# Supplementary material for: The doctor’s digital double: how warmth, competence, and animation promote adherence intention
Source: PeerJ Comput Sci. 2018 Nov 12;4:e168. doi: 10.7717/peerj-cs.168 (PMC7924424; doi:10.7717/peerj-cs.168)
Supplement: Supplemental Information 1 [file peerj-cs-04-168-s001.csv]

id	email	consent_flag	group	depiction	character	ending	gender	age	country	created_at	updated_at	realism_1	realism_2	realism_3	humanness_1	humanness_2	humanness_3	humanness_4	humanness_5	eeriness_1	eeriness_2	eeriness_3	eeriness_4	eeriness_5	eeriness_6	eeriness_7	eeriness_8	competence_1	competence_2	competence_3	competence_4	competence_5	competence_6	goodwill_1	goodwill_2	goodwill_3	goodwill_4	goodwill_5	goodwill_6	trustworthiness_1	trustworthiness_2	trustworthiness_3	trustworthiness_4	trustworthiness_5	trustworthiness_6	transportation_1	transportation_2	transportation_3	transportation_4
4117	fhachem@iu.edu	1	1	animation	hero	happy	Female	30	Mauritania	2/3/18 3:31	2/3/18 4:06	-2.08	-1.72	-1.88	0.34	-2.29	0.49	-2.57	-2.67	-2.27	-2.52	-0.15	-2.3	-0.71	-1.93	-2.25	-1.8	2.13	1.64	2.3	-2.55	2.23	1.83	1.86	-1.7	-1.92	-2.19	-2.14	2.23	2.35	1.45	2.14	2.23	2.37	2.05	0.9	2.42	2.36	1.13
5150	allisumm@indiana.edu	1	1	animation	hero	happy	Female	29	United States	1/31/18 3:56	1/31/18 4:12	-3	-3	-0.8	-0.76	-1.05	-1.74	-2.81	-1.93	0.89	1.21	-1.54	3	-1.73	1.08	-1.75	-0.88	1.73	1.5	0.35	1.55	0.9	1.73	-2.13	0.55	-0.56	0.73	0.91	2.08	1.75	0.44	1.58	2.19	-0.18	-0.47	0.85	2.33	-0.89	1.09
5161	bocheung@iu.edu	1	1	animation	hero	happy	Male	27	Hong Kong	1/31/18 1:02	1/31/18 1:17	1.25	0.8	0.1	1.05	1.37	0.78	-0.1	-2.04	0.14	-0.53	1.1	0.62	1.47	0.46	-0.52	2.47	2.43	2.55	2.59	2.67	2.7	2.62	2.44	2.51	2.31	2.63	2.3	2.79	1.88	1.39	1.75	2.66	2.48	1.68	1.71	2.42	2.34	1.48
5535	ehodson@iupui.edu	1	1	animation	hero	happy	Female	29	United States	2/14/18 10:10	2/14/18 10:24	-2.94	-2.13	-2.55	-1.83	-0.68	-2.24	-1.64	-0.84	-0.1	-0.9	-2.4	-1.55	-0.61	-2.44	0.03	-1.16	0.37	0.36	1.04	0.99	0.96	0.36	1.75	-0.92	-2.64	-0.97	0.75	1.26	0.68	1.08	0.31	0.41	1.05	-1.48	-1.81	-0.5	-1.79	-1.46
6949	jaydugga@iu.edu	1	1	animation	hero	happy	Male	24	India	1/30/18 10:23	1/30/18 10:56	-2.43	-2.57	-2.59	-2.47	-2.47	-1.36	-2.87	-0.37	2.02	2.24	-2.45	0.04	1.98	1.74	-0.67	-2.76	-0.18	-1.83	-1.22	-0.74	-1.62	-1.38	-1.03	-2.33	-0.39	-1.93	-2.62	-0.18	-0.34	-2.47	-1.5	1.69	-2.45	-2.31	-2.52	-1	-1.9	-1.88
7389	sshelat@iu.edu	1	1	animation	hero	happy	Female	60	India	2/11/18 6:57	2/11/18 7:24	-1.99	-1.99	-2.67	-1.79	-1.85	-1.92	1.98	-2.33	-2.8	1.83	1.71	-2.3	-1.83	0.26	-1.03	-0.14	2.84	2.8	1.87	2.31	2.76	1.98	2.3	2.24	1.92	1.87	1.9	0.21	2.3	2.1	2.3	2.03	2.3	1.8	0.24	1.85	2.03	-0.47
8482	chammerm@indiana.edu	1	1	animation	hero	happy	Female	49	United States	2/5/18 11:55	2/5/18 12:12	-2.69	-1.34	0.01	-2.02	-2.02	-1.27	-1.64	-1.41	-0.15	-1.25	0.25	-1.95	-1.31	-0.97	-0.02	-0.07	1.89	1.36	0.89	1.35	2.01	1.36	0.28	0.2	0.89	2.17	2.66	-0.04	1.31	0.97	2.3	2	1.94	1.99	0.43	2.85	-2.86	2.02
8913	jl114@iu.edu	1	1	animation	hero	happy	Female	23	China	1/31/18 10:16	1/31/18 10:37	-2.95	-1.25	-2.43	-1.28	-2.54	-2.66	-2.31	1.01	0.82	1.95	1.11	1.47	1.55	0.3	0.14	-0.52	2.3	-2.07	1.88	2.3	1.84	1.83	1.32	1.96	1.61	0.37	-1.45	1.52	1.84	0.9	1.39	2.43	1.39	-0.86	-0.6	1.17	-1.13	-2.71
10169	cfrosale@iu.edu	1	1	animation	hero	happy	Female	27	Philippines	1/31/18 11:12	1/31/18 10:00	-2.33	-0.82	-1.63	-1.96	-2.62	0.79	-2.14	-2.83	2.09	2.39	2.43	1.31	-1.25	2.69	-0.96	0.69	1.79	1.76	1.17	-0.18	1.74	0.2	0.37	1.97	1.98	1.26	-1.28	-0.67	0.26	0.46	-0.79	1.6	0.5	-2.71	-1.57	0.27	-2.05	1.4
11381	wangweix@indiana.edu	1	1	animation	hero	happy	Female	27	China	2/7/18 3:13	2/7/18 3:32	-2.34	-1.12	-2.05	-2.92	-2.25	-1.25	-1.54	-1.74	1.06	1.36	0.19	0.84	0.85	2.45	0.01	-1.11	0.96	0.2	0.14	1.15	0.52	1.82	-1.2	0.39	0.67	-0.91	0.05	2.94	0.09	1.85	0.03	0.09	1	-0.12	-2.94	-2.32	-0.95	-2.11
12929	adechanc@iupui.edu	1	1	animation	hero	happy	Female	27	United States	1/31/18 9:12	1/31/18 10:11	-2.91	-2.98	-2.85	-1.23	-2.96	0.41	-2.15	-2.88	-0.19	0.06	0.02	-1.27	-0.44	-0.06	0.01	0.02	2.53	2.46	2.28	1.77	2.86	2.1	0.98	1.37	0.77	0.88	1.23	-0.01	-0.01	-0.05	1.99	0.47	0.85	1.26	0.25	-0.06	1.14	0.31
17296	maspy@indiana.edu	1	1	animation	hero	happy	Female	23	United States	2/1/18 10:10	2/1/18 10:27	-2.96	1.72	1.06	0.87	-1.26	-1.47	-1.62	2.94	-1.81	-1.92	-1.92	-2.84	-2.37	-2.42	-1.98	-1.56	2.64	2.73	1.24	2.38	1.4	2.02	1.16	1.82	1.42	-0.25	0.88	1.98	-0.17	2.5	1.94	1.71	1.92	2.38	0.93	-2.65	-0.35	-1.26
28255	mewray@indiana.edu	1	1	animation	hero	happy	Female	24	United States	2/3/18 10:46	2/3/18 11:00	-1.28	1.16	-1.93	-2.35	-1.13	-1.03	-1.97	-2.91	0.89	1.57	1.24	-0.79	0.04	0.49	0.11	0.07	1.61	2.05	2.14	1.51	1.71	1.72	1.68	1.46	1.56	2.14	1.27	1.11	2.1	1.54	1.57	1.3	1.68	0.75	0.33	-1.36	-0.09	-0.69
29000	olagbasi@iupui.edu	1	1	animation	hero	happy	Other	40	Nigeria	2/5/18 12:26	2/5/18 12:42	0.14	1.92	-1.78	-1.07	-2.01	-1.17	1.73	-1.73	1.5	2.07	1.8	0.28	0.02	-2.32	-0.73	-1.68	1.65	2.56	1.5	1.73	1.82	1.78	2.01	1.29	2.52	-0.22	1.12	1.9	1.24	0.08	1.42	1.85	1.53	0.96	1	1.34	1.42	-1.45
29883	ahawbake@indiana.edu	1	1	animation	hero	happy	Female	29	United States	2/6/18 5:20	2/6/18 5:59	-2.76	-0.52	-2.05	-0.82	-2.42	-0.65	-2.75	-1.64	0.25	-0.88	1.11	-1.03	-0.52	-0.47	-0.15	-1.03	0.65	0.23	0.23	0.15	0.6	0.68	0.79	0.02	0.46	-0.01	0.04	0.37	0.31	-0.24	0.5	0.92	0.44	0.36	-2.05	0.58	-1.46	0.07
32453	nhormann@iupui.edu	1	1	animation	hero	happy	Female	51	United States	2/1/18 4:05	2/1/18 4:19	-2.96	-2.83	-2.99	-2.94	-3	-2.93	-2.95	-2.85	2.5	1.92	0.92	0.37	-2.94	2.19	-0.16	-2.86	-0.14	-0.21	-0.09	-0.14	-0.2	1.01	-0.12	0.07	-0.09	-0.45	-0.26	-0.09	-0.05	0.12	-0.09	-0.05	0.16	-0.57	-2.21	2.21	0.43	0.33
33374	kbayne@iu.edu	1	1	animation	hero	happy	Female	52	United States	3/13/18 11:27	3/13/18 11:43	-2.67	-2	-0.67	-1.8	0.35	1.39	2.62	1.17	-2.75	-1.38	-0.17	-1.37	-1.93	-1.19	-0.48	-1.88	1.11	2.27	2.24	2.15	2.91	2.75	-0.62	2.07	1.63	1.44	1.98	-0.9	0.44	0.19	2.35	2.7	2.03	-1.19	-1.34	1.38	1.27	-1.49
34086	kdverhoe@indiana.edu	1	1	animation	hero	happy	Female	37	United States	2/3/18 3:50	2/3/18 4:16	-2.6	-0.24	0.35	-0.8	-0.82	-1.19	-1.14	-0.08	0.29	0.3	0.63	-0.24	-0.98	0.82	-0.8	-0.51	1.44	0.76	1.02	2.14	2.21	1.47	1.46	1.32	0.45	1.13	0.8	0.6	1	1.81	0.18	0.87	1.42	0.32	-0.87	1.77	1.74	0.86
37252	rayjj@iu.edu	1	1	animation	hero	happy	Female	30	United States	1/31/18 11:39	2/1/18 12:00	-1.99	1.15	0.21	-1.5	0.04	-2.86	-0.07	0.79	-1.85	-1.9	-2.83	-2.93	-1.69	-1.21	-1.19	-0.79	2.97	2.24	1.31	1.31	2.87	2.92	2.26	1.29	1.32	2.68	0.42	2.9	2.24	1.31	2.04	2.29	3	1.75	0.86	2.39	-0.21	-2.61
38232	cliddell@indiana.edu	1	1	animation	hero	happy	Female	29	United States	2/10/18 9:20	2/10/18 9:33	-2.87	-2.46	-2.87	-2.1	1.25	-1.45	-1.19	-2.86	-1.49	1.06	-0.1	-1.37	2.78	0.11	-0.35	-0.09	2.1	2.35	1.87	2.48	2.34	2.14	1.04	1.29	2.04	0.97	2.06	0.62	1.05	1.57	1.65	1.59	1.99	1.04	1.67	1.23	1.57	-0.81
42177	pkbharaj@iu.edu	1	1	animation	hero	happy	Female	31	India	1/31/18 7:33	1/31/18 7:48	-0.11	-1.01	-0.84	-1.6	2.41	-2.48	-1.81	0.28	-0.37	-2.19	0.51	-1.5	0.15	0.11	-0.45	-0.12	1.88	-0.15	2.47	1.96	1.75	1.98	2.25	2.64	2.74	1.92	2.44	1.72	1.91	1.79	0.97	1.73	1.06	2.54	1.16	0.54	1.49	1.62
42869	kypaik@iupui.edu	1	1	animation	hero	happy	Male	35	Korea	2/1/18 5:31	2/1/18 5:57	2.09	3	0.67	2.22	1	1.25	-1.79	-0.97	-2.1	-1.89	-1.85	-0.93	-3	-1.02	-0.05	-0.47	1.75	2.46	1.97	1.78	1.7	1.86	1.33	2.14	2.2	1.44	2.37	-1.93	1.65	1.9	2.51	1.13	1.71	1.71	1.8	1.97	2.15	-0.81
43269	ekredman@iu.edu	1	1	animation	hero	happy	Female	34	United States	2/1/18 2:17	2/1/18 2:35	-2.69	-2.23	-2.29	-2.3	-2.43	-2.78	-1.53	1.78	2.34	1.7	-1.74	-2.23	-1.83	-1.82	-1.56	-1.42	1.94	2.42	1.7	2.29	2.16	2.88	2.65	2.45	2.27	2.44	2.4	2.23	2.25	2.52	2.39	2.55	2.51	2.44	0.88	2.52	1.78	-2.58
44766	relsbury@iupui.edu	1	1	animation	hero	happy	Female	38	United States	2/2/18 11:27	2/2/18 11:43	-2.98	-1.11	-2.02	-2.91	-2.77	-2.91	-2.95	0.01	2.24	2.93	-1.72	-2.89	-1.79	-1.72	-2.08	-2.14	-0.13	0.61	0.38	0.01	0.61	-0.23	-1.27	-2.06	-1.32	-2.08	-1.27	-1.84	-0.03	1.79	-0.03	-0.1	-0.41	-2.34	-2.95	2.95	-1.59	0.66
46840	adinger@iu.edu	1	1	animation	hero	happy	Male	40	United States	2/2/18 9:39	2/2/18 9:56	-1.36	-2.85	-2.58	-2.66	-2.91	-1.76	-2.74	-2.89	1.77	2.18	-0.66	-3	-1.97	-2.82	-2.4	-2.57	2.93	2.85	2.83	1.88	2.89	2.86	-0.19	-2.87	0.02	-2.75	2.61	-0.39	2.74	2.4	2.79	2.87	2.53	1.22	-2.01	-2.45	-2.91	-2.77
47716	aoxcao@iu.edu	1	1	animation	hero	happy	Female	25	China	1/31/18 5:47	1/31/18 6:10	-1.34	-0.78	-1.39	-0.73	-0.98	-0.58	-0.31	-2.72	1.62	0.67	2.38	0.6	0.26	2.33	-0.2	-2.47	0.65	0.06	0.39	-0.31	0.44	0.65	-1.05	0.23	-0.6	-0.68	-0.44	-0.74	0.04	-0.56	-0.18	-0.21	-0.01	0.63	0.54	0.39	0.3	-0.58
50859	sskhamph@iusb.edu	1	1	animation	hero	happy	Female	24	United States	0000-00-00 00:00:00	0000-00-00 00:00:00	-0.21	-0.06	0.11	0.3	-0.18	1.41	0.6	0.53	0.02	-0.06	-0.03	-0.01	0.29	-0.2	0.1	0.09	-0.03	0.11	2.97	-1.45	2.96	-0.18	-0.69	-0.37	-0.77	-0.87	1.63	0.29	0.08	-0.26	-0.96	-0.72	0.12	-0.07	1.09	0.92	-0.2	-0.23
54844	rgbeatty@iupui.edu	1	1	animation	hero	happy	Male	65	United States	0000-00-00 00:00:00	0000-00-00 00:00:00	2.87	-0.13	-2.81	0.07	-0.07	-0.02	-2.87	-2.89	-2.87	2.74	2.85	-2.8	0.05	-0.34	-1.36	0.84	-2.87	2.89	-3	2.87	-2.89	-2.74	0.02	2.93	3	-2.87	0.11	-3	-2.89	2.87	3	2.85	0.05	0.04	-2.85	-2.83	-2.87	-2.87
56785	herandal@iuk.edu	1	1	animation	hero	happy	Female	22	United States	0000-00-00 00:00:00	0000-00-00 00:00:00	-2.99	2.91	-2.93	2.98	2.97	-1.79	-1.71	-2.94	-0.52	-0.01	-0.89	-1.1	0.54	-0.21	-2.98	0.02	1.84	1.36	-0.7	2.58	-2.43	1.94	2.51	2.93	-2.93	-2.94	2.9	2.91	-2.81	-2.91	-2.94	2.97	2.97	-0.88	2.12	2.95	2.15	0.64
63958	bermanc@iupui.edu	1	1	animation	hero	happy	Female	21	United States	0000-00-00 00:00:00	0000-00-00 00:00:00	-2.99	-2.96	2.9	-0.72	2.94	2.96	-3	2.93	-2.9	1.5	-0.92	1.6	1.36	-2.92	-2.78	1.96	-0.92	0.45	-0.47	0.34	1.33	1.96	2.83	0.49	1.36	-0.45	1.17	-0.14	-1.43	1.48	-1.76	0.13	0.91	-1.22	-2.93	2.11	-0.73	0.41
64536	rspadone@iupui.edu	1	1	animation	hero	happy	Female	44	United States	0000-00-00 00:00:00	0000-00-00 00:00:00	-2.87	2.94	-2.59	1.36	-2.89	2.58	2.15	-1.76	1.53	1.56	-2.15	1.41	1.77	-1.56	-2.7	-2.43	-1.77	1.11	0.03	0.56	1.12	-1.98	1.41	0.6	0.3	-2.48	0.23	-0.78	0.92	-0.72	-0.14	-0.6	0.6	0.36	-1.35	-1.76	-1.77	-0.17
65496	eklopper@iupui.edu	1	1	animation	hero	happy	Female	39	Russia	0000-00-00 00:00:00	0000-00-00 00:00:00	-1.39	-2.07	1.85	0.05	-2.01	2.7	-2.5	0.01	0.49	-1.91	-0.03	-0.01	-2.1	-0.06	0.97	0.31	-2.35	-1.99	2.47	-2.59	-2.61	-2.17	0.72	2	1.48	2.07	-2.5	2.75	1.85	-1.44	-2.04	-2.2	-2.77	-2.3	-1.21	2.9	-0.89	-2.8
70823	kjhess@iupui.edu	1	1	animation	hero	happy	Female	20	United States	0000-00-00 00:00:00	0000-00-00 00:00:00	-1.72	2.37	-1.22	-0.07	-0.9	2.45	-2.54	-0.19	1.96	2.09	-2.45	2.03	-2.47	2.39	2	1.95	2.51	0.55	-2.6	-2.03	2.03	2.04	0.42	2.62	-0.48	2.09	2.58	-0.38	-2.01	1.96	0.85	-0.79	-2.01	-0.2	-0.39	0.25	2.33	0.2
71859	johnann@indiana.edu	1	1	animation	hero	happy	Female	24	United States	0000-00-00 00:00:00	0000-00-00 00:00:00	-2.62	-0.01	-0.32	1.54	-2.15	-2.17	-2.21	0.48	-2.16	-2.39	-0.68	0.78	0.06	1.57	0.15	-0.94	-1.62	0.55	-0.73	1.19	-1.89	1.03	-0.73	0.3	-1	-0.05	-0.31	-1.18	-0.81	-1.31	0.67	0.91	-0.09	0.03	1.07	1.82	1.41	0.31
73153	jayphipp@iue.edu	1	1	animation	hero	happy	Male	22	United States	0000-00-00 00:00:00	0000-00-00 00:00:00	-1.86	2.22	1.65	-2.03	1.44	-2.13	1.87	-1.56	-1.05	0.45	-1.15	-1.83	-1.2	1.23	0.17	-0.55	-2.49	1.33	-2.04	-2.89	2.84	-2.97	-1.37	-1.62	2.44	-2.19	-1.3	-1.55	-1.71	-1.81	1.45	-2.94	-1.34	2.16	0.8	1.62	1.87	0.97
79073	alecoult@indiana.edu	1	1	animation	hero	happy	Male	20	United States	0000-00-00 00:00:00	0000-00-00 00:00:00	2.96	2.41	0.29	2	-1.26	-2.87	-2.96	0.69	2	0.47	0.9	1.28	-0.14	0.15	-0.01	0.04	1.14	-1.6	-2.14	1.99	-1.76	2.93	-0.69	1.19	2	-0.4	-1.96	1.62	-1.57	-2.92	-2.43	-2.93	2.93	-2.97	0.93	1.42	1.53	-0.58
87221	molirami@iu.edu	1	1	animation	hero	happy	Female	31	United States	0000-00-00 00:00:00	0000-00-00 00:00:00	1.67	1.27	1.05	1.81	-1.69	-1.19	-0.15	-2.08	-1.05	-0.48	0.82	1.1	-0.06	-0.19	-1.06	-0.72	1.36	2.02	1.72	1.64	-1.72	-1.71	-0.77	-2.04	-0.73	-2	1.36	-2.14	1.57	1.36	0.94	1.65	-1.59	-0.21	-0.01	2.14	1.14	0.58
92104	casmccoy@iusb.edu	1	1	animation	hero	happy	Female	21	United States	0000-00-00 00:00:00	0000-00-00 00:00:00	0.58	-0.05	-0.21	0.53	-2.19	2.08	2.22	-0.01	2.11	-0.08	-0.14	-2.53	0.04	0.14	-2.22	0.19	1.99	1.66	-1.3	1.22	-2.48	1.2	2.47	1.94	2.08	2.5	1.56	-2.25	2.53	-1.13	-1.46	2.06	-1.45	1.99	1.47	-1.85	2.09	1.42
94431	aphaynes@iupui.edu	1	1	animation	hero	happy	Male	32	United States	0000-00-00 00:00:00	0000-00-00 00:00:00	-1.04	0.02	2.11	-2.51	1.75	-0.75	-2.15	-2.98	-2.57	1.84	2.04	-0.12	0.34	0.05	0.13	-1.18	-2.98	-1.17	-2.04	2.06	2.28	-2.38	-2.59	-2.1	-2.95	2.43	-2.93	2.95	-2.51	-1.08	1.82	2.93	-2.95	-1.69	1.96	1.87	2.18	1.96
114337	nespellm@indiana.edu	1	1	animation	hero	happy	Female	30	United States	2/1/18 7:24	2/1/18 7:51	-0.94	-1.44	-2.27	-1.06	-2.16	-1.66	0.48	-0.69	2.64	-0.13	-1.96	0.06	-1.63	-2.75	-0.86	-2.54	-0.09	-0.2	-0.37	-1.67	-0.32	-0.04	-1.68	-1.82	-0.84	-2.35	-0.14	-0.07	-0.86	-0.37	-0.37	-0.06	-0.94	-1.25	-1.59	-1.36	-2.25	-1.02
115629	noelburn@iu.edu	1	1	animation	hero	happy	Female	21	Germany	0000-00-00 00:00:00	0000-00-00 00:00:00	-2.71	0.37	1.06	-2.08	-1.5	-0.89	-1.5	-0.07	-1.51	0.59	-0.52	-0.56	2.05	1.28	-2.73	1.64	0.01	-0.06	0.95	0.09	0.05	0.48	1.43	1.7	-1.12	-0.08	-1.5	-0.69	0.08	-0.03	0.89	0.05	-0.03	-2.1	-0.53	1.51	-1.07	-1.41
117047	atschet@iu.edu	1	1	animation	hero	happy	Male	20	United States	0000-00-00 00:00:00	0000-00-00 00:00:00	0.57	1.35	2.11	-0.24	1.21	-1.28	2.54	0.94	-1.41	1.63	1.43	0.56	-1.21	-1.75	1.38	0.72	-0.78	-1.24	1.49	-1.57	3	-2.51	-1.75	0.58	-1.55	1.71	-1.21	-1.6	-0.54	-1.78	-0.75	0.96	0.62	0.61	-1.1	-0.74	0.75	-3
120518	sfdavila@indiana.edu	1	1	animation	hero	happy	Female	23	United States	0000-00-00 00:00:00	0000-00-00 00:00:00	1.51	1.08	-1.36	-1.11	0.64	-0.86	-2.24	0.41	-2.31	0.43	0.93	0.98	-0.27	-1.3	1.5	-1.08	1.95	2.04	-2.58	1.81	-2.45	-1.2	2	2.05	-1.38	-2.27	-0.55	0.89	2.73	1.24	-2.32	1.62	-1.05	-1.92	1.91	1.81	1.99	2.27
122252	slhacket@iu.edu	1	1	animation	hero	happy	Female	19	United States	0000-00-00 00:00:00	0000-00-00 00:00:00	3	-3	-0.8	1.72	3	2.61	2.95	-0.99	1.45	-0.82	-0.37	0.05	1.65	-0.98	-2.93	2.87	0.58	-0.09	-0.61	1.12	0.78	-1.01	0.6	-0.31	0.49	1.27	-1.03	-0.39	0.33	0.06	2.96	-0.9	1.03	0.03	-0.41	0.22	-0.65	0.86
123032	white230@iun.edu	1	1	animation	hero	happy	Female	22	United States	0000-00-00 00:00:00	0000-00-00 00:00:00	2.87	-2.84	-3	-2.92	-2.85	1.09	-2.87	0.02	-2.89	2.93	0.1	-1.24	-2.89	0.09	-2.91	2.94	-2.92	0.62	-0.17	-0.12	1.88	1.15	2.92	3	-2.93	-2.92	-2.93	-0.6	-0.68	2.92	2.92	0.42	-1.8	-2.87	-2.84	0.26	-1.1	2.89
135241	emnels@iu.edu	1	1	animation	hero	happy	Female	19	United States	0000-00-00 00:00:00	0000-00-00 00:00:00	2.47	-2.56	-2.37	-2.27	-2.04	2.04	-2.67	2.43	2.45	-2.73	-2.17	0.84	2.31	-2.79	2.32	-1.97	-0.97	0.41	1.3	0.45	-2.04	-1.47	1.9	1.18	-1.41	-1.4	1.52	-0.31	1.88	1.48	1.84	1.67	-1.48	-0.94	-1.42	2.56	-2.11	1.88
140126	amygolde@iue.edu	1	1	animation	hero	happy	Female	45	United States	0000-00-00 00:00:00	0000-00-00 00:00:00	-2.82	-0.15	-0.14	-0.01	0.18	2.55	1.9	0.02	0.28	0.22	-0.09	1.46	2.08	0.29	-0.26	0.29	-2.74	0.11	1.65	-0.11	-2	2.6	0.1	-0.14	-0.1	0.2	-0.24	-0.28	-1.98	-2.74	-1.74	-2.66	2.75	0.2	-0.26	-0.01	-0.09	0.09
140271	vancel@iun.edu	1	1	animation	hero	happy	Female	41	United States	2/4/18 10:21	2/4/18 10:37	2.85	2.82	-0.27	2.94	2.82	-2.89	2.86	2.81	-2.8	-2.81	0.78	-2.63	-1.06	1.3	-0.3	-0.36	2.72	2.78	2.66	2.89	2.92	2.57	2.82	2.75	2.94	1.59	2.66	2.81	1.82	2.98	0.93	2.94	2.65	2.88	2	2.85	2.84	-2.81
140665	rbigelow@iusb.edu	1	1	animation	hero	happy	Female	22	United States	0000-00-00 00:00:00	0000-00-00 00:00:00	0.73	1.4	0.22	0.21	1.27	-0.11	0.21	-1.18	1.52	-0.01	1.65	-1.09	-0.82	-0.01	0.01	-0.14	-1.89	1.21	-1.67	0.79	1.11	1.6	1.11	1.28	1	-1	1.43	-1.55	1.88	-1.76	1.08	0.32	-1.07	-1.09	2.72	2.58	-2.26	0.15
144296	tvenable@iupui.edu	1	1	animation	hero	happy	Female	21	United States	0000-00-00 00:00:00	0000-00-00 00:00:00	0.94	1.1	1.76	-1.81	-0.91	1.92	-1.79	-0.01	0.83	-1.71	0.23	-0.51	-1.13	1.62	2.25	-1.13	-1.05	-0.89	1.05	-1.79	-1.54	-1.68	0.75	0.61	-0.12	-1.38	0.2	-0.07	1.02	-0.86	-0.04	-0.48	-0.89	0.15	0.64	-0.44	0.87	-0.15
145604	aunking@iue.edu	1	1	animation	hero	happy	Female	22	United States	0000-00-00 00:00:00	0000-00-00 00:00:00	1.19	2.74	-2.02	-0.26	-1.53	2.43	1.24	0.22	0.81	0.23	-1.25	0.06	-1.39	1.36	-2.12	0.11	2.1	-0.14	-1.64	-2.1	-1.69	-0.72	-1.19	-1.06	-2.1	-0.17	-2.15	-0.77	-0.29	-0.68	-0.38	1.01	0.85	0.45	0.31	0.97	0.84	-0.06
145935	shafogak@iu.edu	1	1	animation	hero	happy	Female	21	United States	0000-00-00 00:00:00	0000-00-00 00:00:00	0.53	-1.74	-1.79	1.62	-2.18	0.94	1.79	0.08	2.18	-2.06	-1.13	0.01	-0.05	-1.18	-0.1	0.79	2.18	-1.49	-1.56	1.87	-1.62	-0.94	1.75	-2.56	2.05	1.62	2.94	1.13	-1.62	-0.01	-1.64	-1.64	-1.64	0.52	0.87	0.09	1.95	-1.45
151324	mnbacala@ius.edu	1	1	animation	hero	happy	Male	23	United States	0000-00-00 00:00:00	0000-00-00 00:00:00	2.95	2.9	0.15	-2.97	-1.7	-0.01	-0.01	-0.08	2.9	2.95	-0.17	-2.95	0.06	-0.16	0.02	-0.06	-2.97	-2.95	-3	2.98	2.91	-2.98	0.08	0	-2.93	-2.97	-0.03	2.97	-2.93	-2.92	2.91	2.98	2.9	0.05	-2.95	2.95	-2.97	-2.98
152176	adriblev@iu.edu	1	1	animation	hero	happy	Female	32	United States	0000-00-00 00:00:00	0000-00-00 00:00:00	0.13	-2.07	2.93	-2.5	-0.13	-0.87	-0.18	-0.24	-0.14	0.01	-2.41	2.61	0.17	-0.44	2.65	0.12	-2.29	2.68	-0.14	-2.46	2.54	-2.64	-2.72	2.58	-2.67	-2.84	2.47	2.83	2.54	2.85	2.53	-2.43	0.59	-0.18	-0.03	-2.63	-0.22	0.16
159657	dangetz@indiana.edu	1	1	animation	hero	happy	Male	22	United States	0000-00-00 00:00:00	0000-00-00 00:00:00	-2.98	-3	-3	2.7	-2.93	3	2.95	3	-2.09	-1.86	1.48	3	3	2.98	1.66	-3	1.81	-2.33	-1.68	-2.27	1.74	2.17	0.03	-1.99	1.93	-1.23	-1.35	-2.31	2.04	-1.3	-0.78	0.71	2.26	-0.91	-1.33	0.95	0.05	-2.46
161077	jpaceroh@iupui.edu	1	1	animation	hero	happy	Female	24	Colombia	0000-00-00 00:00:00	0000-00-00 00:00:00	-2.88	2.91	2.94	-2.76	-2.46	2.88	2.57	1.85	0.76	-2.38	1.25	0.31	-0.12	2.68	2.21	-2.6	0.07	0.16	0.1	0.88	-0.07	0.18	2.29	2	-0.79	0.22	-0.88	0.21	-0.13	-0.46	1.63	0.21	-0.12	0.68	-2.49	-1.51	-1.38	-0.06
162709	zmmcmurr@ius.edu	1	1	animation	hero	happy	Female	21	United States	0000-00-00 00:00:00	0000-00-00 00:00:00	-2.7	-2.74	-1.71	2.66	2.18	-2.58	2.78	0.09	1.87	-1.86	-1.87	1.95	2.41	-1.78	2.35	2.23	0.41	1.93	1.26	-0.47	-1.74	2.98	0.35	-1.11	0.46	-2.61	-2.27	1.91	2.37	1.45	-1.66	1.85	-2.1	2.71	-2.79	-0.45	1.02	0.51
168297	jsdally@indiana.edu	1	1	animation	hero	happy	Female	20	United States	0000-00-00 00:00:00	0000-00-00 00:00:00	-2.8	-1.62	1.42	-2.21	1.43	1.24	1.01	-0.97	0.57	0.97	2.35	-0.17	1.37	-2.53	0.64	0.18	0.76	0.71	0.22	-1.24	1.36	-1	-0.71	0.06	-0.28	-0.94	0.4	-1.55	-0.37	-1.2	0.11	0.6	0.71	0.41	-2.01	-0.27	1.14	-1.6
176573	merparks@indiana.edu	1	1	animation	hero	happy	Female	23	United States	0000-00-00 00:00:00	0000-00-00 00:00:00	2.96	2.28	2.86	2.9	-2.96	-2.47	2.94	2.99	2.99	-3	-2.63	2.01	2.88	0.26	2.43	-2.58	-1.88	-1.9	0.03	-1.83	0.82	-1.81	0.35	-2.92	2.57	-2.89	1.64	-2.93	-2.56	2.94	-2.46	-0.65	1.54	2.03	-2.18	-2.44	-1.24	-2.32
184877	jorhorn@indiana.edu	1	1	animation	hero	happy	Female	23	United States	0000-00-00 00:00:00	0000-00-00 00:00:00	-1.67	0.1	-0.85	-1.36	-1.13	2.14	1.59	-2.16	-1.24	-0.03	1.84	1.44	0.07	-0.07	-0.05	0.02	-2.16	-1.2	1.23	1.2	-1.36	1.11	0.06	1.36	0.1	-1.04	-0.07	-1.84	1.31	-2.08	1.09	-2.04	-2.43	-1.4	-1.05	1.87	1.2	-0.23
192080	hrraus@iu.edu	1	1	animation	hero	happy	Female	20	United States	0000-00-00 00:00:00	0000-00-00 00:00:00	-1.59	-0.5	1.62	-0.92	1.38	0.9	1.58	-1.52	-0.8	0.04	-0.73	-1.05	1.01	-0.09	1.05	0.67	-0.18	0.23	-0.4	1.12	1.09	0.91	0.6	-0.65	-0.63	0.33	0.04	0.27	-0.43	-0.14	0.2	0.94	0.34	-0.51	-1.27	-0.54	0.07	-1.68
195901	kimsuber@iue.edu	1	1	animation	hero	happy	Female	34	United States	0000-00-00 00:00:00	0000-00-00 00:00:00	-0.92	0.99	0.05	-1.15	-0.22	-1.05	-0.89	-0.51	-0.86	-0.66	-0.74	-0.92	-0.66	-0.86	-0.55	-0.18	-1.06	1.33	-1.43	1.53	1.81	1.6	0.22	1.92	-1.8	-1	-1.9	1.88	1.26	1.24	1.62	1.57	-1.82	0.92	1.2	1.5	1.53	-0.19
196872	gerabish@iu.edu	1	1	animation	hero	happy	Female	19	United States	0000-00-00 00:00:00	0000-00-00 00:00:00	-2.98	2.59	2.91	2.53	-2.95	-2.98	2.74	-0.02	2.57	2.03	-1.68	-1.09	-0.74	-2.08	-2.75	1.54	-0.48	-1.65	-0.14	0.11	0.38	-1.67	-1.3	-0.12	-0.37	0.48	-0.37	0.14	-0.11	-0.1	-0.22	-0.54	0.05	-2.63	-0.33	1.64	0.53	-1.43
197386	namcrobe@iu.edu	1	1	animation	hero	happy	Male	21	United States	0000-00-00 00:00:00	0000-00-00 00:00:00	2.44	-1.55	-1.55	1.29	0.27	-2.9	-1.22	-1.07	-2.76	0.63	-1.34	0.63	1.78	-1.82	0.77	-1.69	-1.36	-0.2	1.73	-1.74	0.96	0.97	2.54	0.7	2.02	1.4	2.72	2.33	-1.02	-0.11	-2.88	0.82	0.48	-1.87	0.96	2.97	1.87	2.05
198097	cjhinric@iu.edu	1	1	animation	hero	happy	Male	20	United States	0000-00-00 00:00:00	0000-00-00 00:00:00	-1.61	1.15	-1.18	0.84	0.59	0.59	-1.04	0.47	-0.97	0.8	0.24	-0.82	-0.37	-1.46	-0.94	-2.35	2.2	2.32	-2.28	-1.54	-1.81	-1.93	1.95	-2.09	2.24	-2.91	1.53	-1.95	1.19	-1.78	1.68	-1.58	2.16	-0.58	1.78	2.11	2.24	-1.4
200263	markmaso@iun.edu	1	1	animation	hero	happy	Male	23	United States	1/29/18 3:55	1/29/18 4:51	-2.97	-0.52	-2.11	-2.87	-2.4	-2.93	-2.52	-2.27	2.5	2.75	-2.46	0.19	-1.49	1.06	-0.68	1.25	-0.76	0.07	0.25	1.02	1.57	0.15	-0.53	-0.3	-2.34	-0.35	-1.01	-0.3	-0.6	1.14	-0.01	0.58	0.27	0.72	-2.87	-0.88	-0.92	-2.79
202023	mageskir@iu.edu	1	1	animation	hero	happy	Female	19	United States	0000-00-00 00:00:00	0000-00-00 00:00:00	2.9	-0.55	-0.07	0.35	-2.31	0.04	-0.53	1.21	0.18	-0.11	2.05	0.12	0.44	-1.69	1.85	-1.07	1.3	-0.79	-1.73	-0.78	-1.06	-2.23	-0.59	1.58	0.47	-0.74	2.43	2.05	0.43	2.2	-1.56	-0.81	-2.15	-0.14	0.55	1.39	1.28	-1.23
203309	shschran@iu.edu	1	1	animation	hero	happy	Female	21	United States	0000-00-00 00:00:00	0000-00-00 00:00:00	1.61	0.27	0.12	0.43	0.44	0.77	-0.93	-0.65	0.37	-0.56	-0.95	-0.44	0.06	0.23	0.25	0.04	0.3	-0.32	0.44	0.19	-1.6	-0.35	0.4	0.02	-0.28	-1.38	0.52	0.22	-0.94	-0.56	-1.17	0.61	-0.44	0.84	-0.04	-0.1	0.04	-0.9
204496	awinelan@indiana.edu	1	1	animation	hero	happy	Female	21	United States	0000-00-00 00:00:00	0000-00-00 00:00:00	-2.98	-0.02	-0.19	-2.89	-1.82	-1.36	-1.82	-2.95	-1.89	-1.76	-1.09	0.08	0.02	1.63	-0.14	-0.17	1.82	-1.24	1.49	-1.05	1.88	2.32	-0.07	-1.58	-1.03	1.02	-1.36	-0.11	-0.93	1.08	-0.01	-1.06	-1.55	-0.01	-0.99	0.23	-2.13	-1.37
210932	nafiguer@iupui.edu	1	1	animation	hero	happy	Female	22	Puerto Rico	0000-00-00 00:00:00	0000-00-00 00:00:00	2.45	-2.68	-2.39	2.69	2.56	0.85	-1.23	-2.46	2.89	-2.72	2.79	-0.44	-2.47	-2.74	2.57	-2.85	-1.98	-0.37	-2.09	2.51	0.84	-0.53	-2.5	2.82	-2.85	2.37	2.84	2.93	1.52	-2.57	2.7	-0.23	1.08	2.73	-1.92	2.72	2.83	0.89
213872	hdavisso@iu.edu	1	1	animation	hero	happy	Female	21	United States	0000-00-00 00:00:00	0000-00-00 00:00:00	-0.53	-0.36	0.35	-0.66	-0.85	0.65	-0.4	-0.66	-0.74	-0.86	1.13	0.05	-1.3	0.14	2.05	-0.7	-0.27	0.58	-0.63	0.2	-0.92	-0.98	0.58	-0.38	-0.67	0.52	-0.13	-0.67	-0.56	0.32	0.64	0.04	-0.09	-0.38	-0.2	-0.92	-0.12	-0.32
218306	shawwats@iupui.edu	1	1	animation	hero	happy	Female	21	United States	0000-00-00 00:00:00	0000-00-00 00:00:00	-1.34	0.74	1.39	-0.58	-0.75	-0.57	1.18	-0.8	-1.13	-0.56	0.87	2.2	0.83	0.91	0.42	0.85	-2.53	1.95	-0.9	2.53	-2.02	2.45	0.06	-1.39	0.57	1.32	-0.9	-2.45	0.88	1.67	-0.01	1.53	1.43	1.31	0.9	1.42	-1.13	-0.36
220098	erwinkle@iupui.edu	1	1	animation	hero	happy	Female	24	United States	0000-00-00 00:00:00	0000-00-00 00:00:00	-1.84	1.57	-0.79	-2.03	1.71	-1.35	-2.03	1.29	0.53	-1.04	1.06	-1.24	-2.34	0.91	1.65	2.35	1.19	2.32	-1.3	1.76	-0.79	1.77	1.87	-1.62	1.43	-0.56	1.27	0.56	0.47	-0.12	0.76	-0.76	-0.95	-1.06	-1.62	0.02	1.93	-2.21
225340	falejo@iupui.edu	1	1	animation	hero	happy	Female	32	United States	0000-00-00 00:00:00	0000-00-00 00:00:00	3	1.99	2.92	-2.92	-2.92	-3	2.48	-2.95	2.99	2.85	-3	-2.89	-0.43	2.89	1.88	-1.47	-0.4	-3	-3	-1.2	1.04	-3	-1.18	1.35	-0.31	3	-2.34	2.73	0	0.58	1.21	-1.14	0.08	1.51	-2.65	-1.64	-1.39	1.14
229441	nsteinha@indiana.edu	1	1	animation	hero	happy	Female	21	United States	0000-00-00 00:00:00	0000-00-00 00:00:00	1.18	1.09	-0.46	-0.8	0.18	-2.45	-0.51	-2.46	2.79	2.88	-2.83	1.65	1.44	-1.93	-1.98	1.06	0.94	0.1	-0.78	-0.37	1.48	-2.46	2.31	-2.42	2.52	2.49	2.5	3	-2.11	2.91	-2.38	2.69	2.41	-1.01	-0.94	-1.17	-1.17	-0.16
229756	jedbrads@ius.edu	1	1	animation	hero	happy	Female	41	United States	0000-00-00 00:00:00	0000-00-00 00:00:00	0.76	-1.31	-1.41	0.56	1.04	0.94	0.98	-1.35	0.18	-0.17	0.12	0.28	-0.03	0.2	0.28	0.08	2.21	2.85	-1.96	-2.21	2.59	2.47	-2.36	-2.57	1.98	1.75	-1.04	-2.14	1.16	-1.38	1.83	2.04	0.71	-1.62	2.95	2.87	-2.78	-3
230474	becmeyer@indiana.edu	1	1	animation	hero	happy	Female	20	United States	0000-00-00 00:00:00	0000-00-00 00:00:00	1.91	-0.5	0.71	1.32	-1.73	0.76	-0.32	0.43	0.53	1.17	0.97	-0.82	0.61	0.34	0.68	0.74	0.43	0.87	0.9	-0.14	0.14	0.71	-0.43	-0.16	-0.11	0.82	0.06	0.15	0.69	-0.39	0.28	0.14	-0.57	-0.1	-1.57	-0.16	-0.41	-0.86
231512	empelleg@iu.edu	1	1	animation	hero	happy	Female	21	United States	0000-00-00 00:00:00	0000-00-00 00:00:00	-2.39	-1.07	-2.2	-1.71	-2.54	-1.03	1.95	2.44	-0.77	0.84	1.5	0.86	-0.32	-1.05	1.41	-0.18	-2.52	2.1	2.1	1.38	2.33	2.19	2.17	-2	1.08	-2.4	1.84	-2.38	-1.49	2.14	2.15	2	-2	2.17	-1.73	2.14	2.17	-1.68
233783	clegardn@iuk.edu	1	1	animation	hero	happy	Male	63	United States	0000-00-00 00:00:00	0000-00-00 00:00:00	-2.87	-0.88	-2.1	-2.86	1	-0.91	1.48	2.93	2.24	-0.05	0.05	0.19	-0.48	0.24	0.29	0.19	0.96	0.21	0.61	0.8	1.34	-1.53	1.11	-1.18	-1.48	0.41	1.81	0.19	-0.81	-0.14	0.88	-0.14	0.14	0.05	-0.1	0.11	0.1	-0.1
235057	bjwill@iu.edu	1	1	animation	hero	happy	Male	19	United States	0000-00-00 00:00:00	0000-00-00 00:00:00	-1.49	-1.84	1.67	-1.58	2.44	-2	2.16	2.16	-0.78	1.04	-1.23	-1.12	-1.4	1.69	-2.99	2.03	-2.57	-1.64	0.19	1.75	-2.25	2.15	-0.51	1.62	1.48	0.11	0.22	0.15	2.01	-1.47	-1.63	1.33	1.13	-0.7	0.95	2.67	-0.45	1.97
235228	paged@iu.edu	1	1	animation	hero	happy	Female	29	United States	0000-00-00 00:00:00	0000-00-00 00:00:00	-2.96	2.99	2.99	-2.95	-2.9	-2.89	2.93	-2.95	-2.93	-2.93	3	-2.79	-2.96	-3	2.94	2.95	-2.99	-2.92	2.94	-2.94	2.93	2.94	-2.97	2.93	-2.99	-3	2.96	2.93	-2.94	2.94	-2.96	2.98	-3	-3	-0.69	1.08	0.83	-2.38
237179	lyburns@iu.edu	1	1	animation	hero	happy	Female	24	United States	1/30/18 7:09	1/30/18 7:29	-1.94	-1	-0.61	1.18	-0.48	-1.95	-2.93	-0.11	0.88	0.72	0.31	0.6	0.34	0.86	-0.41	-0.32	2.53	2.73	2.4	1.95	2.76	0.83	-1.34	-1.78	-0.2	-0.58	-1.91	-1.8	-0.2	0.57	1.19	2.24	0.17	-1.27	0.71	0.8	1.42	0.52
245401	mccinkos@indiana.edu	1	1	animation	hero	happy	Male	23	United States	2/5/18 4:35	2/5/18 4:54	-1.93	-1.36	-1.79	-0.93	-1.76	-1.87	-1.1	-0.44	-0.63	0.91	-0.98	-0.02	-0.92	-0.91	-1.69	-1.37	0.43	0.47	0.41	1.01	2.33	0.72	0.08	0.47	0.41	0.11	0.88	0.34	-0.09	0.08	0.41	2.05	0.39	-0.41	-1.69	0.3	-0.79	0.9
251244	nrettig@indiana.edu	1	1	animation	hero	happy	Female	24	United States	0000-00-00 00:00:00	0000-00-00 00:00:00	-2.96	2.96	-2.94	-2.96	2.83	2.97	-1.01	-2.89	-2.72	2.89	2.94	0.18	-1.6	2.25	0.51	0.07	1.68	-1.71	-1.31	-1.81	0.12	-1.26	-1.61	1.22	1.79	1.71	2.08	1.93	-1.08	-0.28	-0.9	1.79	-1.22	-0.56	1.36	2.43	2.43	-0.07
252247	jjsabet@iu.edu	1	1	animation	hero	happy	Female	28	United States	2/7/18 4:19	2/7/18 4:41	-2.86	1.14	1.95	2.93	2.93	-0.06	2.48	-2.86	-2.84	-1.55	-2.55	-3	0.04	1.93	-0.04	2.35	2.93	2.93	2.99	2.93	2.96	2.99	3	0.01	2.94	2.95	-2.89	2.96	2.85	2.99	3	2.96	2.9	2.95	2.64	-0.91	-1.67	2.3
254471	martikae@iupui.edu	1	1	animation	hero	happy	Female	28	United States	0000-00-00 00:00:00	0000-00-00 00:00:00	-2.9	2.79	-2.89	2.86	-1.41	1.88	2.91	-2.9	-0.72	-2.88	0.07	-2.86	-1.44	0.03	-0.16	-0.44	2.9	2.48	-2.93	2.92	2.93	-2.9	2.81	-2.86	-1.66	2.9	2.88	1.76	2.89	2.71	2.93	-2.86	2.87	-2.97	-0.08	2.62	2.57	-2.7
259482	kalawool@iu.edu	1	1	animation	hero	happy	Female	20	United States	2/6/18 12:06	2/6/18 12:29	-2.97	-1.54	-1.53	-1.68	0.59	-1.22	0.2	-0.55	1.18	-1.4	-0.78	-2.61	-1.92	-1.38	-0.1	-1.5	0.04	1.59	0.2	-0.17	0.85	1.5	-0.55	-1.08	-0.87	-0.69	0.03	0.17	0.03	0.75	-0.08	-0.01	-0.03	0.13	1.07	2.99	-0.97	-0.01
259900	mervaugh@iue.edu	1	1	animation	hero	happy	Female	22	United States	0000-00-00 00:00:00	0000-00-00 00:00:00	-1.94	-0.8	-0.97	1.17	-1.46	0.66	-0.79	1.53	-1.63	-0.5	-0.91	-0.6	-1.04	0.08	-0.8	0.36	1.89	1.05	2.45	1.97	2.47	1.93	1.57	0.71	0.67	0.53	0.79	1.54	1.31	0.07	1.48	2.38	1.93	0.96	0.91	1.09	1.21	1.01
261688	mncooper@iu.edu	1	1	animation	hero	happy	Female	20	United States	0000-00-00 00:00:00	0000-00-00 00:00:00	-0.01	1.46	-0.1	-0.04	-0.53	-1.71	-1.71	-0.6	-0.22	0.09	-0.08	2.26	0.09	-0.04	-0.06	0.75	1.97	-1.46	-0.95	-1.93	1.92	1.87	-1.56	-1.3	-1.62	2.1	-1	-1.8	-1.3	-1.8	-1.93	-1.94	-1.08	-1.5	-1.24	1.66	0.71	-0.22
262030	mifouts@indiana.edu	1	1	animation	hero	happy	Male	24	United States	0000-00-00 00:00:00	0000-00-00 00:00:00	-1.5	-0.01	-0.19	-0.17	0.08	-0.75	0.86	-0.86	1.79	-0.12	-0.54	1.63	0.02	-0.12	-0.1	1.26	1.81	2.91	-2.02	-1.99	-2.17	1.04	0.66	1.17	-1.42	1.88	1.18	-0.89	-1.1	-2.17	2.13	-1.6	1.99	1.6	-0.02	0.22	0.75	-1.49
268796	barjwill@iu.edu	1	1	animation	hero	happy	Female	69	United States	0000-00-00 00:00:00	0000-00-00 00:00:00	-2.8	-0.58	0.7	2.53	-2.71	-1.23	-1.04	-0.2	0.21	-1.82	-0.16	-0.23	0.97	-0.3	-2.17	0.29	0.31	0.46	0.79	-0.02	-1.22	0.25	-0.29	0.98	-1.47	-0.04	0.87	-0.34	1.92	0.65	0.46	1.77	-1.04	-1.25	-1.91	2.74	-0.44	1.27
272352	awoodcoc@indiana.edu	1	1	animation	hero	happy	Male	24	United States	1/29/18 3:13	1/29/18 4:08	-3	-1.17	2	-1.61	-3	-1.37	-1.51	-2.14	0.62	1.33	1.49	1.45	-0.11	1.49	0.05	0.13	2.73	2.27	3	1.49	2.81	1.63	1.98	2.14	1.47	1.31	1.98	0.19	0.07	0.01	2.12	1.88	-0.01	2.81	1.04	0.6	0.04	1.37
286353	nmattner@iu.edu	1	1	animation	hero	happy	Female	20	United States	0000-00-00 00:00:00	0000-00-00 00:00:00	-1.97	-1.13	-1.42	-0.94	-0.78	-2.8	0.64	-0.88	0.7	-1.56	-0.96	-0.84	-0.8	-0.99	0.04	-1.44	-0.31	0.41	-0.53	-0.02	-0.16	0.72	-0.77	0.04	1.36	0.53	0.12	-0.08	-0.47	0.63	-0.78	0.53	-0.01	-0.17	0.34	1.03	0.39	-0.84
296840	mdboone@iu.edu	1	1	animation	hero	happy	Male	37	United States	0000-00-00 00:00:00	0000-00-00 00:00:00	-2.17	-1.87	1.9	-0.39	-1.73	2.15	-1.87	2.17	-1.73	-2.06	-0.28	1.82	1.1	-1.87	2.28	-1.9	2.17	1.1	1.66	1.73	1.1	-2.28	-1.27	2.17	1.1	1.28	-1.43	1.18	1.27	-2.27	2.16	-1.97	2.25	2.23	1.4	2.39	2.55	-1.52
297345	nathornt@ius.edu	1	1	animation	hero	happy	Female	59	United States	1/31/18 12:28	1/31/18 12:56	-2.88	0.31	-0.86	-2.04	-0.22	-0.22	-0.16	0.02	-0.39	0.16	-0.82	-0.43	-0.51	0.14	-1.02	0.59	0.57	0.37	-0.06	0.2	0.24	0.08	0.06	0.55	0.12	0.22	0.27	0.04	0.02	-0.1	0.65	0.55	0.57	-0.82	-0.1	0.82	0.06	-0.59
297797	lexistep@iupui.edu	1	1	animation	hero	happy	Female	21	United States	0000-00-00 00:00:00	0000-00-00 00:00:00	-2.04	-1.27	-0.93	-0.19	-0.41	0.45	-1.15	0.34	0.38	-0.66	1	0.8	0.64	-0.44	-1.79	0.12	-1.15	2.22	1.2	0.96	1.03	-0.83	-0.33	-0.81	1.25	1.01	1.33	0.49	-0.76	1.6	1.67	1.85	-1.27	0.09	1.92	2.37	1.57	0.47
310980	joelnute@iupui.edu	1	1	animation	hero	happy	Male	33	United States	0000-00-00 00:00:00	0000-00-00 00:00:00	1.89	-2.58	-1.39	-1.95	-2.07	-2.91	1.97	-2.55	1.92	1.39	-1.7	-2.34	2.44	2.19	-2.9	-2.96	2.08	1.63	1.29	-2.18	-2.4	2.4	-0.95	-1.37	-1.98	0.12	0.04	-2.4	0.01	-0.12	0.07	2.48	1.95	1.17	-2.96	0.19	-2.94	-2.94
312424	hechilco@iu.edu	1	1	animation	hero	happy	Female	26	United States	0000-00-00 00:00:00	0000-00-00 00:00:00	-2.86	-0.18	0.01	-1.42	0.17	-0.01	-0.04	-0.06	-0.18	-0.15	-0.18	0.01	-0.01	0.09	0.06	-0.21	-1.14	-1.39	1.5	1.35	-1.39	-1.14	1.2	1.33	1.3	-1.09	1.36	0.01	0.97	1.81	-1.39	-1.35	1.32	-0.04	0.9	1.83	1.6	-1.6
313811	mdhuston@ius.edu	1	1	animation	hero	happy	Male	38	United States	1/31/18 2:17	1/31/18 2:41	-1.4	-1.67	-0.06	-0.28	0.01	-0.98	-2.4	-1.97	1.64	1.83	-0.11	-0.15	-1.21	1.03	-1.01	0.15	0.6	0.28	0.23	0.34	1.01	-0.25	0.22	0.97	0.92	1.02	1.2	1.51	-0.06	1.01	1.26	1.06	0.35	0.22	-0.02	0.07	-1.27	-2.06
314658	alteige@indiana.edu	1	1	animation	hero	happy	Female	26	United States	0000-00-00 00:00:00	0000-00-00 00:00:00	2.99	2.28	1.09	-0.95	-1.83	-1.88	-1.41	2.8	2.28	0.87	-1.05	-0.1	0.47	-1.58	0.26	-0.33	1.92	-0.06	1.47	1.37	-2.24	0.69	0.61	-0.1	0.46	0.44	0.21	0.23	-1.47	0.11	1.02	0.54	-0.56	-0.03	-0.59	0.85	1.34	-1.15
316825	danaguir@iupui.edu	1	1	animation	hero	happy	Male	28	United States	2/25/18 5:19	2/25/18 6:11	-2.69	1.2	0.74	0.83	2.07	1.29	1.18	-1.08	-0.94	-1.29	-1	-2.04	1.39	-0.47	-0.05	0.58	2.27	1.42	1.23	1.64	1.68	1.58	0.72	1.31	1.08	1.46	1.38	1.59	1.25	1.99	0.53	1.38	0.59	2.05	2.96	2.77	2.57	1.37
317062	kieawebb@iu.edu	1	1	animation	hero	happy	Female	21	United States	0000-00-00 00:00:00	0000-00-00 00:00:00	1.93	-0.12	0.17	-1.16	-0.63	1.34	-0.69	1.4	0.17	0.18	1.68	1.41	-0.08	-0.45	-0.34	-0.02	1.02	0.44	-1.79	-0.77	-1.19	1.16	-0.79	0.01	0.78	0.58	1.12	0.5	1.17	-1.27	0.84	0.51	-1.1	-0.02	-0.75	0.94	0.78	-0.04
317809	pconolly@iupui.edu	1	1	animation	hero	happy	Male	31	United States	0000-00-00 00:00:00	0000-00-00 00:00:00	-0.93	-1.44	1.57	0.02	-1.72	-2.31	1.59	1.71	-0.53	-0.96	0.91	-0.91	-0.79	0.13	0.1	0.04	-0.01	-0.03	-0.75	0.11	0.03	-0.09	-0.06	-0.01	0.07	-0.07	0.04	-0.05	-0.1	0.06	0.56	-0.01	0.09	-1.11	0.25	-0.22	-0.22	0.94
320082	lopezy@iupui.edu	1	1	animation	hero	happy	Female	23	United States	1/30/18 12:55	1/30/18 1:38	-2.91	0.18	-1.84	-2.7	0.5	-2.89	2.9	-0.34	-2.83	-2.9	-2.58	-2.91	-2.8	-2.69	-2.9	-1.32	2.98	2.43	2.58	1.88	2.95	2.46	-0.16	0.15	1.41	2.08	-0.09	2.96	0.9	0.09	2.58	2.53	2.7	1.12	-0.39	-1.67	-2.11	-2.23
323332	clsisk@iu.edu	1	1	animation	hero	happy	Female	30	United States	0000-00-00 00:00:00	0000-00-00 00:00:00	-2.4	-1.92	-1.67	-1.67	-2.92	-2.95	-1.38	-0.19	1.37	1.79	2.39	-0.07	-2.19	-0.03	0.11	-1.45	1.85	1.91	1.3	1.27	1.81	1.54	-1.62	-0.96	-1.54	-0.25	-1.17	-1.41	0.98	-0.19	0.33	1.95	1.42	-1.51	-0.31	2.44	-1.73	-0.33
569	rablesi@iu.edu	1	2	animation	hero	tragic	Female	25	United States	2/7/18 4:33	2/7/18 4:49	0.23	0.87	-0.26	0.46	-0.81	-0.02	-0.09	1.2	0.01	2.44	1.52	0.43	-0.83	0.71	-0.32	-0.9	1.25	1.49	1.91	2.36	2.71	2.44	0.8	1.34	0.07	2.84	0.75	2.27	0.52	0.01	0.08	1.41	1.2	1.38	-0.37	2.44	1.97	-0.46
4387	abaltens@iun.edu	1	2	animation	hero	tragic	Female	41	United States	2/6/18 1:48	2/6/18 2:04	-2.3	-1.83	-1.7	-2.1	-1.43	-2.44	-2.32	-2.49	-0.25	-2.33	0.6	2.03	-2.03	-0.85	-0.94	-1.65	2.76	2.56	1.83	2.23	1.96	2.47	1.79	2.11	2.3	1.89	2.15	2.59	2.39	2.61	2.16	1.84	2.52	2.19	1.8	2.27	2.29	2.28
5247	loeldrid@indiana.edu	1	2	animation	hero	tragic	Female	38	United States	1/30/18 5:14	1/30/18 5:32	-1.6	-0.31	-1.89	-0.49	-1.73	-1.46	-1.38	-1.68	1.52	0.97	-0.47	0.21	0.1	1.48	0.12	-0.14	1.69	1.42	0.33	0.18	0.72	0.1	0.04	-1.75	-1.32	0.68	0.88	-1.23	-0.23	-0.14	-0.02	-0.1	0.08	-1.42	-0.02	2.3	1.79	0.1
5675	akcoombs@indiana.edu	1	2	animation	hero	tragic	Male	31	United States	2/3/18 5:49	2/3/18 6:12	-1.85	-2.93	-2	-1.67	-2.33	-0.61	-0.92	-2.87	0.03	1.79	0.68	-2.97	-0.01	1.29	0.1	0.21	1.76	0.89	2.97	2.21	1.25	1.79	0.93	2.17	2.92	1.62	2.94	1.68	0.86	1.26	2.06	1.15	0.74	1.39	0.62	-0.69	1.26	1.26
7423	robertsd@indiana.edu	1	2	animation	hero	tragic	Male	33	United States	1/31/18 7:40	1/31/18 7:54	-2.99	-1.48	-2.76	-0.32	-2.39	-1.62	-0.96	1.05	0.67	0.46	-0.65	-0.07	-2.02	-0.18	-2.02	-2.02	1.76	1.15	0.75	1.3	1.71	2.69	1.21	1.48	1.58	2.73	0.59	0.94	-0.08	1.34	0.92	0.29	-2.53	0.2	1.34	0.6	0.7	-2.29
9027	millkelu@iupui.edu	1	2	animation	hero	tragic	Female	35	United States	1/30/18 10:43	1/30/18 11:01	-0.49	-0.59	0.91	-0.71	0.49	0.29	-1.07	0.92	-1.01	-0.15	-0.23	-1.77	-0.14	-0.91	-1.57	-0.79	1.12	1.26	1.51	1.06	2.92	1.5	1.5	1.27	1.53	0.11	2.07	1.96	0.38	1.44	1.29	2.65	1.29	1.29	1.27	-1.38	-0.64	-0.58
9263	jpclemon@iu.edu	1	2	animation	hero	tragic	Male	25	United States	2/8/18 8:31	2/8/18 8:49	-1.12	-0.17	-0.38	-0.56	-0.18	-0.55	0.21	0.54	-0.61	-0.02	-0.02	-0.02	-0.65	-0.03	-1.39	-0.41	1.72	1.43	1.04	0.44	1	1.65	1.69	1.36	0.46	0.31	1.67	0.05	-0.05	0.1	1.16	-0.33	0.3	0.66	2.75	1.91	1.68	1.61
12537	ahemsath@indiana.edu	1	2	animation	hero	tragic	Female	39	United States	1/30/18 7:26	1/30/18 7:39	-2.84	-0.09	-1.06	-0.96	-2.84	-1.6	-2.89	-0.21	-0.58	0.36	-0.19	-0.02	-2.83	0.3	-0.89	-1.11	-0.01	0.02	-0.18	0.09	-0.11	0.01	-0.53	-0.06	-0.19	-0.69	0.01	-0.02	-0.22	0.14	1.44	1.21	0.01	-0.12	-2.91	-2.93	-2.85	-2.85
13344	ammperez@iu.edu	1	2	animation	hero	tragic	Female	28	United States	2/15/18 3:20	2/15/18 3:35	0.03	-1.08	0.39	-0.76	-1.05	0.65	0.05	-1.79	0.96	-0.02	0.14	0.96	-1.45	2.15	-1.07	0.13	0.62	0.97	0.6	1.24	1.04	0.72	0.06	0.04	-0.91	0.02	0.02	-0.15	-0.05	0.01	1.62	1.01	1.56	0.62	0.09	1.3	-0.21	1.17
17621	katstroh@iun.edu	1	2	animation	hero	tragic	Female	45	United States	1/31/18 11:17	1/31/18 11:33	-2.97	-2.91	-2.94	-2.95	-2.94	-2.91	-2.94	-2.95	2.94	2.9	3	-0.03	0.13	2.97	0.03	1.1	-2.94	0.09	-0.08	0.12	0.12	-0.04	-2.91	1.21	-2.96	1.36	0.11	2.95	-0.07	-0.14	-0.04	-0.19	0.01	-2.92	-2.93	-0.04	-2.95	-2.97
17916	mcboggs@iusb.edu	1	2	animation	hero	tragic	Female	45	United States	2/2/18 5:32	2/2/18 5:48	-2.54	-0.12	0.04	-2.41	-2.93	-2.22	-1.15	-2.82	2.81	2.68	2.88	0.01	-2.98	2.86	-2.95	-2.86	-0.02	-2.7	-0.05	0.12	-0.18	0.07	0.11	0.25	0.21	-0.12	-0.13	0.21	-0.02	0.07	-0.25	1.74	2.15	0.02	-2.88	0.02	0.02	-0.09
19827	gqiao@indiana.edu	1	2	animation	hero	tragic	Female	37	China	2/19/18 2:26	2/19/18 2:44	-2.94	-2.84	-2.84	-2.96	-2.86	-2.75	-2.92	-2.98	-2.98	-2.97	-2.97	-0.71	0.04	-2.96	-2.97	-2.99	-2.9	-2.98	2.97	0.04	-0.28	-0.13	0.15	0.04	-0.13	-2	0.98	-1.3	0.85	-0.1	0.06	2.84	0.18	1.89	-2.93	-0.03	2.29	-2.94
25172	porterb@iupui.edu	1	2	animation	hero	tragic	Male	28	United States	2/1/18 8:16	2/1/18 8:34	-3	-2.14	-2.52	-1.27	-2.38	-1.4	-2.95	-1.65	1.24	2	1.67	0.01	2.22	-2.22	-0.81	-1.28	0.98	0.61	0.23	1.32	0.17	1.23	-0.01	-0.7	1.17	-2	0.74	1.88	0.01	0.14	0.02	0.14	1.4	-0.74	0.65	2.27	0.74	-2.5
27158	rkfische@iu.edu	1	2	animation	hero	tragic	Female	55	United States	2/1/18 12:46	2/1/18 1:06	-2.9	-2.19	-2.14	-2.64	-2.15	-2.38	-2.48	-0.22	1.42	-0.22	-2.14	2.14	-2.05	-1.82	-2.84	-2.22	-0.01	-0.22	0.22	2.18	1.96	2.45	-0.05	-0.22	0.22	-0.01	-0.11	0.22	0.22	-0.22	2.5	2.08	1.85	0.22	-2.7	-2.68	-2.68	-2.84
28173	ehenson@regenstrief.org	1	2	animation	hero	tragic	Female	42	United States	2/1/18 7:55	2/1/18 8:11	-1.34	-1.3	-1.18	-0.75	-0.74	-1.11	-1.05	-0.21	0.81	-0.14	1.02	0.2	-1.43	-1.21	0.25	0.02	1	-0.25	2.92	0.84	2.34	2.92	0.32	-0.43	1.06	0.25	1.34	-1.27	-0.2	0.26	-0.1	0.07	-0.17	0.15	-2.08	2.26	1.01	-1.25
32997	telujack@iu.edu	1	2	animation	hero	tragic	Female	24	United States	2/8/18 10:21	2/8/18 10:40	2.64	-1.54	-0.84	-2.55	-2.08	-2.07	-1.7	-0.93	2.67	-2.4	0.73	-1.98	-2.87	-2.98	-2.86	-2.75	2.34	0.8	2.8	2.08	2.26	1.4	-2.54	-2.66	-2.9	-2.48	-2.84	-2.77	-2.27	2.9	-1.71	0.33	0.78	-1.58	-2.33	2.3	1.35	-2.79
34921	ahburges@indiana.edu	1	2	animation	hero	tragic	Female	34	United Kingdom	2/1/18 8:34	2/1/18 8:53	-2.93	-1.06	-2.77	-1.33	-2.87	0.84	-0.69	-1.8	1.39	0.73	-0.48	0.06	-0.76	0.33	0.02	-2.14	2.26	2.58	2.06	1.06	1.72	2.54	1.41	-0.03	0.21	0.58	1.1	0.01	2.67	1.04	1.28	1.61	1.39	0.05	0.48	0.92	-0.02	0.84
34958	klozefsk@regenstrief.org	1	2	animation	hero	tragic	Male	32	United States	2/1/18 4:44	2/1/18 5:03	-2.9	0.22	-0.76	-2.93	-2.21	-1.34	1.91	0.14	1.14	-2.86	1.28	-1.86	-0.76	-1.18	-1.27	-1.49	0.49	0.12	0.03	-0.88	-0.88	-0.75	-0.7	-0.55	-1.42	0.41	-0.63	1.33	-0.22	0.07	0.22	1.61	1.94	0.12	-0.83	2.79	0.9	-1.56
37207	rwitham@iun.edu	1	2	animation	hero	tragic	Female	52	United States	2/4/18 12:01	2/4/18 12:23	-2.78	0.09	-2.8	-2.87	-2.76	0.19	2.78	-0.13	0.32	-2.57	-1.89	-2.78	-2.01	-1.95	-0.3	-1.87	2.76	2.56	2.89	2.76	2.67	2.74	2.41	2.48	2.27	2.15	2.5	2.86	-0.19	2.84	2.48	2.48	2.7	2.5	2.74	2.64	2.64	1.45
38880	dwagenkn@iupui.edu	1	2	animation	hero	tragic	Female	58	United States	1/31/18 11:00	1/31/18 11:27	-2.94	-2.68	-2.99	-2.87	-2.83	-2.93	-2.93	-2.64	2.81	2.81	2.9	2.8	-2.86	2.91	-1.97	-2.28	0.37	-1.71	-1.11	-0.94	-0.19	0.19	-1.05	-2.57	-1.87	-0.98	-1.63	-1.2	0.12	0.08	0.11	0.19	0.14	-1.4	-2.91	2.56	-2.86	2.9
47009	mgreenwo@iu.edu	1	2	animation	hero	tragic	Male	49	United States	2/5/18 1:12	2/5/18 1:33	-2.45	-0.68	2.91	-0.97	-0.4	-0.64	0.29	1.74	-0.84	-2.24	-0.12	-0.19	-2.06	-2.67	-2.08	-2.75	2.87	2.73	2.93	2.91	2.95	2.91	2.82	2.38	2.91	2.72	-2.74	-0.86	2.91	2.93	2.93	2.81	2.97	2.86	0.22	2.21	1.82	0.75
50742	tcanales@iu.edu	1	2	animation	hero	tragic	Female	52	United States	0000-00-00 00:00:00	0000-00-00 00:00:00	2.46	1.76	-2.49	-1.91	2.48	1.64	-2.63	-1.96	2.34	-2.34	-1.93	-0.34	2.89	-2.49	-2.57	2.89	-1.61	0.66	1.06	-0.1	-1.52	1.41	2.69	-2.22	0.91	2.43	1.38	-0.1	-0.88	0.66	1.76	1.26	1.91	-2.54	-2.54	2.6	-2.17	-0.13
58942	dgemmel@iupui.edu	1	2	animation	hero	tragic	Male	53	United States	0000-00-00 00:00:00	0000-00-00 00:00:00	2.65	2.19	-2.18	2.78	2.59	-2.19	-2.58	-2.47	2.42	-2.29	2.42	1.17	2.38	2.59	1.73	2.74	0.02	1.03	0.5	-0.15	-0.02	-0.01	2.7	-1.64	-1.53	-2.1	-0.1	-0.38	0.05	-0.14	-0.01	-0.6	-0.09	-0.57	-2.08	1.35	-2.15	-1.62
61728	fapope@iu.edu	1	2	animation	hero	tragic	Female	33	United States	0000-00-00 00:00:00	0000-00-00 00:00:00	-2.87	2.9	2.87	2.56	-2.71	2.84	2.84	2.86	-2.4	-2.79	-0.09	-2.95	-2.83	2.7	-2.86	2.81	-0.91	-0.44	-1.43	-2.42	-1.86	2.43	2.9	2.7	-2.77	-2.77	2.74	1.16	-0.3	0.12	-2.44	0.23	-0.08	2.88	-2.87	-2.9	2.94	-2.82
66303	yiticai@iu.edu	1	2	animation	hero	tragic	Female	21	China	1/30/18 1:04	1/30/18 1:31	-2.34	-1.72	-1.76	-2.24	-2.18	0.57	0.08	-2.65	1.06	1.82	0.08	-1.22	1.33	0.88	1.39	1.75	-1.96	1	1.04	-0.12	1.23	1.3	-1.85	0.04	-0.08	-0.97	1.07	1.98	-0.18	-0.05	0.04	1.6	-0.02	0.12	1.79	2.12	1.69	2.08
73029	savroger@iu.edu	1	2	animation	hero	tragic	Female	19	United States	0000-00-00 00:00:00	0000-00-00 00:00:00	-2.63	-2.04	2.28	1.71	2.67	-2.24	-2.35	2.82	-1.21	-2.32	-2.2	1.13	-2.31	-0.02	2.99	0.1	2.35	-2.47	1.59	1.96	2.56	2.08	2.51	1.36	1.12	1.72	-0.89	-2.18	-1.49	-0.23	1.55	-0.45	0.58	1.84	-2.38	-1.83	-2.04	-1.47
73808	asgreath@iu.edu	1	2	animation	hero	tragic	Female	19	United States	0000-00-00 00:00:00	0000-00-00 00:00:00	0.89	0.05	-0.05	-0.65	-1.16	0.21	-0.81	-0.03	1.74	-1.31	0.74	-0.48	-0.01	-0.89	0.76	-0.5	0.14	-0.73	0.35	0.5	-0.46	-0.39	-0.01	-0.39	-0.89	0.89	0.41	0.29	0.05	-0.06	-0.14	-0.07	0.06	0.01	-0.76	0.49	-0.8	-1.05
74918	hrshoff@iu.edu	1	2	animation	hero	tragic	Female	18	United States	0000-00-00 00:00:00	0000-00-00 00:00:00	0.07	-0.01	2.38	0.01	-1.88	1.96	0.57	0.07	-1.72	0.15	1	-1.12	0.17	0.14	-0.6	1.69	-2.86	-2.54	2.78	2.6	-2.91	-2.78	-2.63	-2.74	-2.76	1.92	-2.83	-2.74	2.38	2.45	-2.86	2.86	2.37	-2.41	1.2	1.17	1.4	2.11
80909	blcmill@iu.edu	1	2	animation	hero	tragic	Male	20	United States	0000-00-00 00:00:00	0000-00-00 00:00:00	2.94	-2.91	2.96	0.21	-0.79	0.27	-0.26	-2.98	-0.56	-1.11	-0.52	0.09	0.7	0.09	-1.13	-0.64	-1.59	2.4	-1.44	0.78	0.56	0.94	-1.18	1.67	-2.05	-1.87	-2.28	-0.95	1.06	-1.84	-1.79	1.27	-2.49	1.42	0.82	2.81	1.66	0.59
86846	mhadams@ius.edu	1	2	animation	hero	tragic	Female	43	United States	0000-00-00 00:00:00	0000-00-00 00:00:00	2.93	2.97	2.97	-2.94	-1.12	-2.96	2.97	-2.87	0.7	1.37	2.1	-0.1	-2.27	1.33	-2.96	-2.92	-0.1	0.8	0.55	0.17	-0.27	1.25	0.17	-2.78	-1.28	-0.17	-0.17	2.88	0.04	0.19	0.03	-0.7	-1.83	0.15	-2.65	-2.09	-1.76	-1.94
87048	jacbrice@indiana.edu	1	2	animation	hero	tragic	Female	27	United States	0000-00-00 00:00:00	0000-00-00 00:00:00	-2.89	-1.82	-1.25	-1.34	2.9	2.86	-2.86	2.93	1.12	-0.4	-0.91	0.78	1.06	-1.11	0.64	-0.37	-0.15	0.22	0.12	-0.33	-0.34	0.09	0.82	0.31	-0.59	0.41	-0.64	0.52	0.73	0.03	-0.43	0.43	-0.46	0.5	-1.77	0.27	-0.25	-1.74
88565	madeholl@iu.edu	1	2	animation	hero	tragic	Female	20	United States	0000-00-00 00:00:00	0000-00-00 00:00:00	-2.94	1.05	-1.34	-2.94	-2.95	-1.98	-2.9	2.98	2.84	2.84	-0.1	-1.49	-0.57	2.91	0.76	-0.45	1.24	1.06	-1.19	-0.53	-1.02	1.05	-1.39	-0.84	1.2	-1.89	1.08	1.36	-0.41	0.47	-0.01	0.02	0.02	0.85	1.29	1.23	1.57	1
92750	squartuc@iupui.edu	1	2	animation	hero	tragic	Female	20	United States	0000-00-00 00:00:00	0000-00-00 00:00:00	-2.93	2.96	2.91	-3	-2.5	2.9	2.99	3	2.93	2.89	3	3	-2.96	-3	2.91	-2.12	3	-0.08	1.53	-2.1	0.87	-1.09	3	-1.12	-3	1.54	2.88	-2.34	-2.98	-3	-2.98	3	3	3	-2.93	-2.91	-2.88	2.88
98498	racparks@indiana.edu	1	2	animation	hero	tragic	Female	19	United States	0000-00-00 00:00:00	0000-00-00 00:00:00	-1.69	-0.54	-1.01	-2.95	-1.08	1.73	-2.93	1.83	1.99	0.85	-0.7	-0.06	-0.61	-0.78	0.81	-1.06	0.1	0.38	0.11	0.84	-1.99	0.23	-0.58	-0.07	-0.56	-0.3	0.89	1.16	0.66	0.1	-2.19	-1	0.45	-0.96	-1.59	-1.72	-0.64	0.3
100050	ccroggen@iu.edu	1	2	animation	hero	tragic	Female	34	United States	1/30/18 8:52	1/30/18 9:16	-2	-0.04	-0.51	-0.03	-0.97	-0.35	0.05	-0.17	1.4	0.83	1.16	-1.52	-0.71	1.04	-0.01	-0.04	2.65	-0.09	2.36	2.57	2.69	2.91	-1.86	-0.01	0.08	-1.44	0.08	-0.08	-0.14	-0.04	0.01	1.3	0.05	0.04	0.87	2.86	1.94	2.78
102315	mscausey@iupui.edu	1	2	animation	hero	tragic	Female	22	United States	0000-00-00 00:00:00	0000-00-00 00:00:00	2.23	0.34	-1.27	-0.45	-1.27	1.03	2.08	0.16	-2.06	-0.06	1.72	0.22	-0.01	0.14	-0.15	1.44	1.11	-1.06	1.57	1.21	-0.99	-0.99	0.99	-0.42	0.25	0.36	-0.91	0.1	-0.02	0.51	0.96	0.86	-0.77	1.6	0.44	-0.67	-0.73	-0.7
107568	jnemery@iupui.edu	1	2	animation	hero	tragic	Female	23	United States	0000-00-00 00:00:00	0000-00-00 00:00:00	-1.82	-1.37	-1.2	1.42	1.33	1.15	0.98	-0.98	0.47	-0.93	0.91	-0.43	-1.14	-0.92	-0.49	-0.01	-1.19	0.01	0.1	0.84	-1.28	-1	0.08	0.05	0.06	0.99	-0.95	0.08	-0.08	-1.37	0.16	1.67	-0.83	-0.84	-0.52	-0.07	0.54	0.83
115005	anrennir@iu.edu	1	2	animation	hero	tragic	Female	19	United States	0000-00-00 00:00:00	0000-00-00 00:00:00	2.78	-1.74	2.67	-2.57	2.16	-2.37	-2.64	-0.35	2.82	2.07	-1.94	-1.75	2.9	-2.82	-2.51	0.37	-0.79	-1.79	2.26	1.02	-1.14	-0.86	0.59	1.16	1.87	-1.94	-0.38	-0.79	-0.95	1.64	-1.07	0.81	0.14	2.01	-1.91	-0.87	-2.33	-2.55
115045	jnkuiper@iu.edu	1	2	animation	hero	tragic	Female	20	United States	0000-00-00 00:00:00	0000-00-00 00:00:00	0.96	-0.3	-0.76	1.72	-0.14	2.03	1.3	0.04	2.04	-0.34	-0.77	-1.44	-0.26	0.34	0.14	0.5	-1.43	-2.75	1.7	-0.16	-1.7	-0.7	-1.44	1.3	-0.57	1.44	0.34	-0.68	-0.15	1.32	-0.57	1.67	0.82	-0.97	1.52	1.87	2.52	1.56
116562	clcmoore@iupui.edu	1	2	animation	hero	tragic	Female	22	United States	0000-00-00 00:00:00	0000-00-00 00:00:00	-2.91	1.83	0.39	0.47	-0.26	-2.21	-0.01	2.43	-2.86	2.89	-2.94	0.16	1.74	2.14	1.97	-2.16	-2.91	-2.81	2.9	-2.89	-2.96	-2.89	1.35	-1.93	2.61	2.87	-2.8	2.51	-2.63	2.36	2.5	2.9	-2.9	-1.97	0.75	2.86	2.83	-2.84
120458	alewisb@iu.edu	1	2	animation	hero	tragic	Female	33	United States	3/6/18 12:33	3/6/18 12:57	-0.85	0.02	-1.46	-1.95	-1.75	-0.21	0.96	-1.44	-1.49	-1.49	-1.22	-1.27	-1.36	-1.97	-0.33	-1.11	1.05	0.98	0.63	1.43	0.74	0.85	-0.34	-0.58	0.54	0.59	0.05	1.41	0.3	1.18	0.98	1.07	-0.63	0.79	0.36	0.82	0.91	0.92
132478	kcpage@iu.edu	1	2	animation	hero	tragic	Female	21	United States	0000-00-00 00:00:00	0000-00-00 00:00:00	-2.93	-0.29	2.94	-1.68	-2.91	-1.96	2.86	-0.07	-2.95	-0.73	1.87	-1.56	-2.3	2.95	2.47	2.56	2.7	-0.66	0.02	2.97	-2.83	2	-1.53	-2.97	1.09	1.64	-0.15	-2.7	-0.21	0.19	-0.17	-2.87	2.91	-0.85	2.97	2.94	1.2	2.9
138339	clewman@indiana.edu	1	2	animation	hero	tragic	Female	21	United States	0000-00-00 00:00:00	0000-00-00 00:00:00	1.46	0.02	0.27	1.55	-0.04	0.84	-1.17	-0.14	1.29	-0.64	-0.17	1.36	-0.17	-0.11	1.07	1.47	1.12	1.49	1.45	0.21	-1.37	1.42	1.53	-1.33	1.1	-1.14	1.35	0.64	-1.49	1.1	1.1	1.37	1.47	1.58	0.15	1.37	0.17	-0.28
147894	phuehls@iupui.edu	1	2	animation	hero	tragic	Male	68	United States	2/5/18 5:05	2/5/18 5:34	-2.73	-2.12	-1.94	-2.76	-2.55	-2.08	-2.7	-2.04	1.12	0.69	-0.22	0.18	0.94	0.25	-0.12	-0.17	2.44	2.58	2.42	2.58	2.4	2.72	2.16	2.36	2.56	2.76	2.24	-0.57	2.59	2.1	2.01	2.37	2.07	-0.1	1.29	2.32	1.86	1.1
152694	macrocke@indiana.edu	1	2	animation	hero	tragic	Female	25	United States	0000-00-00 00:00:00	0000-00-00 00:00:00	-2.96	-2.93	-2.86	2.91	-2.92	-2.94	-3	-2.89	2.92	2.9	-2.94	-1.66	0.98	-2.94	-2.91	3	-2.95	-2.27	2.84	-1.56	2.17	-2.26	-2.91	-2.91	-3	2.91	2.93	2.93	-0.79	-2.9	-2.96	-0.23	-2.92	2.92	-2.9	-2.91	-2.89	-2.9
154637	cougraha@iu.edu	1	2	animation	hero	tragic	Female	21	United States	0000-00-00 00:00:00	0000-00-00 00:00:00	-2.49	0.21	-0.56	-2.04	-2.05	-1.67	-2.2	0.07	-2	-2.04	-1.87	-2.54	-0.4	2.28	-1.61	0.7	2.15	1.35	2	2.39	1.81	1.38	0.74	-1.56	1.31	1.77	0.8	2.48	1.13	1.85	2.07	2.04	1.99	0.8	0.56	2.85	-1.05	-0.06
156244	rbenoy@iupui.edu	1	2	animation	hero	tragic	Female	20	United Kingdom	0000-00-00 00:00:00	0000-00-00 00:00:00	-3	1.72	-1.16	-2.01	-2.17	2.84	-2.35	2.89	2.39	-0.97	-0.39	-0.09	0.25	0.86	-0.39	-0.3	-2.07	-2.5	2.39	-3	2.68	-2.7	0.76	2.26	1.02	1.82	2.74	-2.49	2.11	-2.39	-2.08	-2.39	-2.97	2.84	-2.9	3	-1.64	-0.14
164583	stdavids@iu.edu	1	2	animation	hero	tragic	Female	20	United States	0000-00-00 00:00:00	0000-00-00 00:00:00	1.4	-0.84	-1.31	-1.62	1.45	-2.26	-1.34	1.06	-0.46	-0.45	-0.67	0.32	-2.01	-0.94	1.29	-1.49	1.41	0.58	1.87	-1.17	-1.31	1.53	-1.34	1.08	-0.84	0.82	-0.92	1.76	1.13	1.11	1.82	-2.07	-1.69	-0.68	0.84	1.55	-1.17	-0.86
166154	algottfr@iu.edu	1	2	animation	hero	tragic	Female	20	United States	0000-00-00 00:00:00	0000-00-00 00:00:00	-1.8	-0.92	0.05	0.67	-2	-2.16	-1.12	-0.98	-0.87	-1.72	-1.92	0.03	1.84	1.92	2.47	2.06	0.11	0.11	-2.22	0.03	-0.67	1.14	-2.1	1.64	-1.54	1.2	-1.48	-0.71	-0.09	0.13	-0.23	-0.15	0.71	-1.02	-1.72	1.16	-1.22	-1.34
168183	michli@iu.edu	1	2	animation	hero	tragic	Male	20	China	0000-00-00 00:00:00	0000-00-00 00:00:00	-1.9	-0.19	0.18	-0.19	1.66	-0.18	-0.93	0.11	0.77	0.05	-0.19	1.69	-0.19	-0.18	-1.23	-0.19	0.19	-0.18	-1	-0.18	1.04	-1.11	-0.19	-0.17	0.19	-0.11	1.2	0.18	1.73	-1.97	-0.04	1.41	0.18	0.17	-0.21	0.31	0.31	-0.22
168620	sijofowl@iupui.edu	1	2	animation	hero	tragic	Male	22	United States	0000-00-00 00:00:00	0000-00-00 00:00:00	2.54	-1.66	1.01	0	1.04	0.93	2.57	-0.1	-0.29	-2.89	2.2	2.85	2.51	0.07	-0.86	0.08	1.48	-1.42	2	-1.44	2.83	1	-0.1	-0.09	-0.07	1.24	0.08	0.13	-1.05	-1.92	0.86	0.04	-1.25	-1.4	-1.02	1.79	-1.73	-1.35
171510	sstaneva@iu.edu	1	2	animation	hero	tragic	Female	22	Bulgaria	0000-00-00 00:00:00	0000-00-00 00:00:00	-2.95	-0.5	0.08	1.35	2.32	-0.26	0.18	2.87	-2.92	2.29	-0.89	0.06	-0.15	-2.39	-1.95	1.92	2.2	-0.67	2.19	-2.88	-2.96	-2.96	0.64	0.05	1.99	-1.96	-0.2	2.97	-0.22	2.96	2.44	-2.36	-2.67	-1.15	0.75	2.8	2.37	1.57
174210	jraberna@iu.edu	1	2	animation	hero	tragic	Male	34	United States	0000-00-00 00:00:00	0000-00-00 00:00:00	-2.91	0.3	-0.63	0.28	-0.87	-0.61	-0.07	2.25	1.25	-2.14	0.06	-1.21	-1.58	1.38	-0.94	0.03	1.45	2.14	0.49	1.86	1.39	1.61	-0.68	1.1	0.8	0.57	1.64	0.22	0.17	1.26	1.05	0.93	0.88	-0.51	-0.45	0.31	0.38	-0.54
175170	jschonsc@ius.edu	1	2	animation	hero	tragic	Female	33	United States	0000-00-00 00:00:00	0000-00-00 00:00:00	-1.88	0.82	-0.4	-1.05	0.47	-0.7	-1.61	-1.49	-0.11	-0.87	0.2	1.22	0.46	-0.25	-1.44	-1.6	0.88	1	1.91	1.09	-1.17	1.42	0.18	-1.05	-0.32	-0.57	-0.5	-1.58	-0.53	-0.99	-0.61	0.63	0.95	-0.51	0.33	0.65	0.5	-0.47
180061	jakgale@iu.edu	1	2	animation	hero	tragic	Male	22	United States	0000-00-00 00:00:00	0000-00-00 00:00:00	2.51	-0.12	-1.82	-0.93	-2.02	2.22	1.32	2.22	0.68	-0.73	-1.71	-1.69	0.54	-0.87	-0.65	-1.17	2.53	-1.39	-2.21	-1.85	1.73	0.68	0.14	-1.62	-0.25	2.01	1.1	1.6	0.76	-0.81	0.25	-0.74	0.17	0.51	-1.26	-0.61	0.37	0.29
181264	jonjward@iusb.edu	1	2	animation	hero	tragic	Male	27	United States	0000-00-00 00:00:00	0000-00-00 00:00:00	-2.96	-2.91	2.84	-2.87	2.89	-2.87	-2.96	2.72	2.89	2.82	-2.86	0.2	2.92	-0.15	2.95	0.11	2.86	-0.12	2.81	0.1	1.39	0.15	0.13	2.89	0.07	2.91	-2.78	2.95	0.12	0.13	-0.08	0.15	2.94	-2.89	-2.85	-2.94	-2.92	-2.89
182906	mhinger@indiana.edu	1	2	animation	hero	tragic	Female	24	United States	0000-00-00 00:00:00	0000-00-00 00:00:00	-1.7	-1.55	2.26	-2.11	2.41	-1.52	-1.31	-2.83	1.52	-0.69	1.38	0.76	-1.26	0.91	-0.87	-1.93	0.11	-0.25	0.55	-0.07	-0.07	-0.69	0.17	0.41	-0.07	0.11	0.48	-0.98	0.18	0.14	-0.14	-0.25	0.62	-0.69	-1.05	0.52	-0.83	-0.94
184766	anmatemp@ius.edu	1	2	animation	hero	tragic	Female	23	United States	0000-00-00 00:00:00	0000-00-00 00:00:00	0.16	-0.8	0.14	1.38	0.27	0.04	0.62	0.06	0.9	-0.46	-0.84	0.05	-1.01	0.92	0.02	0.13	1.91	-1.07	-2.2	-2.39	2.1	0.93	0.55	1.33	-1.72	-1.59	2.88	-1.58	1.07	-1.14	1.99	0.78	-0.58	-0.1	0.1	-0.36	1.92	-0.05
186006	oliwilki@iu.edu	1	2	animation	hero	tragic	Female	19	United States	0000-00-00 00:00:00	0000-00-00 00:00:00	-2.72	-1.11	1.6	1.8	2.9	1.62	-1.84	-0.2	-1.18	2.9	-2.78	1.06	2.7	2.93	-2.57	-1.34	-2.23	2.7	-2.91	2.68	-2.88	-2.88	-2.75	0.45	2.23	-2.23	-0.06	0.06	-1.65	-0.14	2.05	-0.87	1.14	1.11	-0.8	-1.43	1.18	-1
195750	khfisher@indiana.edu	1	2	animation	hero	tragic	Female	21	United States	0000-00-00 00:00:00	0000-00-00 00:00:00	-1.24	0.01	-0.81	-1.17	1.02	1.2	0.43	0.93	1.6	-0.39	-0.5	-1.27	0.66	-1.52	-1.19	2.74	0.48	0.38	-1.06	-0.34	1.54	-1.24	0.42	-1.49	1.45	1.23	1.01	0.85	0.04	0.04	-0.82	-0.96	0.01	0.04	-0.81	1.75	-0.59	0.57
198364	madiwyat@iu.edu	1	2	animation	hero	tragic	Female	20	United States	0000-00-00 00:00:00	0000-00-00 00:00:00	-1.22	1.78	-0.88	-0.76	0.76	0.64	-0.9	1.43	1.74	0.47	1.2	0.81	-1.17	-2.35	3	0.31	0.91	0.04	-0.67	-0.64	-1.26	-0.96	-0.01	0.53	-1.39	1.29	-0.54	0.71	0.31	-0.97	-0.9	0.71	0.6	-0.84	-2.09	1.32	-1.27	1.68
203450	tkirley@iu.edu	1	2	animation	hero	tragic	Female	18	United Kingdom	0000-00-00 00:00:00	0000-00-00 00:00:00	2.91	2.08	2.19	-2.96	3	2.92	-2.87	2.92	2.87	2.87	-1.97	-2.87	-2.71	2.94	2.4	2.5	-1.22	0.56	-0.12	-0.22	-1.92	2.76	-1.6	0.01	-1.54	-1.54	-2.28	1.18	-2.31	0.28	-0.64	1.13	-0.67	1.28	-2.91	-2.41	-2.85	2.65
207289	shelcrou@indiana.edu	1	2	animation	hero	tragic	Female	26	United States	0000-00-00 00:00:00	0000-00-00 00:00:00	-0.21	-0.93	-1.14	-1.1	1.5	2.48	0.5	0.17	0.51	-1.82	0.62	-1.52	-1.48	2.17	1.1	-0.23	2.17	-1.72	-2.14	1.58	2.42	-2.06	-0.09	-0.9	1.78	-1.03	1.69	-0.64	1.73	-0.14	-1.69	2.24	-2.07	-1.72	1.69	2.1	2.26	-0.12
208334	cemking@iu.edu	1	2	animation	hero	tragic	Female	20	Brazil	2/4/18 11:50	2/5/18 12:07	-2.86	-0.58	-0.02	-0.48	0.03	-1.15	-0.01	-0.05	0.66	0.57	-0.18	0.07	-0.19	0.72	0.11	0.02	2.89	2.9	1.33	0.49	2.83	2.91	-0.61	-0.97	-0.1	2.19	-0.46	0.33	2.24	0.81	2.79	2.95	1.75	-0.03	1.45	2.04	1.81	-1.8
213198	monkern@iu.edu	1	2	animation	hero	tragic	Female	20	United States	0000-00-00 00:00:00	0000-00-00 00:00:00	-1.21	-1.19	0.79	-0.83	1.38	-0.05	-1	-0.89	-0.89	1.36	0.94	0.5	1.78	-1.16	-0.06	0.79	0.59	0.08	0.57	-0.25	0.98	0.11	0.75	-0.46	0.98	0.7	-1.05	0.27	-0.18	-0.18	1.46	-0.42	0.32	0.01	-0.65	0.12	-0.67	-0.2
215002	ravemill@iusb.edu	1	2	animation	hero	tragic	Female	23	United States	0000-00-00 00:00:00	0000-00-00 00:00:00	2.94	1.7	2.91	-0.67	0.03	-0.15	-1.69	-1.05	-0.07	0.09	-1.15	2.26	0.07	0.1	-0.15	-0.06	1.18	1.13	1.31	-0.98	0.69	-1.15	-1.18	1.26	-1.5	1.62	0.93	-0.2	-0.98	-0.07	1.17	0.65	-0.06	-1.04	2.86	2.16	2.16	0.01
233766	mefakhou@iu.edu	1	2	animation	hero	tragic	Female	19	United States	0000-00-00 00:00:00	0000-00-00 00:00:00	-2.94	-0.07	-2.21	2.9	2.93	2.31	-1.83	1.68	2.06	-0.88	0.16	-2.91	-1.82	1.34	2.79	2.94	1.6	-0.61	1.46	0.54	0.69	1.88	-0.37	0.8	-0.77	-2.33	-0.66	2.52	0.68	-0.88	1.84	-1.38	1.12	-0.26	-2.61	1.95	-1.07	-1.71
236815	njweaver@iu.edu	1	2	animation	hero	tragic	Male	19	United States	0000-00-00 00:00:00	0000-00-00 00:00:00	2.06	1.24	-0.5	1.63	-1.74	-1.39	1.9	-1.39	-1.1	-1.69	1.67	2.81	1.72	-1.66	1.14	1.54	1.6	2.06	-1.69	0.97	-2.3	-1.4	1.56	0.98	1.2	1.27	-1.07	-0.54	1.14	1.06	-1.26	1.37	-1.1	-1.43	0.61	-1.1	0.11	1.23
241714	dvhermog@iu.edu	1	2	animation	hero	tragic	Male	21	Northern Mariana Islands	0000-00-00 00:00:00	0000-00-00 00:00:00	1.79	0.06	-0.32	-0.9	-0.86	-0.26	-0.04	2.97	2.94	2.92	1.09	0.91	1.08	-0.04	-0.87	-0.25	-1.23	0.49	-0.2	1.14	-2.87	-2.2	-0.01	0.17	1.05	-0.18	0.34	1.13	0.77	0.07	-1.04	0.57	0.74	0.48	0.56	-0.22	-0.54	-1.09
242012	bpirtle@iu.edu	1	2	animation	hero	tragic	Female	31	United States	2/6/18 8:59	2/6/18 9:32	-1.14	0.73	-0.6	0.95	-2.08	-0.85	0.14	-1.37	-1.45	-2.53	-1.53	-2.41	-0.92	-0.73	-1.19	-0.91	2.54	2.8	2.26	2.4	2.43	2.53	1.38	2.32	2.92	1	2.8	1.94	2.32	1.05	2.27	2.55	2.46	2.3	-1.42	2.89	0.89	-1.12
242035	morwells@indiana.edu	1	2	animation	hero	tragic	Female	22	United States	0000-00-00 00:00:00	0000-00-00 00:00:00	-2.96	-1.93	-2.92	-0.73	2.15	2.15	-2.51	-0.05	-2.82	2.11	1.58	0.18	1.54	2.96	-1.77	1	-1.77	0.13	1.4	2.09	2.28	1.31	1.54	-1.56	1.05	0.95	-0.94	-0.01	-1.41	-0.04	-1.59	-0.92	1.25	-0.89	0.29	1.21	0.91	0.03
246687	kyeyoung@iupui.edu	1	2	animation	hero	tragic	Female	29	United States	0000-00-00 00:00:00	0000-00-00 00:00:00	-2.91	-2.91	2.9	1.92	-1.19	2.91	2.99	1.67	-2.89	-2.97	0.6	0.17	-2.93	-0.4	2.94	1.28	-0.26	1.09	0.52	0.17	-1.65	1.04	-0.06	-0.18	1.47	0.4	-2.19	1.2	-0.13	-1.92	0.01	1.4	1.64	-1.64	1.06	1.91	1.35	2.11
247814	gaarmend@iu.edu	1	2	animation	hero	tragic	Female	20	United States	0000-00-00 00:00:00	0000-00-00 00:00:00	2.93	-2.93	-2.96	-1.81	-2.93	-2.87	-2.97	2.93	2.1	-1.99	2.85	-1	-2.99	2.85	2.93	-1.03	-2.93	-1.65	-1.69	-2.54	-2.42	-3	-0.23	0.01	0.01	0.2	-0.09	0.07	0.11	2.31	0.01	2.66	2.85	2.89	-0.86	-2.85	-0.52	-2.9
251358	xuk@iu.edu	1	2	animation	hero	tragic	Female	21	China	0000-00-00 00:00:00	0000-00-00 00:00:00	2.46	1.43	0.06	-0.9	2.31	1.38	2.72	-0.17	-2.13	-1.78	-0.41	0.27	1.27	2.69	-2.05	-1.09	-1	-0.37	0.21	0.89	-0.53	0.52	0.31	-0.59	-1.14	-0.47	-1.08	0.86	0.06	-0.07	0.01	-0.1	-0.61	-0.2	0.28	0.37	0.93	-0.14
257975	am229@iu.edu	1	2	animation	hero	tragic	Female	22	United States	0000-00-00 00:00:00	0000-00-00 00:00:00	0.36	-0.18	-0.11	0.31	-0.25	-0.36	0.11	0.39	-0.45	-0.22	0.15	-0.43	-0.35	1.61	0.53	-0.95	0.73	-0.38	0.28	-0.57	0.01	-1.47	0.78	-0.04	-1.97	2.06	0.04	-0.18	0.35	0.43	-0.59	-1.47	0.15	0.21	-0.17	2.05	-0.19	1.18
259514	stefarka@indiana.edu	1	2	animation	hero	tragic	Female	21	United States	2/21/18 2:22	2/21/18 2:45	-1.86	-0.69	-1.53	1	-1.06	0.18	1.15	-0.2	-1.83	0.67	-1.67	-0.76	-1.62	-2.3	-0.88	-1.76	1.25	1.08	0.7	1.83	0.32	0.01	-0.43	-0.88	-1.38	-0.73	-0.81	1.05	-0.13	0.13	-0.21	1.53	2.78	-1.29	0.63	-0.97	0.84	-1.57
260608	thomagab@iu.edu	1	2	animation	hero	tragic	Male	20	United States	0000-00-00 00:00:00	0000-00-00 00:00:00	2.83	0.95	1.75	-2.24	1.95	-1.36	2.05	1.82	1.59	1.89	1.2	-0.44	0.96	1.97	-1.57	-1.34	1.36	0.64	2.47	-0.8	-2.14	1.62	-1.4	-0.96	1.16	0.47	-1.81	-2.64	-0.79	0.41	0.61	-2.58	-1.54	-2.13	0.15	-1.54	0.31	0.41
268893	ambglass@iu.edu	1	2	animation	hero	tragic	Female	23	United States	0000-00-00 00:00:00	0000-00-00 00:00:00	2.16	1.67	-2.19	2.7	-2.17	1.9	1.85	0.93	-1.8	-1.37	-1.8	2.14	-1.14	0.27	0.72	1.74	2.26	2.47	2.75	2.38	2.36	2.68	2.57	2.53	2.26	2.41	2.55	2.57	2.27	2.55	-2.14	-2.69	2.26	-1.88	2.23	2.95	2.76	1.52
274891	carrjess@iu.edu	1	2	animation	hero	tragic	Female	35	United States	0000-00-00 00:00:00	0000-00-00 00:00:00	-2.94	-0.57	0.88	-0.39	-2.07	-0.03	-1.47	-0.01	-0.21	-0.3	-0.23	-0.64	0.04	-0.05	-0.23	-0.05	-0.5	0.83	-0.4	-2.47	1.24	0.89	0.11	0.75	-0.83	-0.05	0.84	-0.04	-0.23	-0.21	-0.06	0.06	-0.23	0.5	-0.44	-0.57	0.52	-0.75
277201	anwiggs@indiana.edu	1	2	animation	hero	tragic	Female	29	United States	0000-00-00 00:00:00	0000-00-00 00:00:00	-2.45	-2.38	-1.59	-1.82	1.18	1.06	1.56	0.92	1.41	-1.64	-1.65	-1.56	1.94	1.54	1.31	-0.75	-2.01	-1.07	1.66	-1.18	-1.97	2.73	-1.98	1.46	-0.02	-2.38	-0.91	-0.16	-1.15	2.24	-1.97	2.47	2.77	-0.85	-2.23	-1	-0.47	-0.02
278100	kmweir@iu.edu	1	2	animation	hero	tragic	Female	20	United States	0000-00-00 00:00:00	0000-00-00 00:00:00	-3	1.23	-2.01	-1.91	-2.58	0.06	2.18	-2.57	-0.04	-0.96	-1.62	-0.71	-2.88	-0.16	-2.94	-1.4	-0.29	-0.61	-0.36	0.55	-1	0.22	-1.9	-0.03	0.1	-0.47	-0.19	0.19	-0.05	0.25	0.09	0.05	0.57	0.22	-2.86	2.86	0.23	-1.19
285414	arlugo@iun.edu	1	2	animation	hero	tragic	Female	22	United States	0000-00-00 00:00:00	0000-00-00 00:00:00	-2.68	1.06	-0.91	1.76	2.23	-2.5	-1.27	-2.9	-1.54	1.59	1.49	-2.93	-0.43	-1.24	-2.89	-0.92	-2.99	-2.95	2.5	1.16	2.64	2.93	-1.84	1.29	1.75	-0.95	-1.84	-0.21	0.68	2	0.96	-0.69	-0.36	1.95	-1.01	2.9	-1.59	2.78
287813	memelchi@iu.edu	1	2	animation	hero	tragic	Female	19	United States	0000-00-00 00:00:00	0000-00-00 00:00:00	0.79	-0.61	0.96	-1.14	-0.22	-1.32	0.7	-0.95	-0.88	-1.22	0.26	0.22	0.71	-0.87	0.12	0.49	0.12	1.17	0.96	0.45	0.96	-0.3	-0.99	-0.34	-0.18	0.68	-0.14	-1.03	-0.34	0.9	-0.61	-0.55	1.01	-0.1	0.57	0.18	1.66	-1.66
315498	jonemack@iu.edu	1	2	animation	hero	tragic	Female	20	United States	0000-00-00 00:00:00	0000-00-00 00:00:00	-1.45	-1.59	1.39	-0.3	2.08	0.32	1.08	0.05	0.01	-0.15	-0.09	-0.14	-1.86	-0.23	0.04	1.28	2.1	1.83	-0.45	-1.81	1.83	2.19	-0.04	0.1	-0.09	1.12	-0.02	-0.17	0.04	-0.07	0.01	-0.95	-1.32	-1.45	2.26	2.35	2.35	1.75
316399	tifflau@iu.edu	1	2	animation	hero	tragic	Female	19	Dominican Republic	0000-00-00 00:00:00	0000-00-00 00:00:00	3	1.68	-1.41	2.96	2.44	2.85	-2.47	-2.92	2.92	3	-0.25	-2.07	-2.87	-2.97	-0.06	0.7	0.89	-0.6	2.06	1.27	-2.92	1.44	-1.4	-1.22	-2.96	-0.86	1.34	1.67	-0.27	-2.32	-1.27	0.59	1.46	2.53	0.15	2	2.33	-2.88
317127	zclevela@iu.edu	1	2	animation	hero	tragic	Female	19	United States	0000-00-00 00:00:00	0000-00-00 00:00:00	-3	3	3	3	0.96	3	-3	-2.06	2.06	2.38	-2.96	1.81	-0.04	-2.01	1.24	2.11	-1.22	-1.23	-0.78	-1.52	0.78	1.42	-0.96	-0.67	1.06	1.07	0.08	0.74	-0.12	-0.6	-1.35	-0.08	-1.76	1.1	0.7	-1.47	0.91	0.7
317301	cmhaytho@indiana.edu	1	2	animation	hero	tragic	Female	23	United States	2/2/18 12:27	2/2/18 12:45	-2.85	-2.53	-1.82	-1.98	-2.82	-2.69	-2.07	-2.42	-1.17	-1.43	-2.3	-2.18	-1.78	-0.89	-1.27	-0.65	0.45	0.88	-0.46	0.31	1.54	-0.6	0.28	0.44	0.82	0.37	1.11	1.53	-0.18	1.53	0.67	1.48	0.7	-2.52	-1.65	-1.61	-0.27	-2.85
322391	doevans@indiana.edu	1	2	animation	hero	tragic	Female	24	United States	0000-00-00 00:00:00	0000-00-00 00:00:00	-2.14	-1.16	-0.14	-0.02	0.9	1.1	0.13	-1.75	1.21	-2.18	0.44	-1.64	-0.97	2.59	-1.81	0.02	1.84	-1.16	-0.89	-1.94	1.84	-0.34	-0.96	-1.02	0.3	1.88	2.06	1.19	-0.14	-0.57	0.98	1.64	-1.11	-0.41	-1.89	2.91	-1.41	0.89
322931	imarkley@indiana.edu	1	2	animation	hero	tragic	Male	19	United States	1/30/18 6:21	1/30/18 6:43	-0.7	1.52	0.39	0.24	1.84	0.03	-1.97	-0.6	0.51	0.03	-0.31	-1.99	0.79	-0.46	-0.18	-0.59	0.92	0.87	1.72	1.65	1.8	1.32	1.2	1.23	0.98	1.3	2.31	2.09	0.96	0.61	1.3	0.7	0.75	0.44	0.05	1.05	1.52	0.12
154	asdarkas@iu.edu	1	3	animation	villain	happy	Female	34	United States	1/31/18 4:27	1/31/18 4:43	2.76	2.22	0.8	-0.12	3	2.02	-1.2	-1.31	-1.31	-1.96	-0.67	0.28	2.23	0.55	0.82	-2.82	2.46	1.96	1.96	-2.12	0.7	-0.73	-1.23	-0.84	1.04	-1.6	-1.8	0.25	0.3	-0.18	-1.6	2.06	0.25	-0.95	0.2	2.79	-0.35	0.07
4570	elmahend@iu.edu	1	3	animation	villain	happy	Female	39	United States	2/10/18 11:19	2/10/18 11:40	-2.97	0.25	-2.98	-2.97	-1.25	-1.6	-2.89	-2.86	2.93	2.98	2.91	0.27	-2.9	1.19	2.91	-2.97	2.82	2.9	-1.72	1.44	2.89	2.83	-2.93	-2.97	-2.85	-2.97	-3	-2.9	-2.85	-2.95	-2.93	-1.33	-2.9	-1.84	-1.05	2.95	-0.72	-1.4
10937	dbboodt@iu.edu	1	3	animation	villain	happy	Male	59	United States	1/31/18 12:42	1/31/18 1:00	-2.77	-2.21	-1.3	-2.18	-2.74	-2.47	-2.25	-1.6	2.21	1.66	1.59	0.04	-2.12	1.49	2.06	-2.61	1.3	0.09	1.53	-0.37	2.55	1.29	-1.68	-2.01	-2.87	-1.58	-2.27	-2.21	-0.31	0.31	-0.05	1.17	-0.02	-2.21	-2.84	-1.71	1.32	-2.29
10962	srikrama@iu.edu	1	3	animation	villain	happy	Male	28	India	1/30/18 7:32	1/30/18 7:51	-1.39	-0.45	-0.79	-1.56	-1.09	-0.58	-1.24	0.9	0.39	0.52	-1.08	-0.59	0.17	-0.35	-1.43	-1.48	0.12	-0.16	0.16	-0.13	-0.18	1.24	-0.87	-0.34	-0.1	0.64	-0.72	-0.3	0.21	2.22	0.02	0.33	1.71	-1.16	-0.35	2.34	0.74	-2.03
18417	hui@iupui.edu	1	3	animation	villain	happy	Female	29	China	1/31/18 9:30	1/31/18 10:20	-1.52	-1.62	-0.95	-1.8	-0.67	0.15	-0.46	-0.42	-0.11	0.48	0.94	0.61	0.34	0.28	-0.59	-1.57	-0.79	0.04	1.89	1.33	1.62	1.64	-1.51	-1.19	-1.37	-1.03	1.31	-2.35	-1.58	-1.37	2.47	2.92	0.5	0.18	-0.58	-0.64	1.02	-1.72
24264	taekpark@iupui.edu	1	3	animation	villain	happy	Female	41	Korea	1/31/18 10:50	1/31/18 11:12	-0.14	1.19	0.11	-0.17	0.07	-0.11	0.02	0.23	-1.85	-1.69	0.65	-0.09	0.14	-0.79	0.29	0.05	-0.15	-0.05	1.23	0.02	1.44	1.03	-0.1	-0.07	-0.17	0.11	0.16	0.05	0.97	-0.13	0.06	1.3	1.83	0.07	0.81	1.25	-1.08	0.04
27437	jelybran@iu.edu	1	3	animation	villain	happy	Female	42	United States	2/1/18 11:03	2/1/18 11:17	-2.96	-2.86	-1.57	-2.97	-2.88	-2.86	-2.92	-2.88	2.92	2.88	0.8	0.18	0.02	2.88	-2.88	-2.92	-0.13	-0.82	-0.07	-0.17	-0.03	-2.79	-3	-2.9	-2.9	-2.9	-2.95	-2.9	-2.9	-2.95	-2.95	-1.35	-2.94	-2.95	-2.94	2.9	-1.84	0.03
27744	lcoss@iu.edu	1	3	animation	villain	happy	Female	35	United States	2/1/18 9:22	2/1/18 9:39	-2.96	-2.95	-2.79	-2.95	-2.98	-1.3	-2.96	-2.96	1.96	1.42	1.46	0.1	2.43	1.88	0.14	-2.93	0.93	0.03	1.08	0.7	0.99	0.53	-2.33	-2.96	-2.97	-2.98	-2.98	-2.98	-0.08	0.09	-2.2	0.09	-0.24	-2.98	0.72	0.71	-1.28	1.23
29206	maryshaf@iupui.edu	1	3	animation	villain	happy	Female	46	United States	2/1/18 9:23	2/1/18 9:43	-1.64	-0.29	-0.73	-0.84	-1.61	-1.71	0.02	0.46	-0.05	-0.3	0.22	-1.77	0.3	1.12	-0.29	-1.84	-0.29	-0.09	0.19	0.07	1.01	0.15	-1.04	0.18	-1.83	-0.5	0.26	-0.58	-0.11	-0.14	-0.66	0.21	-0.42	-0.05	-1.32	1.41	-1.08	-0.57
31878	sarloy@iu.edu	1	3	animation	villain	happy	Female	25	United States	2/7/18 10:35	2/7/18 11:11	-2.97	-2.88	-2.88	-2.83	0.09	-2.91	-2.86	0.27	0.64	-0.09	-0.12	-0.08	-0.09	-0.02	-0.05	-0.06	2.97	2.73	2.61	2.88	2.91	2.93	-1.29	1.81	0.01	-2.12	1.75	-0.8	2.77	1.75	2.91	2.86	2.08	-1.63	-0.4	2.9	-1.13	-2.04
33648	susdwyer@iu.edu	1	3	animation	villain	happy	Female	59	Germany	2/7/18 5:21	2/7/18 5:39	-2.72	-2.86	0.27	-2.86	-1.79	0.33	1.22	-2.8	2.92	2.14	2.68	-1.77	2.98	2.86	1.83	-2.31	0.36	-0.71	0.62	2.08	1.63	2.49	-2.89	-2.95	-2.83	-1.31	-2.91	-2.82	-0.36	-2.85	-2.69	-0.31	-2.92	-1.96	-2.68	0.65	-2.89	2.72
35183	riismail@iusb.edu	1	3	animation	villain	happy	Female	36	Syria	2/3/18 12:32	2/3/18 1:04	-0.36	0.01	-0.46	0.32	0.36	-0.07	-0.01	0.08	-0.09	0.82	-0.24	0.01	-0.04	0.1	-1.33	-0.08	-0.77	0.46	0.39	0.03	0.85	-1.2	-1.29	-2.39	-2.27	-1.29	1.12	-1.39	-0.27	0.08	0.04	-0.56	-0.03	0.28	-0.36	0.92	0.16	-0.59
36344	chrwreyn@ius.edu	1	3	animation	villain	happy	Male	35	United States	2/13/18 11:16	2/13/18 11:39	-1	-0.96	2.19	-0.69	-0.73	2.1	-1.72	-3	-1.83	-0.74	0.14	0.96	-0.04	-3	-1.27	-1.35	2.09	0.06	2.24	2.17	1.88	2.88	2.2	0.54	-1.04	-1.24	-0.67	0.74	-0.13	2.09	2.7	2.99	3	-1.2	0.91	3	2.29	-1.34
40758	joshima@iu.edu	1	3	animation	villain	happy	Female	29	India	1/31/18 8:27	1/31/18 8:48	-0.58	0.06	-0.1	-0.26	-0.5	-0.42	-1.29	0.41	-0.81	-0.02	-0.69	0.38	-0.52	-0.68	-1.21	-1.1	0.86	0.7	0.31	1.36	0.92	1.92	-0.74	-0.11	1.12	-0.28	-1.01	-1.39	0.92	-0.26	-0.68	1.22	1.49	0.38	-2.16	0.72	0.94	0.6
41317	eibeziak@iu.edu	1	3	animation	villain	happy	Male	37	Nigeria	3/2/18 11:09	3/10/18 8:47	-2.85	2.59	-2.59	2.61	2.82	2.71	-2.62	2.69	-2.65	-2.42	-2.71	-2.53	-2.49	2.72	2.68	2.59	2.73	2.73	2.66	2.65	2.83	2.66	2.63	2.58	2.83	2.72	2.81	2.45	2.73	2.75	2.73	2.73	2.46	2.69	2.79	-2.79	-2.81	2.82
42285	ukirbiyi@iupui.edu	1	3	animation	villain	happy	Male	49	Turkey	2/1/18 12:46	2/1/18 1:09	-1.76	-0.81	-1.91	-1.27	-0.72	-0.67	-1.39	1.35	1.14	0.32	-0.9	0.73	0.99	-0.73	-0.32	-1.21	-0.76	-0.67	0.34	-0.69	0.82	0.73	-0.63	-0.17	-2.37	-0.72	-0.26	-1.33	-0.99	-0.67	0.85	0.23	-0.55	0.52	-0.73	1	-0.73	-0.08
44646	mahumbur@indiana.edu	1	3	animation	villain	happy	Female	26	United States	2/3/18 6:40	2/3/18 6:58	1.29	0.98	1.77	2.27	-1.24	2.48	2.15	2.92	-1.6	1.69	0.74	-1.98	0.02	0.07	0.48	-2.54	1.15	1.14	2.13	1.81	2.87	2.15	-2.7	-2.89	-2.95	-1.7	-2.28	-2.96	-0.85	-1.57	-1.52	1.73	-1.62	-2.64	1.36	2.56	1.36	-0.64
45227	millerrt@iupui.edu	1	3	animation	villain	happy	Female	60	United States	2/1/18 7:56	2/1/18 8:14	-2.83	-2.97	-2.74	-2.84	-2.59	-2.52	0.27	-2.39	2.91	2.79	2.61	-1.21	2.59	2.12	0.21	-2.59	2.68	2.49	-0.18	-0.91	2.12	-2.25	-2.85	-2.85	-2.62	-2.35	-2.84	-2.91	-0.12	-1.69	0.38	1.39	-1.24	0.19	-2.22	0.53	-2.36	-2.31
45579	kmw6@indiana.edu	1	3	animation	villain	happy	Female	24	United States	2/4/18 1:02	2/4/18 2:24	-2.79	-0.69	1.18	-0.51	-1.78	-0.59	2.23	2.55	0.38	0.68	-0.45	-0.22	-2.91	-2.48	-0.77	-2.87	0.48	-0.95	0.35	-1.54	0.5	-1.89	-2.89	-2.82	-1.94	-2.02	-2.94	-2.14	-2.25	-0.08	-1.42	0.46	-2.89	-2.53	-1.4	0.91	-2.09	-2.05
46551	eabaucom@indiana.edu	1	3	animation	villain	happy	Male	33	United States	2/1/18 4:59	2/1/18 5:18	-2.88	0.01	-1.66	-1.77	-0.77	-0.57	-1.05	1.91	0.25	0.59	-0.01	0.02	-1.2	0.38	-1.99	-1.79	-1.59	-1.71	-0.66	-1.56	-0.58	-0.84	-2.5	-2.89	-2.85	-1.3	-1.91	-2.69	-2.35	-1.53	-2.51	-1.17	-1.83	-1.76	-0.8	1.91	-1.23	-1
48168	emmfishb@iu.edu	1	3	animation	villain	happy	Female	26	United States	2/2/18 1:13	2/2/18 1:38	-2.21	-1.71	-2.16	0.55	-2.38	-1.73	-2.22	2.58	2.33	2.44	2.45	-1.57	-2.67	-2.39	2.62	-2.78	-0.03	-1.67	-1.11	-0.85	-1.4	0.94	2.77	-2.06	-2.77	-2.45	-2.44	-2.79	-1.5	-2.43	-1.05	-1.72	-1.43	-2.46	1.26	0.8	-1.14	-0.65
52044	fletchmj@iu.edu	1	3	animation	villain	happy	Female	19	United States	0000-00-00 00:00:00	0000-00-00 00:00:00	2.95	2.97	2.95	2.92	-2.98	2.95	-2.92	2.91	2.9	2.92	2.37	-1.38	2.93	2.97	2.92	-2.99	1.99	1.26	0.22	-2.94	1.13	2.92	-2.93	-2.96	-2.95	2.93	-2.92	2.97	2.92	2.98	-2.93	-2.11	-2.93	-2.92	-2.53	1.59	-2.94	0.9
53523	adias@iu.edu	1	3	animation	villain	happy	Male	19	United States	0000-00-00 00:00:00	0000-00-00 00:00:00	-2.93	-0.74	2.59	-1.4	-1.98	-0.12	-1.94	-0.21	-2.34	-0.39	-1.67	-2.31	-1.32	-2.04	-1.05	-2.34	0.38	0.3	0.3	-0.73	0.75	-1.36	-2.91	2.24	-1.76	2.08	-1.75	2.18	0.44	-0.12	0.5	-0.07	-0.26	1.3	-0.93	2.42	-0.3	0.26
58084	mercruz@iupui.edu	1	3	animation	villain	happy	Female	19	United States	0000-00-00 00:00:00	0000-00-00 00:00:00	-2.88	-1.67	2.4	2.21	-1.35	-2.93	2.97	-1.24	-2.12	1.45	-1.38	0.32	2.85	-1.83	-1.14	-0.48	0.7	-1.54	-0.41	-1.02	-1.26	-1.58	-2.96	2.88	2.93	-1.11	-2.94	-2.99	-2.58	-1.99	-0.67	-2.88	-0.22	2.09	-0.92	1.8	-2.88	0.13
67801	emibarto@iupui.edu	1	3	animation	villain	happy	Female	23	United States	0000-00-00 00:00:00	0000-00-00 00:00:00	-1.57	1.62	-1.8	1.33	0.98	0.7	-1.94	0.75	-0.27	-0.2	0.81	-0.04	-0.06	0.1	0.18	-0.04	0.09	-0.09	-0.06	0.01	-1.84	-1	2.13	0.28	1.61	0.38	1.4	0.04	0.1	-0.05	0.41	0.47	-1.12	0.9	-2.19	1.12	1	0.16
69476	hornbaga@iu.edu	1	3	animation	villain	happy	Male	20	United States	0000-00-00 00:00:00	0000-00-00 00:00:00	-1.66	0.32	-1.87	-0.77	-0.43	1.12	-1.02	0.61	-0.88	-1.98	2.21	-0.49	1.77	-2.11	-2.21	0.79	-1.49	-0.01	1.06	1.46	-1.33	-1.64	-2.17	-2.11	-1.17	-1.19	-0.67	0.94	0.22	-0.95	-1.58	-0.74	0.49	-0.35	0.03	1.32	0.62	-1.15
69884	ashbhall@iupui.edu	1	3	animation	villain	happy	Female	20	United States	0000-00-00 00:00:00	0000-00-00 00:00:00	-2.73	-2.28	-2.45	1.7	-2.68	-2.7	2.49	-1.47	2.2	-1.47	0.53	1.88	1.2	1.64	-0.04	0.76	-0.16	0.64	-1.07	0.01	0.18	-1.5	-2.27	-2.47	-2.22	-2.73	1.53	2.91	0.03	-0.08	-0.73	0.2	-0.08	1.61	0.07	0.85	0.85	0.85
72726	emenzel@iu.edu	1	3	animation	villain	happy	Female	36	United States	0000-00-00 00:00:00	0000-00-00 00:00:00	2.95	2.94	-2.88	2.9	2.88	2.92	-2.92	2.92	-2.93	-2.95	-2.88	2.92	-2.89	-2.95	2.99	-2.94	-2.96	-2.9	-2.92	-2.95	2.96	2.88	-2.95	-2.96	-2.88	2.98	2.89	-2.94	2.91	2.88	-2.94	-2.89	-2.88	2.94	2.89	0.43	0.04	2.27
80610	acvukin@iu.edu	1	3	animation	villain	happy	Female	20	United States	0000-00-00 00:00:00	0000-00-00 00:00:00	1.09	-0.09	0.92	-1.12	-1.06	-2.32	-1.31	-1.11	-2.06	1.33	0.98	-0.05	2.05	1.85	0.43	-1.9	-2.94	0.89	-1.6	2.36	2.8	-2.64	2.55	-0.92	-0.92	-0.86	-1.47	2.35	-0.97	1	-0.66	2.86	-1.14	-1.25	0.72	2.74	-1.08	1.43
94755	lrarity@iun.edu	1	3	animation	villain	happy	Female	22	United States	0000-00-00 00:00:00	0000-00-00 00:00:00	-1.85	2.23	1.33	1.76	1.91	1.97	-1.57	-1.18	-1.3	1.39	0.15	-1.49	-0.35	-1.39	1.19	-0.85	1.64	-1.57	-1.58	2.48	-1.91	-2	-1.1	1.35	1.51	-2.01	1.42	-1.04	-1.82	-1.98	1.28	-1.2	-0.9	2.26	1.16	1.39	0.52	0.46
97778	klvandyg@iu.edu	1	3	animation	villain	happy	Female	20	United States	0000-00-00 00:00:00	0000-00-00 00:00:00	-2.5	-2.5	2	2.68	-2.85	-1.77	-2.45	2.14	2.47	-2.62	2.21	-1.33	-2.2	2.42	0.69	-0.6	0.75	-0.93	-0.12	1.13	-1.78	0.61	1.71	-1.41	-2.08	-1.88	2.08	2.4	0.96	1.52	1.44	0.39	1.07	1.28	-1.67	-1.51	-1.43	-0.91
99543	kcarnalf@iue.edu	1	3	animation	villain	happy	Female	39	United States	2/6/18 2:28	2/6/18 2:46	-1.45	0.23	-0.09	-1.19	-0.17	1.29	-0.77	-0.21	-1.24	0.3	-0.09	-0.37	-0.29	-0.23	0.18	-0.14	-0.9	-0.48	-2.04	-1.73	-0.18	-2.12	-2.89	-2.86	-2.9	-2.93	-2.9	-1.99	-1.02	0.64	-2.64	0.86	-1.75	-2.39	1.08	2.27	1.14	-1.21
103640	mlfurgas@iu.edu	1	3	animation	villain	happy	Female	19	United States	0000-00-00 00:00:00	0000-00-00 00:00:00	2.82	-0.1	2.95	2.84	2.58	-2.9	2.79	-2.77	-1.22	2.55	2.89	2.7	2.55	-2.93	2.94	2.94	-1.95	-1.48	-1.24	1.22	-1.86	1.62	-2.95	-2.91	-2.98	2.75	-2.77	-2.96	-0.47	-2.89	-0.36	2.05	1.44	-2.04	-1.16	-2.48	-2.48	-2.75
110137	frobles@iu.edu	1	3	animation	villain	happy	Female	27	Philippines	0000-00-00 00:00:00	0000-00-00 00:00:00	1.68	1.91	-1.64	0.02	0.82	1.24	-1.85	2.94	-2.39	-0.57	-0.62	-1.91	2.93	-1.53	0.65	2.86	-0.82	0.29	0.93	1.71	-1.43	1.74	2.99	3	-2.91	-2.93	2.93	-2.97	-2.93	0.76	2.94	2.93	2.93	0.45	-2.97	0.37	-1.56	-1.29
110521	ladavila@indiana.edu	1	3	animation	villain	happy	Female	20	United States Minor Outlying Islands	0000-00-00 00:00:00	0000-00-00 00:00:00	2.81	-3	2.95	-2.56	-2.83	-2.95	2.91	2.81	1.73	1.61	1.53	1.39	-2.83	-2.91	1.86	-2.77	-1.13	1.37	0.18	-0.6	1.21	-2.19	-2.91	2.89	2.91	2.5	-2.94	-1.29	1.48	2.85	2.02	0.82	-1.36	1.96	-2.9	-2.71	-2.7	-1.98
117300	kdicks@iu.edu	1	3	animation	villain	happy	Female	19	United States	0000-00-00 00:00:00	0000-00-00 00:00:00	1.14	0.03	-0.18	1.34	-1.17	0.22	-0.57	2.65	-0.01	2.1	-1.29	1.71	-1.28	-2.81	-1.31	-2.22	-0.03	-0.49	-0.83	2.22	-0.87	0.62	-2.9	2.86	-2.48	2.25	-1.58	-1.95	1.45	1.55	2.25	-0.77	1.6	0.82	-1.96	2.22	1.71	-1.81
127936	alyssaun@iu.edu	1	3	animation	villain	happy	Female	19	United States	0000-00-00 00:00:00	0000-00-00 00:00:00	2.93	-1.73	-2.89	-2.95	-2.97	2.24	-2.94	2.9	-2.94	-2.98	-2.85	1.04	2.62	-2.91	2.62	-2.62	0.62	-1.13	0.98	1.84	1.4	-0.19	2.03	-2.62	2.75	1.91	2.94	2.86	-1.96	1.09	1.65	1.72	-1.8	1.92	-2.95	-0.06	-2.95	-2.99
128793	dnuss@iu.edu	1	3	animation	villain	happy	Female	27	United States	0000-00-00 00:00:00	0000-00-00 00:00:00	-2.89	-2.98	2.96	-2.9	1.42	2.96	-2.95	2.94	2.91	1.7	-1.51	-2.97	-2.22	2.39	-2.6	2.88	0.18	2.34	0.7	-2.45	0.78	0.31	-2.92	-2.92	-2.9	2.99	2.88	2.92	-2.91	2.59	-2.9	1.68	2.92	2.97	-2.97	2.92	2.14	0.49
133473	syduhl@iu.edu	1	3	animation	villain	happy	Female	23	United States	0000-00-00 00:00:00	0000-00-00 00:00:00	0.19	0.89	0.86	-0.9	-0.14	-0.82	0.83	0.04	-0.06	-0.76	0.52	-0.14	0.14	0.06	0.41	-0.85	1.55	-0.93	-0.91	0.43	-1.72	-1.05	-2.15	-2.47	2.75	2.3	2.18	2.18	0.93	0.71	1.73	0.51	-0.51	0.91	1.18	1.19	0.13	1.14
134785	khowarth@iun.edu	1	3	animation	villain	happy	Female	22	United States	0000-00-00 00:00:00	0000-00-00 00:00:00	-2.9	1.57	2.98	-2.99	-1.81	-2.99	-2.89	0.01	-2.94	-2.44	-1.77	0.97	2.18	-2.38	1.99	2.97	-2.59	0.23	-1.99	-2.22	2.06	-2.39	-1.4	-1.01	-2.19	-0.07	2.32	-1.24	-1.31	-0.9	-0.85	1.28	-0.09	-0.03	1.08	2.19	2.19	0.17
135494	rnyoung@iusb.edu	1	3	animation	villain	happy	Female	22	United States	0000-00-00 00:00:00	0000-00-00 00:00:00	0.14	-0.46	-0.45	0.13	-0.09	-1.01	0.69	0.06	0.49	0.02	0.03	0.44	0.06	-0.17	0.48	0.49	-0.52	-0.97	-0.93	0.44	-0.85	0.29	-0.94	-0.76	0.89	1.4	0.86	1.33	-0.65	-0.27	0.56	-1.49	0.49	0.66	-0.5	-0.65	-1.04	-0.57
137896	cainevil@iupui.edu	1	3	animation	villain	happy	Female	24	United States	1/30/18 1:51	1/30/18 2:06	-3	-2.92	-3	-2.93	-2.9	-2.93	-2.91	-2.97	2.92	2.91	2.94	2.03	-2.91	2.91	1.86	-1.47	2.15	1.54	-0.14	-2.98	0.87	2.93	-2.94	-2.97	-2.94	-2.98	-2.88	-2.99	-2.97	-2.36	-2.97	-1.68	-0.86	-1.62	1.56	1	-2.38	0.05
140011	wispaldi@iusb.edu	1	3	animation	villain	happy	Male	23	United States	0000-00-00 00:00:00	0000-00-00 00:00:00	-2.02	1.56	-1.88	-2.2	2.23	-1.98	1.65	-2.97	-2.93	2.43	1.92	2.97	-0.01	1.56	-0.97	-0.11	-2.86	-2.32	2.32	-2.32	-2.38	-2.59	-1.64	1.09	2.97	-1.39	2.86	2.97	-2.54	1.64	-2.97	1.2	-1.83	-2.34	-2.16	2.2	2.15	0.97
148583	kjmcfarl@iupui.edu	1	3	animation	villain	happy	Female	21	United States	0000-00-00 00:00:00	0000-00-00 00:00:00	1.98	1.65	-1.69	2.87	-2.32	1.7	1.89	1.76	-0.59	1.69	0.06	-0.03	-2.42	-2.05	-1.77	0.08	1.79	2.13	-2.42	1.94	-1.76	-1.69	-2.23	2.44	-2.2	-2.42	-2.23	-2.91	1.69	1.47	2.42	-2.05	2.12	2.2	1.31	2.24	2.24	0.47
151644	vpwhitta@iu.edu	1	3	animation	villain	happy	Female	19	United States	0000-00-00 00:00:00	0000-00-00 00:00:00	0.14	-0.65	0.21	1.72	-2.76	-1.96	-0.03	-0.21	2.19	-0.04	2.15	0.03	0.03	-1.94	1.25	-0.24	-1.83	2.97	0.19	0.31	1.9	-2.08	-2.99	2.51	-2.96	-2.57	2.94	2.74	0.03	0.14	1.85	0.12	-1.89	1.86	-1.72	2.94	-0.65	1.15
152812	agenetsk@iu.edu	1	3	animation	villain	happy	Male	22	United States	1/30/18 5:24	1/30/18 5:40	0.7	-0.72	0.89	-0.13	0.46	1.08	-0.2	0.21	1.74	1.79	1.03	-0.18	0.18	0.72	-0.13	-0.13	0.6	0.75	1.84	-0.18	0.65	0.91	-2.92	-2.21	2.05	-0.86	-2.21	-3	-1.41	-0.78	-0.21	2.92	-1.49	-1.03	-1.43	0.17	-1.17	-0.12
158162	jadudash@iu.edu	1	3	animation	villain	happy	Female	24	United States	0000-00-00 00:00:00	0000-00-00 00:00:00	2.06	1.35	2.34	2.56	-2.3	1.99	1.35	2.87	2.89	-2.23	-2.87	-1.01	2.73	2.28	2.83	-2.74	2.02	-2.87	1.17	-0.13	1.04	1.08	-2.59	2.58	-2.7	-2.63	-2.58	2.22	2.7	-1.35	1.35	-1.81	2.16	-1.33	-2.56	2.1	2.18	-2.11
158811	cdpotts@iupui.edu	1	3	animation	villain	happy	Male	25	United States	0000-00-00 00:00:00	0000-00-00 00:00:00	-2.74	2.77	-2.01	-1.51	0.74	-1.03	0.27	-1.71	1.58	-0.89	1.27	0.44	0.15	-1.8	1.97	-1.6	1.64	0.65	1.13	-1.8	-1.65	1.79	2.27	2.31	2.69	1.78	-1.93	2.15	-2.24	1.73	-1.74	2.04	-1.37	2.8	1.08	1.59	1.69	-0.42
159785	kwitryko@iu.edu	1	3	animation	villain	happy	Female	20	United States	0000-00-00 00:00:00	0000-00-00 00:00:00	-1.89	-0.22	1.46	-1.38	-0.79	1.83	0.69	0.1	0.57	-1.8	1	1.22	0.73	-1.19	-1.86	1.77	1.51	-0.58	2.3	0.84	1.29	-1.91	-2.27	-3	-3	-1.38	-1.32	-2.07	-0.6	-1.43	1.23	-1.88	2.96	0.3	1.78	2.9	1.45	-1.7
160069	camboohe@iu.edu	1	3	animation	villain	happy	Male	21	United States	2/2/18 11:30	2/2/18 11:46	-2.93	-1.41	-2.87	-2.83	-2.24	-2.65	-1.24	2.77	1.45	1.4	1.75	-2.93	-2.43	-2.04	-2.39	-2.93	-1.81	-1.6	-2.81	-1.1	-2.32	-1.76	-2.81	-2.79	-2.85	-2.94	-2.94	-2.91	-2.31	-0.41	-1.39	-0.86	-2.63	-2.4	-2.89	-2.87	-2.91	-2.11
162456	rachsher@iu.edu	1	3	animation	villain	happy	Female	21	United States	0000-00-00 00:00:00	0000-00-00 00:00:00	1.92	0.22	-0.06	-0.89	-0.86	1.63	0.6	0.53	1.41	1.47	1.36	0.29	0.09	0.18	1.56	-2.35	1.72	-1.85	1.53	-1.59	1.44	1.87	-1.98	1.85	-1.95	-1.53	-1.68	-1.79	1.8	-0.66	1.81	0.44	-1.68	-1.75	-1.28	1.53	-1.64	-1.06
165140	avholt@iu.edu	1	3	animation	villain	happy	Female	20	United States	0000-00-00 00:00:00	0000-00-00 00:00:00	-2.82	2.08	2.07	1.97	2.19	-1.83	-2.5	2.37	2.85	2.91	2.74	2.55	2.91	-1.97	2.89	2.34	1.72	0.12	-3	2.9	-0.2	2.69	2.57	2.66	-2.93	2.93	2.91	2.85	2.85	-3	2.96	-2.88	2.4	-2.36	-2.93	0.22	-2.83	-0.39
168808	maxbultm@indiana.edu	1	3	animation	villain	happy	Male	19	United States	0000-00-00 00:00:00	0000-00-00 00:00:00	3	-1.31	-1.25	-2.3	1.35	2.52	-1.17	0.52	-0.17	0.52	-2.3	-1.25	-0.11	2.18	-0.17	-1.02	0.68	0.09	-0.11	0.64	-1.63	2.07	-3	-3	3	3	-3	-1.96	1.92	-0.05	3	-1.49	-0.74	-2.31	0.88	1.94	1.17	-1.79
175062	mirturn@iupui.edu	1	3	animation	villain	happy	Male	22	United States	0000-00-00 00:00:00	0000-00-00 00:00:00	2.52	2.41	-2.39	-2.88	1.82	2.98	2.1	-2.48	1.97	2.14	-1.81	1.4	-1.32	2.55	2.32	0.34	0.09	-0.09	0.65	-0.04	-0.14	0.48	2.43	2.09	-2.24	-2.08	2.98	1.88	-1.34	0.89	1.97	-0.15	0.63	-1.2	-1.09	2	0.65	-1.51
175429	bcfitzge@iu.edu	1	3	animation	villain	happy	Male	47	United States	0000-00-00 00:00:00	0000-00-00 00:00:00	-2.45	2.92	-1.26	1.6	-2.93	-1.94	2.99	3	-2.02	1.58	-2.28	-0.01	2.89	-2.91	0.21	2.13	2.15	-0.33	1.44	2.89	-2.93	2.97	-2.91	1.91	2.95	2.8	-2.41	-2.95	1.2	1.52	-2.74	-1.23	1.21	-2.34	-0.32	2.93	1.54	1.31
175800	davjbish@iu.edu	1	3	animation	villain	happy	Male	18	United States	2/26/18 10:22	2/26/18 10:45	-2.5	1.83	0.92	0.75	-1.34	-0.35	-2.23	-1.63	1.85	0.25	0.22	0.15	1.44	1.1	0.11	-1.88	1.88	0.96	1.43	0.65	1.6	1.8	-2.6	-2.66	-2.94	-2.38	-2.66	-2.73	-1.53	-2.69	-2.75	-1.08	-2.5	-1.62	-0.23	2.28	1.25	-1.99
180111	disturn@indiana.edu	1	3	animation	villain	happy	Female	24	United States	0000-00-00 00:00:00	0000-00-00 00:00:00	0.5	-0.37	0.1	-0.42	-0.16	0.19	-0.48	-0.11	0.06	0.56	0.3	-0.57	-0.14	-0.1	0.1	-0.81	-0.28	0.04	0.35	-0.15	-0.1	-0.44	0.43	-0.23	0.37	0.21	-0.91	0.39	0.56	0.2	-0.29	-2.76	0.31	0.46	-1.23	0.86	0.46	-0.5
190567	ishafei@indiana.edu	1	3	animation	villain	happy	Male	32	United Arab Emirates	0000-00-00 00:00:00	0000-00-00 00:00:00	-1.72	-1.49	-0.96	-1.65	0.75	-1.12	1.13	-1.07	1.11	0.36	-2.61	-2.15	0.42	-0.18	-1.8	-1.78	0.77	1.05	-2.64	-0.84	1.12	-0.47	1.85	2.53	-2.12	-1.25	-2.45	1.96	0.75	1.09	-0.9	0.62	-0.9	1.11	1.91	-1.35	0.06	1.55
193291	fzbell@iu.edu	1	3	animation	villain	happy	Female	21	United States	0000-00-00 00:00:00	0000-00-00 00:00:00	-2.94	-0.54	-1.88	2.77	-1.84	-2.3	2.75	-2.54	2.47	-2.7	2.04	-0.56	-1.19	-1.35	1.96	-2.04	0.85	-0.97	0.13	-1.05	-1.06	0.06	-2.85	-2.98	2.87	-1.95	-2.94	-2.87	2.91	-2.28	-2.81	0.81	-2.51	-2.46	-2.36	0.22	-2.61	0.22
195020	onielson@indiana.edu	1	3	animation	villain	happy	Female	24	United States	0000-00-00 00:00:00	0000-00-00 00:00:00	1	0.37	-0.96	0.27	1.27	0.58	0.78	1.92	-0.25	1.12	-0.03	-0.25	-1.55	-0.98	1.12	-2.19	0.65	-0.54	-0.27	-1.1	-0.19	0.11	-2.81	-1.95	2.32	2.89	1.71	2.86	2.59	-2.43	-1.49	1.49	-1.64	-2.24	0.77	2.5	2.48	0.84
199319	gmwarns@iu.edu	1	3	animation	villain	happy	Female	22	United States	0000-00-00 00:00:00	0000-00-00 00:00:00	1.89	2.54	-2.29	-0.76	1.37	1.66	-1.56	-1.72	2.39	1.86	1.57	0.12	1.96	0.48	-0.88	1.53	-0.09	1.32	-0.13	-1.05	-0.76	-1.49	2.14	-2.94	-2.9	-0.83	0.01	2.82	-2.03	-0.33	-1.54	0.92	2.09	2.15	-2.21	-2.26	-2.26	2.09
200786	benjstah@indiana.edu	1	3	animation	villain	happy	Male	22	United States	0000-00-00 00:00:00	0000-00-00 00:00:00	-2.9	1.4	2.86	-2.04	-2.12	-0.28	1.76	2.01	-0.47	-2.42	1.03	0.78	-1.86	-2.24	2.02	-2.58	1.52	-1.07	2.01	2.14	2.01	0.87	1.55	1.94	-1.33	0.01	1.14	1.32	0.19	0.83	0.09	1.83	0.25	-0.81	-2.73	-1.94	-2.4	2.05
202861	marebrad@iupui.edu	1	3	animation	villain	happy	Female	23	United States	0000-00-00 00:00:00	0000-00-00 00:00:00	2.55	1.19	-2.26	1.76	2.73	0.7	0.77	2.85	-0.37	-0.53	0.82	0.89	-1.36	-1.91	-0.84	2.45	-0.03	0.68	-0.08	-0.27	-0.25	0.98	2.21	2.17	-2.92	-2.64	2.9	2.83	-1.55	-1.58	-1.15	0.01	-2.02	-1.58	-1.31	1.34	0.94	-2.19
215704	meyersb@iu.edu	1	3	animation	villain	happy	Female	22	United States	0000-00-00 00:00:00	0000-00-00 00:00:00	0.12	-2.92	-1.02	-2.88	1.53	-2.71	0.68	1.62	2.61	2.67	2.01	-0.01	-2.47	-2.75	2.89	2.92	-2.85	-1.93	-2.9	-2.81	2.38	-1.53	2.85	-2.37	2.61	1.95	-2.81	-2.98	-2.84	2.37	-2.68	2.99	2.24	2.81	-2.47	0.99	-2.94	-2.22
221006	vscoy@iupui.edu	1	3	animation	villain	happy	Female	20	United States	1/31/18 11:21	1/31/18 11:39	-1.63	-1.53	-1.17	-2.12	-2.46	-2.77	2.5	-1.01	2.73	2.5	1.51	-2.31	0.1	2.5	2.09	-2.4	-0.24	-0.02	-0.13	-0.11	0.78	0.2	-2.08	-1.97	-1.69	-1.65	-2.8	-2.9	-1.54	-1.59	-1.5	-1.22	-2.59	-2.9	-1.56	0.07	0.97	-1.17
222609	rpalmore@iu.edu	1	3	animation	villain	happy	Male	32	United States	0000-00-00 00:00:00	0000-00-00 00:00:00	0.07	-0.11	-0.18	0.21	-0.31	-0.37	1.84	0.19	1.2	-0.78	0.78	2.59	-0.73	2.19	-0.11	-1.8	1.84	-1.05	-1.87	-1.35	1.3	2.13	-2.15	1.5	0.63	-1.93	2.19	-1.32	-1.83	1.35	1.61	-0.28	0.79	0.87	0.73	2.79	2.79	1.52
222822	azimmowi@indiana.edu	1	3	animation	villain	happy	Female	22	France	0000-00-00 00:00:00	0000-00-00 00:00:00	1.56	-0.31	-1.25	-1.59	1.55	-1.28	-0.01	-2.94	-0.21	0.89	0.7	1.88	-0.07	-0.93	-0.19	2.14	-1.06	-0.41	-0.85	-0.7	-1.2	-1.72	-3	-2.9	-2.73	-1.88	-2.93	-2.97	2.94	-2.93	1.91	-1.63	-1.44	0.48	1.08	2.66	1.05	1.9
223041	angagarc@iu.edu	1	3	animation	villain	happy	Male	21	United States	2/16/18 10:02	2/16/18 10:30	-1.23	-1.66	-1.63	-2.63	-1.68	-2.9	-2.76	1.69	1.04	2.21	0.06	-1.04	1.95	1.5	-1.51	-2.05	-0.45	-0.77	-0.85	-0.48	-0.11	-0.13	-2.88	-2.86	-2.9	-2.91	-2.96	-2.92	-1.3	-2.88	-1.04	1.92	-2.98	-1.09	-2.15	1.95	-0.42	-1.31
230858	halgross@iun.edu	1	3	animation	villain	happy	Female	24	United States	0000-00-00 00:00:00	0000-00-00 00:00:00	2.9	-2.93	-1.19	-0.33	2.97	0.26	-2.15	0.85	2.89	-2.94	1.32	1.36	0.02	-0.58	2.93	2.93	2.6	-1.29	-1.51	2.98	0.21	-2.94	0.68	-2.11	1.05	-2.32	2.91	0.38	-2.95	3	2.51	2.87	-2.87	-0.61	2.83	2.34	0.42	-1.92
233331	meloyoun@iuk.edu	1	3	animation	villain	happy	Female	49	United States	0000-00-00 00:00:00	0000-00-00 00:00:00	2.88	-2.75	2.83	-2.91	2.88	-2.83	2.98	2.78	2.65	-2.89	-0.26	-2.8	0.06	-0.49	-2.77	-2.87	0.36	-0.13	1.13	-2.8	0.26	-1.01	2.85	2.94	-2.93	-2.89	2.72	2.96	2.88	-1.93	-2.99	0.44	0.82	-2.91	-1.58	2.7	-2.92	0.37
235092	gmfaber@iu.edu	1	3	animation	villain	happy	Male	22	United States	0000-00-00 00:00:00	0000-00-00 00:00:00	-1.55	-0.86	-1.47	1.38	1.53	-1.58	-1.58	-1.91	1.1	0.87	1.1	0.36	0.33	-0.78	0.04	1.28	1.41	-1.25	-1.6	-1.3	-1.48	1.38	-1.47	0.13	-0.11	-0.2	0.03	-1.56	0.81	-0.41	1.23	1.57	-1.27	0.06	0.5	1.83	0.67	0
235475	hodgesl@iupui.edu	1	3	animation	villain	happy	Female	22	United States	0000-00-00 00:00:00	0000-00-00 00:00:00	0.68	0.68	-2.81	1.41	0.39	-0.62	0.9	0.78	0.1	1.77	-0.93	-1.2	2.9	-0.09	-1.88	-3	2.59	1.27	-1.17	-1.05	1.75	-2.03	-2.91	-2.9	-2.93	2.69	-2.97	-2.95	-2.89	-2.95	1.43	-2.94	2.94	3	-2.22	2.52	0.69	-0.25
249615	johgentn@iupui.edu	1	3	animation	villain	happy	Male	20	United States	0000-00-00 00:00:00	0000-00-00 00:00:00	-1.41	-2	2.21	0.77	-1.69	1.3	-2.05	1.46	2.25	-2.09	-2.06	-0.15	-2.64	2.76	-2.92	2.86	2.52	-2.59	0.98	-1.57	-2.47	1.34	-1.74	3	2.36	2.06	-1.93	-1.51	-1.29	1.82	1.93	0.17	2.25	1.74	-2.45	-2.24	-1	1.38
250600	pottsm@indiana.edu	1	3	animation	villain	happy	Male	23	United States	0000-00-00 00:00:00	0000-00-00 00:00:00	-2.96	2.97	2.97	-2.96	2.99	-2.95	2.97	-2.95	3	2.96	2.97	1.2	-2.43	3	0.65	-2.97	-1.84	0.67	1.34	1.38	-1.57	-1.96	2.76	3	-2.73	-1.87	-2.49	2.97	-0.91	-1.74	1.97	1.24	-1	3	1.62	1.98	1.74	-0.58
250970	thomalin@iuk.edu	1	3	animation	villain	happy	Female	25	United States	0000-00-00 00:00:00	0000-00-00 00:00:00	-3	-1.3	-1.36	1.88	-2.92	-0.48	3	0.42	2.61	-0.82	-1.36	0.84	0.91	0.53	-0.48	1.98	0.82	0.08	-1.5	-0.97	1.44	-0.92	3	3	-2.54	-2.38	2.39	3	-0.06	-0.59	0.29	-1.05	-0.53	-1.43	-0.84	1.92	-1.9	-1.02
253144	jesgearh@iu.edu	1	3	animation	villain	happy	Female	21	United States	0000-00-00 00:00:00	0000-00-00 00:00:00	1.98	0.72	2.16	2.85	-2.8	2.63	2.64	-2.83	2.95	-1.59	2.95	-2.69	-2.62	-2.45	1.99	-2.56	-2.27	0.4	-0.78	-1.75	1.62	-1.2	2.54	-2.48	-2.84	-2.7	2.79	2.87	2.62	-1.38	1.18	-0.69	0.12	2.91	-2.52	2.51	-2.62	0.91
254560	mcalumpa@iu.edu	1	3	animation	villain	happy	Male	20	United States	0000-00-00 00:00:00	0000-00-00 00:00:00	0.62	-1.37	-0.43	-2.69	-0.31	0.98	1.9	-1.63	0.91	1.96	-0.49	-0.49	0.09	-0.62	0.43	2.57	-1.6	-1.25	1.17	-2.76	2.61	1.44	2.23	1.46	-2.68	1.65	2.02	-2.78	2.8	-2.63	-2.72	1.77	-2.8	-2.59	1.33	1.75	-1.12	0.11
259023	sarklotz@iun.edu	1	3	animation	villain	happy	Female	20	United States	0000-00-00 00:00:00	0000-00-00 00:00:00	-2.68	-2.1	0.13	2.73	-2.02	0.14	-1.95	0.05	2.19	1.83	-2.59	-0.02	0.03	1.58	-0.14	-2.9	2.73	2.5	-2.82	-2.38	2.38	-0.53	2.27	2.44	2.82	1.61	-2.48	2.95	-2.38	2.49	-2.61	-0.24	2.67	2.57	-2.94	2.95	-2.89	0.97
259423	moorelis@iu.edu	1	3	animation	villain	happy	Female	21	United States	0000-00-00 00:00:00	0000-00-00 00:00:00	0.65	0.56	1.33	0.74	0.92	1.47	-1.54	-0.65	-0.99	-0.81	-0.67	0.69	1.06	-0.56	0.86	-0.41	-2.19	-0.99	1.88	1.04	1.85	-1.74	-2.83	-2.46	-2.92	2.14	3	-2.82	-1.28	-2.08	1.46	1.42	-1.33	-0.68	-0.5	2.29	-0.31	0.28
276370	ashnbrew@iu.edu	1	3	animation	villain	happy	Female	23	United States	0000-00-00 00:00:00	0000-00-00 00:00:00	1.34	-0.38	-1.88	-0.45	-0.15	0.93	0.41	0.85	-1.06	2.71	0.71	0.54	0.82	2.09	1.42	0.44	-0.52	0.3	-1.31	0.78	0.88	-2.19	-2.9	-2.89	-2.95	2.96	2.96	2.97	2.02	1.99	-1.29	2.23	1.94	-1.33	-2.26	1.51	1.56	-0.76
276474	mnkeeble@iu.edu	1	3	animation	villain	happy	Female	22	United States	0000-00-00 00:00:00	0000-00-00 00:00:00	-2.11	2.03	1.25	1.57	2.1	-1.52	-1.85	0.87	1.98	2.05	-2.28	-0.72	2.24	1.47	1.87	2.79	1.71	0.51	-1.76	-1.89	-2.46	1.38	1.12	2.56	1.75	-0.31	0.96	1.49	-1.08	0.23	-1.15	-0.19	-2.08	-1.09	-2.94	-1.72	-1.27	1.02
278058	yamagard@iu.edu	1	3	animation	villain	happy	Female	23	United States	0000-00-00 00:00:00	0000-00-00 00:00:00	-0.04	0.56	0.53	0.07	-0.76	0.71	-0.18	0.37	-2.02	1.82	-2.34	-1.44	-0.56	2.1	2.45	2.24	-0.32	-0.68	0.87	0.4	1.28	-1.62	-2.62	2.9	2.73	-2.41	-2.86	2.9	1.06	1.25	0.73	1.21	1.83	-0.95	-1.91	1.59	-2.64	1.66
278917	hmofangf@iu.edu	1	3	animation	villain	happy	Male	28	Cameroon	0000-00-00 00:00:00	0000-00-00 00:00:00	0.27	-2.77	-1.09	-0.97	-1.24	-1.41	-2.8	-0.98	2.74	2.86	2.94	-1.33	2.72	-0.91	-2.8	0.52	-0.36	-2.2	-1.54	1.27	-1.54	2.94	2.88	-2.93	-1.4	-1.28	2.8	1.56	1.08	-1.3	-1.18	-0.45	-1.22	0.59	-2.99	1.02	-2.83	-0.33
280938	oleisz@indiana.edu	1	3	animation	villain	happy	Female	23	United States	0000-00-00 00:00:00	0000-00-00 00:00:00	-3	-2.9	3	2.32	-2.59	2.28	-1.06	-2.52	1.43	0.14	0.11	-0.21	0.29	0.11	-0.95	-0.24	-2.27	2.17	-0.21	0.14	2.11	2.16	-0.14	0.12	1.95	-0.01	-2.12	0.15	-2.2	0.11	-0.14	0.22	-0.21	-2.12	-1.57	1.41	-2.65	-0.8
281265	ktester@iupui.edu	1	3	animation	villain	happy	Male	24	United States	0000-00-00 00:00:00	0000-00-00 00:00:00	2.96	-1.77	2.15	1.74	-2.52	-2.66	1.47	-2.45	1.86	1.97	-1.01	-1.07	-0.23	0.86	1.03	-1.03	0.87	0.5	-0.16	1.31	1	1	-1.71	-0.64	-1.38	-1.72	0.89	-1.64	-0.96	1.35	-0.16	-2.38	-0.71	0.48	-1.73	-1.28	-1.19	-1.34
282260	bstellem@iun.edu	1	3	animation	villain	happy	Female	56	United States	1/29/18 12:46	1/31/18 6:12	-2.76	-1.45	-2.82	-2.76	-2.5	-2.31	-2.57	1.99	2.79	2.78	2.69	-0.05	-1.57	1.14	2.83	0.07	-0.1	-1.19	-0.04	-0.21	1.18	2.27	-2.71	-2.77	-2.78	-2.15	-2.59	-2.77	-2.75	-1.84	-2.55	-0.26	-2.76	-1.41	-2.39	0.08	2.3	-2.42
283961	jaahilto@iupui.edu	1	3	animation	villain	happy	Male	30	United States	0000-00-00 00:00:00	0000-00-00 00:00:00	2.93	2.42	2.59	-2.07	-2.47	0.59	-2.3	1.96	2.36	-1.46	-2.54	2.88	2.59	0.55	2.41	1.26	1.03	-2.11	2.14	2.91	-2.7	1.06	-2.9	2.95	2.92	-2.07	-2.95	-3	-3	3	2.94	2.98	2.79	-2.98	-2.14	2.92	-1.83	-1.81
296227	smitmare@iupui.edu	1	3	animation	villain	happy	Female	19	United States	0000-00-00 00:00:00	0000-00-00 00:00:00	0.57	1.44	1.27	-0.88	-1.28	-1.23	-0.9	1.28	1.28	0.1	2.9	-1.9	-0.74	-0.27	-0.23	2.89	-2.83	-2.87	-1.9	-2.87	-2.94	2.9	1.47	-0.9	1.69	-1.24	-0.9	2.86	0.65	1.23	1.25	1.47	-0.82	0.78	2.79	2.82	-0.93	-1.27
296784	fleenork@ius.edu	1	3	animation	villain	happy	Female	40	United States	1/29/18 8:04	1/29/18 8:44	-2.99	-2.06	-2.93	-0.2	0.11	-2.99	-3	0.94	-0.93	-2.97	0.51	0.26	-0.51	-1.76	-2.14	-2.98	1.04	-1.73	-0.25	-0.64	1.01	0.08	-3	-3	-3	-2.38	-1.84	-2.97	-2.27	-2.97	-1.34	3	-2.97	-2.33	2.99	2.97	-0.12	-1.69
297149	kphilpo@iu.edu	1	3	animation	villain	happy	Female	20	United States	2/21/18 8:26	2/21/18 8:47	-2.88	-0.99	-2.16	-1.48	-1.29	-1.27	-1.54	1.46	0.84	0.21	0.04	-1.56	-2.62	0.01	0.06	-0.56	0.4	-0.45	-0.44	-0.77	-0.44	-0.41	-1.84	-0.86	-1.92	-2.02	-0.85	-1.88	-0.59	0.05	-0.65	-0.61	-0.5	-0.83	-1.39	-0.09	-1.31	-0.01
297195	goodja@iu.edu	1	3	animation	villain	happy	Male	24	United States	0000-00-00 00:00:00	0000-00-00 00:00:00	2.83	-2.66	2.96	2.97	-2.94	2.88	2.94	2.94	-2.89	2.71	-2.73	2.92	2.78	2.86	2.94	-2.77	2.78	-1.95	-1.12	-2.15	0.37	1.89	2.93	-2.93	2.89	-2.82	2.86	2.77	1.57	-2.7	-2.83	0.32	-2.92	-2.87	0.67	-1.51	-2.06	1.9
316188	krybunch@iu.edu	1	3	animation	villain	happy	Female	20	United States	0000-00-00 00:00:00	0000-00-00 00:00:00	-0.06	0.2	0.06	-2.31	0.3	-0.47	-2.51	-0.02	-1.16	0.74	-0.11	0.39	-0.09	0.57	0.8	-0.5	-1.34	-1.55	-0.79	-0.45	1.41	0.37	-0.96	-0.57	-0.34	0.01	1.35	-0.82	-0.27	0.68	0.8	0.53	2.05	0.63	0.34	2.05	1.35	0.44
322316	gotschm@iupui.edu	1	3	animation	villain	happy	Female	22	United States	0000-00-00 00:00:00	0000-00-00 00:00:00	-1.53	-1.4	-1.17	-1.57	-1.88	0.68	-1.67	-1.08	1.16	-1.65	-0.48	0.51	-1.74	-1.17	-0.93	-2.31	0.63	0.23	-0.68	-1.53	0.7	-0.42	-2.5	-2.31	-1.92	-1.63	-1.67	0.22	-0.54	-0.12	-1.19	-0.07	0.4	-1.55	-0.6	1.41	0.6	0.91
322903	ddysart@iupui.edu	1	3	animation	villain	happy	Female	37	United States	1/29/18 11:29	1/29/18 11:54	-3	-3	0.19	-2.99	-0.18	-1.13	-0.35	-0.58	3	0.08	-0.13	1.89	0.09	0.09	3	3	-3	-3	-0.06	-3	0.02	-0.32	-3	-3	-3	-3	-2.92	-3	-3	-2.92	-3	-3	-3	-3	-2.92	-2.92	2.94	2.88
324836	peymathi@iupui.edu	1	3	animation	villain	happy	Male	19	United States	0000-00-00 00:00:00	0000-00-00 00:00:00	3	-1	-0.93	-2.97	1.67	-2.36	2.95	-0.72	1.05	-2.4	-1	1.45	-1.22	-1.38	-0.11	-1.91	-2.29	-1.15	-1.48	-0.44	2.01	-2.2	-1.41	-2.62	2.01	-1.31	-2.34	-1.53	-0.06	0.58	-1.88	1.45	-2.15	-0.92	1	2.15	-1.02	1.12
311	canroe@iupui.edu	1	4	animation	villain	tragic	Female	28	United States	2/5/18 8:14	2/5/18 8:35	-2.94	0.1	-1.53	-2.89	-1.94	-1.42	-0.33	0.03	2.94	2.78	2.9	1	-0.56	2.98	1.65	2.05	-0.12	-0.35	-1.49	-1.24	-1.44	-0.78	-1.25	-2.63	-1.6	-2.95	-2.38	-2.53	-0.42	-1.93	-1.3	-0.8	-2.39	-2.38	-1.65	-1.59	-0.23	0.73
552	bpar@iu.edu	1	4	animation	villain	tragic	Female	27	Myanmar	2/2/18 10:07	2/2/18 10:26	-1.88	-1.9	-1.25	-1.64	-0.98	-1.59	0.5	-0.31	0.52	-0.41	-0.62	-1.18	0.01	-1.05	0.18	-0.22	1.17	0.67	0.41	1.18	0.36	0.05	0.42	0.16	-0.89	1.38	-1.07	0.13	-0.16	-0.16	0.14	1.13	-0.33	-0.61	-0.14	0.75	0.29	-0.99
613	mekamble@iu.edu	1	4	animation	villain	tragic	Female	27	India	1/31/18 7:42	2/1/18 7:45	1.17	1.86	2.35	1.59	1.6	2.43	2.47	2.55	-1.28	-1.52	-0.21	-1.59	2.35	-1.8	-0.61	-2.2	2	1.73	1.89	1.73	2.3	2.35	1.27	2	1.43	2.31	2.24	1.59	1.73	2.15	2.2	2.15	2.2	2.42	1.71	2.4	1.68	0.77
3038	hemzhao@iu.edu	1	4	animation	villain	tragic	Male	25	China	1/31/18 5:12	1/31/18 5:34	-1.93	0.36	-1.62	0.04	0.14	-1.11	-2.57	-0.05	1.1	1.09	-0.85	-0.37	-0.04	0.99	0.02	-0.24	-0.02	0.23	-0.55	0.02	-0.09	0.15	-0.32	-0.46	-0.56	-0.05	-0.43	-0.09	-0.13	0.71	-0.07	0.63	-0.04	0.07	-1.28	0.59	-0.58	-0.5
3803	kh30@iupui.edu	1	4	animation	villain	tragic	Female	26	United States	2/3/18 1:33	2/3/18 1:53	-2.93	-1.9	-2.96	-0.79	-2.94	-2.94	-2.52	0.15	1.93	2.65	0.85	-2.93	1.17	0.1	-2.96	-0.11	-0.91	-2.27	-0.91	-0.61	0.52	-0.99	-2.87	-2.87	-2.6	-0.67	-2.04	-2.93	-0.6	-0.61	-2.91	-0.31	-0.5	-0.8	-2.96	2.16	-2.57	-2.65
4344	jiangf@iupui.edu	1	4	animation	villain	tragic	Male	35	China	1/31/18 3:09	1/31/18 4:29	-1.4	-1.05	-2.71	-1.73	-1.87	-1.52	-1.03	0.72	0.82	-1.91	0.07	1.3	0.61	-0.02	-1.29	-1.71	1.19	0.55	1.69	-0.5	0.76	1.75	-0.07	-0.92	-0.86	0.9	-0.87	-1.46	-0.09	0.09	0.95	2.37	0.07	-0.9	-1.99	2.96	-0.87	-1.07
6495	mtartag@iu.edu	1	4	animation	villain	tragic	Female	32	United States	1/30/18 7:33	1/30/18 7:55	-2.92	-2.66	-2.89	-1.18	-2.94	-2.43	-0.15	0.31	1.81	2.92	1.23	-0.27	-1.74	-0.08	0.83	-0.08	0.05	0.78	0.16	1.18	-2.82	1.72	-2.9	-2.87	-2.82	-2.84	-2.94	-2.93	-1.57	-0.93	-2.83	1.32	-0.44	-2.9	-2.84	0.03	-2.81	-2.95
6584	akeune@indiana.edu	1	4	animation	villain	tragic	Female	36	Germany	2/3/18 12:07	2/3/18 12:27	-3	-3	-3	-3	-3	-3	-3	-3	3	-0.05	-3	0.03	3	0.04	0.04	-3	-3	-0.1	-3	-3	-3	-3	-3	-3	-3	-3	-3	-3	-3	-3	-2.97	-3	-3	-3	-3	-3	-3	-3
10671	cadshann@indiana.edu	1	4	animation	villain	tragic	Female	33	United States	1/30/18 10:57	1/30/18 11:19	-2.86	-2.87	-2.89	-2.35	-2.49	-2.96	-2.92	-2.93	2.92	2.92	2.9	-0.03	-0.26	2.69	1.94	2.96	-2.93	-2.69	-2.94	-2.92	-2.86	-2.18	-2.85	-2.94	-2.9	-2.92	-2.89	-2.96	-2.92	-2.9	-2.9	0	-2.96	-2.96	-2.5	0.08	-2.85	1.4
12847	tmxavier@indiana.edu	1	4	animation	villain	tragic	Female	24	Brazil	1/30/18 5:32	1/30/18 5:51	-2.89	-1.27	-0.42	0.25	-0.42	-0.21	-2.47	-0.27	0.36	1.29	-0.33	0.01	-2.55	-0.38	-0.18	-1.87	-2.1	0.05	-0.22	-2.23	0.07	-1.87	-1.69	-2.78	-2.79	-2.39	-2.3	-1.91	-0.77	-1.28	-2.03	0.88	-1.52	-0.77	1.64	2.27	2.63	-0.22
15117	abdalfai@indiana.edu	1	4	animation	villain	tragic	Male	29	Saudi Arabia	1/30/18 6:39	1/30/18 7:07	1.55	1.9	1.9	1.62	0.21	2.03	1.61	1.9	1.87	-3	-0.05	-1.58	2.56	0.57	2.95	2.36	3	0.45	3	3	3	2.92	-3	-3	-3	-3	-3	-3	2.09	-3	-3	1.73	-3	2.22	3	3	3	-2.48
19751	lruck@iu.edu	1	4	animation	villain	tragic	Female	28	United States	1/31/18 4:38	1/31/18 4:55	-1.58	0.08	-1.34	0.84	-1.5	-2.76	0.03	-0.08	1.02	-0.79	-1.38	-0.6	0.06	-0.01	0.01	-2.85	1.03	0.97	-0.11	0.2	0.6	0.69	-2.77	-2.91	-1.97	-2.73	-2.83	-2.85	-2.81	-0.84	-0.56	0.7	-2.88	0.11	0.67	0.75	0.72	0.98
19820	melzaree@iu.edu	1	4	animation	villain	tragic	Male	34	Egypt	1/31/18 11:24	1/31/18 11:48	-0.92	0.05	0.99	0.01	-1.12	-0.91	0.24	-0.17	-1.47	-1.49	0.81	-1.14	-0.09	-0.86	-0.18	-0.95	0.04	-0.19	0.1	-0.72	-0.24	0	-0.71	-1.9	-0.7	-0.77	-0.67	-0.14	0.04	0.19	0.07	-0.04	0.01	-0.05	0.09	1.59	-2.13	0.08
30865	eahoffa@indiana.edu	1	4	animation	villain	tragic	Female	30	United States	2/3/18 6:46	2/3/18 7:14	-1.84	-1.8	-1.67	-2.49	-1.21	-2.35	0.48	-0.07	0.96	-0.02	2.08	1.06	-1.77	-0.02	-2.1	-2.2	-0.92	-1.75	-2	-1.6	-1.73	-1.69	-2.9	-2.95	-2.91	-2.85	-2.97	-2.89	-2.93	-1.71	-2.95	-0.9	-1.8	-2.31	-2.9	0.01	-2.73	-2.91
37692	ssanongu@indiana.edu	1	4	animation	villain	tragic	Female	39	Thailand	1/31/18 11:13	1/31/18 11:35	1.69	0.94	1.87	1.98	1.44	2.73	2.64	2.61	-2.98	2.84	-2.78	-0.08	2.88	1.37	2.48	-2.86	2.78	-2.64	-2.86	-2.69	-2.48	2.6	-2.45	-2.89	-2.07	-2.82	2.82	-2.95	-2.45	-2.87	-2.86	-2.95	-2.62	-2.86	2.84	2.88	2.34	2.89
40630	ambwerne@indiana.edu	1	4	animation	villain	tragic	Female	40	United States	3/3/18 11:05	3/3/18 11:23	-2.88	-2.83	-2.88	-2.88	-2.91	-2.98	-2.92	-2.3	2.92	2.97	-3	2.96	2.9	2.9	-2.84	-3	-3	-3	-3	-2.92	-2.92	-2.97	-2.94	-2.96	-2.92	-2.83	-2.86	-2.9	-3	-3	-2.9	-3	-2.93	-2.85	-2.97	-2.91	-2.95	2.92
40768	gsebesta@indiana.edu	1	4	animation	villain	tragic	Female	24	United States	2/4/18 2:41	2/4/18 3:15	-0.93	-0.01	-0.86	0.02	-0.92	0.17	-2.34	-1.14	2.95	2.05	1	-0.12	-2.27	-1.95	-2.58	-1.66	0.81	0.96	1.2	1.28	2.26	1.99	-2.95	-2.31	-1.13	-2.31	-1.24	-2.55	-1.18	-0.01	-1.41	-2.04	-1.6	-2.95	-2.18	0.23	-0.73	-0.54
42021	lemecoop@iu.edu	1	4	animation	villain	tragic	Female	39	United States	1/31/18 7:42	2/1/18 10:20	-2.59	-2.2	-1.27	-2.93	-2.81	0.98	2.77	0.2	-0.09	0.35	2.8	-0.42	-2.18	-0.06	-1.4	-2.87	0.58	-0.12	-0.71	-1.44	1.31	0.9	-2.87	-2.88	2.91	-2.81	-2.9	-2.83	-2.77	-2.87	-2.83	-1.51	-2.93	-2.87	-2.87	0.29	-1.92	1.83
42916	ryancook@iu.edu	1	4	animation	villain	tragic	Male	29	United States	2/1/18 8:45	2/1/18 9:02	-0.78	-2.72	0.2	-0.07	-0.28	0.2	0.21	0.26	2.97	2.52	2.87	-1.86	0.12	2.93	2.86	-0.17	-2.87	-2.85	-0.33	-2.84	-0.21	-2.89	-2.94	-2.92	-2.96	-2.46	-2.72	-2.92	-2.43	-2.93	-2.59	0.16	-2.86	-2.79	-0.1	2.04	-2.01	2.23
54987	breewern@ius.edu	1	4	animation	villain	tragic	Female	20	United States	0000-00-00 00:00:00	0000-00-00 00:00:00	-1.41	-2.27	-2.24	-2.08	-1.97	2.54	2.57	2.34	-2.12	2.01	1.19	-0.28	-1.46	2.21	-2.68	0.05	-0.99	-0.17	-1.59	-1.74	-0.1	0.28	-1.69	1.92	-2.07	0.89	0.74	-2.84	-1.55	-1.33	1.4	-0.12	1.75	-1.64	-2.46	-0.05	-2.39	-1.58
55682	alysshaw@iu.edu	1	4	animation	villain	tragic	Female	19	United States	0000-00-00 00:00:00	0000-00-00 00:00:00	2.97	0.84	-0.58	-1.05	2.68	-1.3	1.48	-1.61	-2.93	-1.94	2.97	-0.05	2.44	-1.21	2.16	2.53	-1.37	1.4	-2.49	-1	-1.02	2.33	-2.91	2.96	-2.06	-1.08	-2.84	2.95	2.55	-0.61	0.96	0.01	2.13	1.94	-2.73	0.42	-1.49	-1.84
56063	najotayl@iu.edu	1	4	animation	villain	tragic	Female	63	United States	0000-00-00 00:00:00	0000-00-00 00:00:00	-0.05	-0.87	-0.08	0.7	-0.09	1.28	-1.6	-0.98	1.18	0.4	-1.53	-1.3	-1.17	-1.19	-1.38	1.51	0.68	0.66	-0.68	-0.74	0.75	-0.8	2.87	-2.71	-2.88	2.3	2.95	2.1	1.76	1.79	1.62	-1.23	-1.39	0.95	1.07	1.56	1	-1.4
57584	subklein@iu.edu	1	4	animation	villain	tragic	Female	24	United States	0000-00-00 00:00:00	0000-00-00 00:00:00	-2.97	1.09	1.55	2.96	2.76	0.04	1.21	0.04	-0.07	-1.85	2.96	-2.22	2.34	-1.54	-2.61	-2.9	-1.71	1.31	1.74	2.97	1.41	2.9	-2.94	-2.74	2.94	-2.96	-2.84	2.84	-2.93	-2.83	-2.97	-0.86	2.97	-2.89	-2.77	2.93	-2.83	-1.12
70238	alecfumu@iu.edu	1	4	animation	villain	tragic	Male	20	Romania	0000-00-00 00:00:00	0000-00-00 00:00:00	2.22	-2.06	-2.35	2.11	-2.23	-2.02	2.1	-2.1	-2.16	2.3	-2.15	1.99	1.36	2.04	-1.24	-1.09	-1.45	0.81	-1.55	-1.01	1.86	-1.36	-2.44	-2.55	-2.27	2.5	-2.31	2.38	1.91	-2.36	1.6	-2.2	2.19	-2.14	1.04	1.53	-0.7	-2.51
70992	gousley@iu.edu	1	4	animation	villain	tragic	Female	20	United States	0000-00-00 00:00:00	0000-00-00 00:00:00	-1.01	-2.98	-0.85	0.93	0.27	-1.36	0.79	-2.49	0.74	0.06	0.77	0.48	0.8	-2.56	1.97	-3	-0.92	1	-1.71	1.73	0.1	-3	-2.94	2.97	2.98	3	2.93	2.98	-2.94	-1.53	-2.95	-1.76	3	2.93	-0.92	1.72	-2.78	0.25
76751	karlmidd@iupui.edu	1	4	animation	villain	tragic	Female	20	United States	0000-00-00 00:00:00	0000-00-00 00:00:00	-2.34	-0.14	1.64	-0.85	-0.34	-1.02	1.2	0.54	0.86	0.01	2.46	0.05	-2.3	1.81	0.96	1.08	0.26	-0.26	-0.35	-0.17	-1.23	0.82	2.73	0.86	1.61	-2.04	1.32	0.82	0.34	0.14	0.13	0.15	-0.07	1.72	-1.89	-1.13	2.56	0.56
82722	abbymark@iu.edu	1	4	animation	villain	tragic	Female	19	United States	0000-00-00 00:00:00	0000-00-00 00:00:00	-1	0.03	-0.65	1.04	-0.19	0.13	-0.2	-1.1	-0.46	0.15	0.61	-0.77	-0.4	0.06	-0.58	1.71	-0.15	0.46	0.7	-0.54	0.15	-0.09	3	3	-2.99	1.64	3	-2.18	-1.67	-1.29	1.05	-0.31	1.12	-0.93	1.21	0.65	-0.27	-0.57
86828	cokeilma@iun.edu	1	4	animation	villain	tragic	Female	22	United States	0000-00-00 00:00:00	0000-00-00 00:00:00	2.92	-0.18	2.65	0.13	2.76	0.35	-2.35	0.92	2.8	3	-0.02	0.42	2.53	-0.08	-0.41	-2.59	-1	-2.41	-1.58	0.2	-0.03	1.88	-2.9	2.65	-2.9	1.98	-2.47	2.85	-1.64	1.33	2.77	2.17	2.41	2.63	-1.55	0.31	-2.93	-0.96
96051	aukruege@iupui.edu	1	4	animation	villain	tragic	Male	20	United States	0000-00-00 00:00:00	0000-00-00 00:00:00	-3	-3	-1.24	0.19	-3	1.48	-3	-0.14	2.94	2.99	1.79	1.02	0.17	-1.47	1.44	0.56	-2.03	0.88	-0.68	1.31	1.87	-1.04	2.98	1.94	-2.67	-2.12	-2.87	-2.93	-0.33	-0.8	0.36	-1.16	-1.33	-2.11	0.4	2.89	-2.94	0.73
100621	hshoguec@iupui.edu	1	4	animation	villain	tragic	Female	41	United States	0000-00-00 00:00:00	0000-00-00 00:00:00	2.83	-2.77	-2.87	1.63	2.91	0.14	-2.86	-2.82	2.75	2.87	0.14	0.13	-0.14	0.17	2.89	1.84	-2.1	-0.07	1.71	-0.8	-1.29	1.24	2.85	-2.85	-2.9	2.75	2.9	-2.43	-1.08	-1.98	-2.87	1.84	1.77	-2.87	2.39	2.7	2.82	2.42
104094	alyhalco@iupui.edu	1	4	animation	villain	tragic	Female	22	United States	0000-00-00 00:00:00	0000-00-00 00:00:00	-2.68	1.23	0.88	-1.42	1.74	-2.98	2.28	1.38	0.58	1.19	-0.09	-1.23	-2.19	0.81	-2.42	2.63	1.92	-0.05	-1.95	-2.45	0.32	-1.03	-2.71	1.37	2.79	2.24	-2.84	-2.83	-2.09	2.25	-1.5	-0.44	-2.24	1.22	-1.01	2.95	-1.36	0.72
104827	jasberg@iu.edu	1	4	animation	villain	tragic	Female	18	United States	0000-00-00 00:00:00	0000-00-00 00:00:00	-3	-2.97	-2.92	-2.96	2.97	-2.9	-2.96	2.95	-1.08	-2.98	-2.99	-0.52	-2.92	-2.98	-2.11	-2.93	0.06	0.49	0.16	-0.11	0.24	-0.02	1.7	-0.98	-1.69	-0.1	1.77	-0.07	0.05	-0.1	0.14	0.06	0.05	2.99	-2.9	2.97	-2.9	1.06
106556	thovisjo@iu.edu	1	4	animation	villain	tragic	Male	19	United States	0000-00-00 00:00:00	0000-00-00 00:00:00	3	1.69	1.88	0.56	-2.68	2.64	2.24	2.71	1.55	-2.07	-1.15	2.02	2.33	-1.76	-0.06	-0.07	2.57	1.19	-1.74	-2.02	-1.19	1.65	-2.83	0.77	-1.31	0.85	-1.6	-2.39	-0.39	-1.59	1.08	1.15	-0.37	-0.2	0.82	1.34	0.56	0.93
107119	johnmacm@indiana.edu	1	4	animation	villain	tragic	Male	20	Canada	0000-00-00 00:00:00	0000-00-00 00:00:00	1.82	0.19	0.8	-1.08	-0.71	-0.79	0.17	2.99	1.62	0.42	0.06	2	0.55	0.18	-0.91	-1.37	0.85	-0.8	0.32	0.81	0.56	1.44	1.52	-0.58	-2.96	-0.77	-1.83	-1.08	-0.51	-0.5	0.94	0.37	0.48	-0.37	0.06	1.3	0.32	-2.1
110171	beagarci@iu.edu	1	4	animation	villain	tragic	Female	32	United States	0000-00-00 00:00:00	0000-00-00 00:00:00	-2.96	2.93	2.93	-2.5	2.86	2.8	2.92	2.84	-2.8	-2.34	-2.79	-1.44	-2.65	-1.96	-2.52	1.36	-0.04	-0.04	0.94	-1.27	2.84	-0.33	2.84	-2.87	-2.92	-2.03	2.33	2.87	1.57	2.98	-0.07	0.07	-2.81	-2.8	-2.98	-2.65	-2.87	2.87
114807	sajakimb@iu.edu	1	4	animation	villain	tragic	Female	20	United States	0000-00-00 00:00:00	0000-00-00 00:00:00	2.57	2.93	2.16	-2.33	2.37	2.13	-0.35	-0.15	2.55	-1.87	2.47	-1.59	2.13	1.73	-1.53	-2.94	1.69	-0.19	0.74	-0.03	1.13	-0.35	-2.98	2.93	-2.81	-2.93	2.52	-2.88	2.91	-0.49	-2.53	-1.96	0.01	2.91	-2.75	-1.92	-2.86	-0.6
118282	jtsheare@iu.edu	1	4	animation	villain	tragic	Male	25	United States	0000-00-00 00:00:00	0000-00-00 00:00:00	-1.23	0.12	0.34	-0.08	-0.89	0.5	-0.9	-0.07	-0.2	-3	-3	0.7	-0.27	-3	3	-3	-3	2.97	3	-3	3	3	-3	3	-3	-2.91	-3	-3	3	3	-3	-3	-2.93	3	3	3	-1.6	2.94
120526	anihart@indiana.edu	1	4	animation	villain	tragic	Female	22	United States	0000-00-00 00:00:00	0000-00-00 00:00:00	-1.2	-1.58	-1.17	-1.67	0.66	-1.49	-1.22	-1.84	-1.49	-2.01	1.09	0.89	0.28	0.8	0.15	-0.51	1.82	1.44	-1.23	-0.94	1.11	0.98	1.05	1.41	-2.53	-1.1	1.61	-1.55	-1.64	0.73	1.32	0.4	1.69	-0.91	1.13	-0.15	-0.83	-1.54
122610	milltara@ius.edu	1	4	animation	villain	tragic	Female	24	United States	0000-00-00 00:00:00	0000-00-00 00:00:00	-0.22	0.73	1.21	0.29	-0.58	-0.52	-0.21	0.06	-0.19	-0.81	1.37	-0.44	-0.84	-0.78	2.08	0.52	1.77	0.3	0.46	-0.72	-0.15	-1.69	-0.93	-0.72	-0.27	-0.07	0.38	-0.96	0.17	0.11	1.95	0.11	1.27	0.11	-0.61	1.79	0.54	-0.88
125779	mlstallm@iu.edu	1	4	animation	villain	tragic	Female	20	United States	0000-00-00 00:00:00	0000-00-00 00:00:00	-2.76	1.07	1.82	-1.53	-1.46	2.78	1.26	-0.06	-2.34	1.33	1.81	-0.51	-2.21	-0.99	-0.78	-1.66	0.96	1.12	0.09	-1.13	0.94	-0.6	2.8	-2.94	2.94	-2.53	-2.28	2.97	2.6	-2.41	1.69	-1.55	-2.42	1.86	-1.03	-0.55	-0.09	1.01
126830	mltovey@iupui.edu	1	4	animation	villain	tragic	Female	19	United States	0000-00-00 00:00:00	0000-00-00 00:00:00	2.36	-0.24	0.92	1.23	-0.94	1.51	-0.26	-0.03	-0.43	1.77	1.07	-0.82	-0.31	-1.13	-0.75	-0.66	1.53	1.39	-0.63	0.79	2.47	2.47	-0.71	0.34	2.02	0.83	-0.37	1.94	0.52	0.57	0.37	1.94	1.22	1.11	-0.75	2.97	0.11	1.53
128628	krj24@iupui.edu	1	4	animation	villain	tragic	Female	19	United States	0000-00-00 00:00:00	0000-00-00 00:00:00	-2.89	-2.97	-2.87	2.9	2.93	-2.95	2.93	-1.87	2.97	2.83	-2.95	0.06	2.63	-1.39	2.94	2.62	-2.93	0.49	2.4	-2.9	0.07	1.84	-2.98	-2.9	2.9	-2.94	2.98	2.98	-2.93	2.91	-2.94	-0.07	2.87	2.91	-3	3	1.76	-0.31
129240	lkoss@iu.edu	1	4	animation	villain	tragic	Female	19	United States	0000-00-00 00:00:00	0000-00-00 00:00:00	2.94	-2.42	2.93	-2.7	-2.8	1.51	2.59	0.57	-1.92	2.11	0.14	-0.94	-2.55	-2.57	1.34	2.78	-1.16	-1.94	2.29	0.81	1.73	-2.66	-2.64	-2.79	2.32	-2.32	-2.69	3	2.31	-2.07	-2.85	1.29	-2.8	2.74	-2.53	1.06	-1.88	0.85
130978	lmbruno@iupui.edu	1	4	animation	villain	tragic	Female	50	United States	0000-00-00 00:00:00	0000-00-00 00:00:00	1.89	-0.86	-1.72	1.45	-1.19	-1.19	-1.41	2.29	2.3	-2.11	-2.31	-0.72	-2.76	2.46	-1.6	1.94	-1.3	2	-0.8	2.44	-0.65	2.09	2.52	2.55	-2.81	1.81	-2.64	2.34	-2.16	-2.21	2.65	2.21	-2.36	-2.36	-2.49	-0.02	-0.69	0.72
138850	skyswitz@iu.edu	1	4	animation	villain	tragic	Female	19	United States	3/8/18 5:41	3/8/18 6:01	-2.88	2.2	0.17	-2.12	-1.04	-1.86	2.72	2.35	2.81	2.83	0.07	-1.27	-2.84	2.8	-1.14	-2.9	2.84	0.67	0.91	-2.29	-1.31	1.06	-2.8	-2.91	-2.15	-1.01	-2.79	-2.91	-2.87	-2.08	-1	-0.17	-2.3	-2.99	-1.73	-0.18	-1.21	-2.78
141804	mwrisley@iu.edu	1	4	animation	villain	tragic	Female	21	United States	0000-00-00 00:00:00	0000-00-00 00:00:00	3	0.61	2.72	-1.34	-1.5	0.76	2.92	2.26	-1.63	1.01	-1.02	1.6	1.08	-2.75	0.51	-2.42	-0.48	-1.07	-0.81	0.19	-1.34	-1	2.52	-2.51	2	1.9	-3	-3	2.91	1.62	2.29	0.21	-1.21	1.42	0.48	-0.58	-0.02	-1.89
142139	jfcurry@indiana.edu	1	4	animation	villain	tragic	Male	22	United States	0000-00-00 00:00:00	0000-00-00 00:00:00	-2.97	-1.78	-2.1	0.26	0.97	-2.94	3	1.19	0.87	-0.73	0.97	0.29	-1.21	-0.62	-0.8	0.32	-0.67	-1.3	-0.75	0.59	0.74	-1.03	-0.09	0.35	0.46	0.74	0.06	-0.93	-0.05	0.49	-0.38	-0.79	-0.05	-0.3	0.81	1.21	1.28	0.49
146331	mmhayden@iu.edu	1	4	animation	villain	tragic	Female	21	United States	2/7/18 6:02	2/7/18 6:19	-0.65	-0.78	-0.56	-0.37	-0.18	-0.9	-0.65	-1.17	0.46	0.13	0.7	0.78	-0.16	0.69	-1.12	0.07	-0.81	-0.81	-1.43	-1.23	-0.3	-0.97	-1.19	-0.94	-1.42	-0.88	-0.97	-1.71	-1.16	-0.57	-0.75	-0.21	-0.85	-0.6	-0.63	1.24	-0.7	0.81
147674	nadye@iu.edu	1	4	animation	villain	tragic	Male	20	United States	0000-00-00 00:00:00	0000-00-00 00:00:00	-2.67	-0.09	0.39	0.64	0.73	0.5	1.59	-2.08	0.01	-1.24	-1.04	-0.9	1.4	0.86	-1.32	-1.49	-0.64	-1.27	0.22	0.03	0.69	0.85	-1.08	-0.58	-1.04	-0.44	-0.57	-0.3	-2.15	0.56	0.3	-0.33	-1.21	0.25	-0.89	-0.88	-1.96	-0.94
150010	krhenson@indiana.edu	1	4	animation	villain	tragic	Female	25	United States	0000-00-00 00:00:00	0000-00-00 00:00:00	-2.28	-2.26	1.89	2.88	2.58	-2.46	2.52	2.84	2.83	-0.37	-1.98	2.36	-2.39	2.49	2.95	-2.76	0.86	-0.66	1.79	2.74	2.44	1.25	2.52	-2.91	-2.94	-2.93	-2.57	2.41	2.76	2.79	2.6	2.93	2.3	-2.88	-2.78	0.72	-2.38	1.63
155657	mmpodell@iu.edu	1	4	animation	villain	tragic	Female	19	United States	1/30/18 10:31	1/30/18 10:46	-2.98	-2.91	-2.93	-2.99	-2.98	-2.97	-2.89	-2.95	2.93	2.9	2.99	2.97	2.97	2.94	1.63	-2.9	-2.93	-2.95	-2.99	-3	-1.83	-2.9	-2.94	-2.9	-2.9	-2.94	-2.95	-2.9	-2.91	-2.89	-2.95	-2.81	-2.99	-2.99	1.76	0.19	-1.15	-1.94
157148	ehuereca@iue.edu	1	4	animation	villain	tragic	Female	27	United States	0000-00-00 00:00:00	0000-00-00 00:00:00	-3	0.1	-1.72	0.05	-3	0.14	3	-3	0.48	-0.73	0.52	1.06	-0.77	2.56	0.05	1.83	-0.26	-0.21	1.67	1.4	0.03	-0.14	3	2.98	-2.72	1.87	2.22	0.57	-0.73	-0.31	0.58	1.05	-3	0.13	-2.97	2.99	-2.89	-2.26
159567	mileturn@iu.edu	1	4	animation	villain	tragic	Female	31	United States	0000-00-00 00:00:00	0000-00-00 00:00:00	-2.86	2.92	2.86	-2.88	-2.92	2.74	-2.86	-2.83	2.77	-2.76	2.9	-1.69	2.86	2.89	2.77	-2.92	-1.66	-0.54	2.8	0.1	0.81	2.94	2.93	-2.83	-2.81	2.9	-2.87	-2.77	2.77	-2.94	-2.86	2.11	-2.77	-2.77	2.86	2.97	0.37	2.86
160202	thlay@ius.edu	1	4	animation	villain	tragic	Female	24	United States	0000-00-00 00:00:00	0000-00-00 00:00:00	0.21	-0.76	-0.71	-0.78	-0.35	0.19	-0.09	0.05	1.07	2.76	0.04	-1.29	2.92	0.16	1.28	0.12	-1.41	-1.07	-1.73	-0.31	1.13	-1.07	-2.76	-2.93	-3	-0.25	-2.8	-2.88	-1.54	0.19	-1.15	2.95	-1.26	-2.77	-1.79	2.06	-0.04	2.9
161996	alegrang@iupui.edu	1	4	animation	villain	tragic	Female	19	United States	0000-00-00 00:00:00	0000-00-00 00:00:00	1.29	1.89	-0.04	-1.7	2.11	-0.77	-1.65	1.39	-1.73	-1.88	-1.75	1.49	-1.54	-1.03	-1.39	-1.25	-1.3	0.71	0.7	0.12	2.55	-0.05	-2.95	-2.95	1.98	1.7	-2.91	2.94	-0.1	2.23	-2.83	2.96	1.36	2.67	1.14	2.4	0.92	2.69
162132	mbarillo@indiana.edu	1	4	animation	villain	tragic	Female	22	United States	0000-00-00 00:00:00	0000-00-00 00:00:00	2.52	-0.98	1.49	-1.98	1.36	-2.64	-1.37	-2.38	-2.08	1.98	-2.2	-1.2	-2.93	2.15	-0.73	1.02	-0.3	-0.3	-0.62	-1.43	0.26	-0.3	-2.55	2.63	-2.47	-2.63	2.19	-1.88	1.95	-1.36	-2.19	-1.65	-1.84	2.82	-0.76	2.07	1.08	0.9
167389	celegge@iupui.edu	1	4	animation	villain	tragic	Female	40	United States	0000-00-00 00:00:00	0000-00-00 00:00:00	-1.82	0.91	-0.38	1.79	1.07	0.64	1	-1.8	1.42	-0.85	-1.07	0.23	-0.29	1.22	-0.9	-1.24	2.33	-2.45	1	-0.57	-1.74	2.05	-2.52	-2.4	-0.85	-0.9	-2.04	1.98	1.57	2.16	1.61	0.85	2.13	1.57	-2.83	2.82	2.82	-2.82
175008	snpoole@iu.edu	1	4	animation	villain	tragic	Female	21	United States	0000-00-00 00:00:00	0000-00-00 00:00:00	2.99	1.22	-2.02	-2.94	1.36	1.03	1.46	-1.52	2.84	1.49	2.04	-1.66	1.35	1.63	-2.34	-2.27	-1.37	-1.55	1.07	-1.13	-1.01	1	2.19	3	-2.87	-2.11	2.54	2.99	2.58	2.77	2.84	0.61	-0.64	-1.99	-2.84	0.28	-0.73	0.41
178335	johasanc@iun.edu	1	4	animation	villain	tragic	Female	28	United States	0000-00-00 00:00:00	0000-00-00 00:00:00	-0.14	0.25	2.67	-0.21	2.42	2.83	0.17	2.4	-2.9	2.68	-2.74	0.12	0.09	2.68	-0.04	-2.88	0.21	0.06	0.34	2.86	-0.06	-2.68	2.68	-2.63	-2.68	-2.74	-2.81	2.77	2.68	-2.22	2.83	2.76	2.73	2.97	-2.24	2.76	-2.86	-0.02
179658	trinthom@iu.edu	1	4	animation	villain	tragic	Female	19	United States	0000-00-00 00:00:00	0000-00-00 00:00:00	1.85	-1.65	0.67	2.11	2.36	1.57	2.22	2.4	2.29	2.21	-1.54	-1.96	-2.08	2.29	-2.1	-2.01	-2.97	-2.44	-1.68	2.63	-2.6	1.17	2.97	-2.58	-2.89	-2.76	-2.82	-2.4	-2.04	2.4	-2.56	-2.12	2.44	1.19	-2.22	2.35	0.58	0.01
183028	nnbarret@iupui.edu	1	4	animation	villain	tragic	Female	23	United States	0000-00-00 00:00:00	0000-00-00 00:00:00	2.96	2.98	-3	3	-2.94	3	2.99	2.96	-0.01	2.93	-2.95	-0.06	3	-0.02	3	2.95	-0.01	-0.04	-0.2	-0.01	0.01	-0.05	2.91	-2.93	2.93	2.94	-2.95	2.94	2.96	2.9	-2.93	-0.02	-2.94	2.94	-3	3	-3	0
188521	tcvonder@iu.edu	1	4	animation	villain	tragic	Male	20	United States	0000-00-00 00:00:00	0000-00-00 00:00:00	-2.98	0.03	-0.01	-0.1	0.03	-2.97	-0.03	0.02	-0.23	2.94	-0.9	-0.03	0.99	3	0.03	0.75	-3	0.07	-0.07	-3	0.02	-0.49	-3	-3	3	-3	3	3	-3	-0.12	-2.95	-3	-3	3	0.08	1.62	-1.64	-0.05
192312	ericksea@iu.edu	1	4	animation	villain	tragic	Female	19	United States	0000-00-00 00:00:00	0000-00-00 00:00:00	2.22	-1.77	-1.3	-1.9	-2.32	-2.38	1.01	0.84	-0.17	-0.49	1.81	1.48	-0.4	-0.99	1.58	2.27	-1.41	-0.16	-1.37	0.9	0.03	1.3	1.96	-2.2	-1.82	2.14	-0.99	1.85	-1.05	0.13	-1.76	-1.06	-0.11	-2.14	-2.52	-1.97	-2.01	2.04
193933	sovertoo@indiana.edu	1	4	animation	villain	tragic	Other	19	United States	0000-00-00 00:00:00	0000-00-00 00:00:00	-2.89	2.89	2.96	2.84	2.91	2.84	-2.77	2.72	-2.94	2.86	2.69	1.25	-0.02	-2.93	-2.24	-2.68	1.81	-0.74	-2.84	-2.21	-2.43	2.45	2.8	2.9	2.85	-2.96	-2.84	2.82	2.19	-1.08	-2.45	2.66	-2.59	-2.89	1.34	2.26	-0.63	-1.45
196408	jelysing@iu.edu	1	4	animation	villain	tragic	Female	40	United States	0000-00-00 00:00:00	0000-00-00 00:00:00	0.77	0.35	1.3	0.69	-2.11	0.61	-1.63	0.74	2.6	2.41	0.77	-1.5	0.05	-1.42	2.07	0.04	-0.59	-0.57	-0.64	-1.12	-0.85	-1.64	1.4	-2	1.37	-0.72	-2.17	1.48	-0.19	-1.42	2.21	-0.54	-1.73	-0.97	-1.77	0.01	-1.85	1.4
197608	fpsmith@iu.edu	1	4	animation	villain	tragic	Male	19	United States	0000-00-00 00:00:00	0000-00-00 00:00:00	3	-2.39	2.21	-1.79	-1.74	-2.14	-3	-2.09	-2.73	-2.24	-0.63	1.24	1.74	2.71	-2.82	-0.08	1.4	-0.56	-0.91	-1.86	-0.96	0.96	-2.07	3	-2.67	-2.54	-3	2.21	2.11	-2.73	-2.34	-0.96	1.07	-2.12	-2.91	-1.08	-3	0.65
201432	mcmaggar@iu.edu	1	4	animation	villain	tragic	Female	22	United States	0000-00-00 00:00:00	0000-00-00 00:00:00	2.76	-2.76	2.85	-0.88	-2.85	-2.85	-1.87	-2.76	-0.42	-1.14	1.11	-1.37	-1.17	0.02	-0.77	0.77	0.05	-0.94	-0.42	1.02	-1.67	0.16	2.85	2.85	-2.36	2.91	2.82	-2.82	-2.01	-1.63	1.75	-1.23	1.14	-1.98	-0.76	1.46	0.94	-0.91
208871	ashtedwa@iu.edu	1	4	animation	villain	tragic	Male	20	United States	0000-00-00 00:00:00	0000-00-00 00:00:00	-2.75	2.77	2.85	-2.93	-2.93	-2.55	2.9	3	2.94	2.86	-2.96	2.68	3	2.8	-2.94	-3	-2.29	-3	-2.65	2.68	2.48	-2.5	-3	-3	-3	-3	2.81	-3	3	3	-2.58	2.75	-2.88	-2.7	-3	-2.1	-3	2.01
209177	zhancock@iu.edu	1	4	animation	villain	tragic	Female	20	United States	0000-00-00 00:00:00	0000-00-00 00:00:00	-1.53	0.57	-0.81	-1.31	1.48	0.46	-3	-0.92	-0.57	0.4	-0.49	-0.25	-0.05	-1.76	-0.78	1.73	0.62	-1.02	-0.88	-0.73	1.21	1.1	3	-1.69	2.68	1.31	-1.83	-3	-1.14	-1.65	1.61	-1.37	-1.87	1.2	-0.78	-2.11	-2.15	-1.94
211394	klcifizz@indiana.edu	1	4	animation	villain	tragic	Other	28	United States	0000-00-00 00:00:00	0000-00-00 00:00:00	-2.03	-0.24	0.35	-1.84	2.09	2.23	-2.48	0.19	2.02	0.16	0.63	-2.33	1.92	-1.32	-2.43	-2.48	1.22	1.05	2.73	-1.35	1.04	-0.42	1.75	2.56	2.54	-2.39	2.32	-2.53	1.79	-2.15	2.25	1.17	-2	-2.49	-2.23	-1.45	-1.87	-2.36
214129	dsetero@iu.edu	1	4	animation	villain	tragic	Female	22	Philippines	0000-00-00 00:00:00	0000-00-00 00:00:00	2.77	-1.09	2.16	-2.55	1.95	2.69	2.94	2.43	-2.27	-3	2.13	-2.5	-2.45	2.11	-2.51	2.64	0.47	0.6	-0.48	2.5	0.39	-0.05	2.49	-2.63	-3	-1.52	2.52	3	2.94	-2.73	-2.74	2.7	2.16	-2.62	-2.49	-0.55	-0.97	0.92
218538	cjbowlin@iupui.edu	1	4	animation	villain	tragic	Female	39	United States	0000-00-00 00:00:00	0000-00-00 00:00:00	-2.74	-2.42	-1.87	-1.97	-2.39	-2.38	-2.25	-2.23	2.42	2.36	-2.36	0.22	-2.38	2.55	-2.74	-1.65	-2.29	-1.55	-2.36	-1.7	-2.42	-1.67	-1.91	-2.36	-2.36	-0.25	-2.35	-2.33	-1.97	-2.74	-2.42	-1.64	-1.97	-1.64	2.03	2.14	-1.07	-0.83
220054	barorick@iu.edu	1	4	animation	villain	tragic	Male	24	United States	0000-00-00 00:00:00	0000-00-00 00:00:00	-2.92	0.23	2.85	2.9	-2.85	-0.69	-2.07	-2.73	-1.6	-1.86	-1.69	0.13	1.88	0.01	0.13	0.17	-1.05	0.91	1.07	1.6	1.68	1.98	-1.53	1.53	1.84	0.58	0.34	2.02	-1.29	0.06	1.12	2.09	0.13	-2.76	0.67	2.02	1.87	-2.9
224527	daisrobe@indiana.edu	1	4	animation	villain	tragic	Female	23	United States	0000-00-00 00:00:00	0000-00-00 00:00:00	-0.42	0.85	-1.15	-0.01	0.62	1.24	0.41	-1.03	0.68	0.05	1.07	0.01	0.05	0.3	-0.07	-0.07	2.46	-1.28	2.61	-1.95	-1.96	1.23	2.14	2.19	-2.95	-1.19	2.81	-1.55	-1.19	-2.08	1.69	-1.45	1.86	-1.15	-0.24	2.09	2.7	1.41
232703	kelljose@iu.edu	1	4	animation	villain	tragic	Male	19	United States	0000-00-00 00:00:00	0000-00-00 00:00:00	2.97	1.98	2.86	2.7	2.99	2.78	-1.53	-1.85	-2.42	-2.5	-1.61	0.41	-2.03	0.92	1.17	0.49	-1.05	0.03	1.75	-0.54	0.52	-2.32	1.8	-2.27	-2.56	2.1	-1.95	-1.92	-1.39	1.41	1.79	0.76	-0.6	-2.6	-1.56	1.87	-1.47	-0.89
233751	allywise@iu.edu	1	4	animation	villain	tragic	Female	19	United States	2/2/18 8:28	2/2/18 10:30	-1.09	-0.57	-0.98	-2.06	-1.57	-0.71	-0.62	-1.58	1.56	-1.54	-1.85	0.29	-1.13	-1.25	-1.5	-1.85	-1.24	-0.35	-0.77	-1.21	-0.88	-1.16	-2.17	-1.29	-1.13	-1.68	-2.33	-1.02	-0.65	-0.34	-0.15	0.02	-1.82	-1.8	-2.06	0.38	-2.06	-0.39
255411	jocmckin@indiana.edu	1	4	animation	villain	tragic	Female	26	United States	0000-00-00 00:00:00	0000-00-00 00:00:00	-1.83	2.21	-1.05	1.76	1.4	1.41	2.21	0.06	-1.46	0.08	-0.75	-0.37	-2.21	0.75	-1.13	-1.16	0.05	0.15	-0.34	0.06	-0.09	-0.75	0.12	0.06	-0.69	-0.46	0.15	0.72	-0.09	0.25	-0.41	0.15	-1.83	-0.81	-0.34	1.17	0.94	-0.94
265278	kkleimol@indiana.edu	1	4	animation	villain	tragic	Female	23	United States	0000-00-00 00:00:00	0000-00-00 00:00:00	-2.86	-2.84	-2.93	-2.93	2.95	-2.99	-2.29	2.96	2.93	0.01	-0.09	-0.02	-2.98	-2.93	2.97	-2.95	-0.09	1.56	2.04	-1.13	0.01	-0.11	2.89	-2.24	-2.57	1.58	-2.85	-0.84	-1.08	0.05	-2.23	-0.14	1.57	2.65	-2.09	-2.89	2.03	-2.85
268883	jteitelm@iu.edu	1	4	animation	villain	tragic	Female	21	United States	0000-00-00 00:00:00	0000-00-00 00:00:00	2.27	0.49	1.74	1.83	1.59	-0.32	0.41	1.99	2.67	-2.89	1.73	0.45	-2.19	-2.23	1.58	2.37	-0.01	1.01	-0.22	-2.25	2.08	-1.69	-2.1	2.33	1.53	-1.74	-2.35	-2.91	2.06	-1.3	2.17	1.16	-1.54	0	-0.95	0.14	-0.12	0.93
272499	rjoy@iue.edu	1	4	animation	villain	tragic	Female	19	United States	0000-00-00 00:00:00	0000-00-00 00:00:00	1.79	-2.42	-2.48	2.22	2.45	2.48	1.08	0.15	2.82	2.48	-2.32	-2.47	2.42	-2.29	-0.9	-0.49	2.67	-2.42	2.36	2.29	-2.53	-2.29	-2.95	2.33	2.46	-2.29	1.79	2.37	2.58	-2.8	2.09	2.38	-2.29	-2.65	-2.08	-0.53	-1	-1.77
276594	jsanidad@indiana.edu	1	4	animation	villain	tragic	Female	23	United States	0000-00-00 00:00:00	0000-00-00 00:00:00	2.9	-2.94	-2.93	2.85	-2.89	-2.86	-2.87	-2.87	-2.91	2.91	2.2	-2.63	-2.9	2.97	-2.87	-2.86	-0.07	1.29	0.74	-0.98	-1.43	1.81	2.87	-1.93	2.93	2.46	-2.87	2.89	2.87	2.75	-2.81	1.45	1.98	2.89	-2.95	-2.94	-2.9	-2.13
284464	ptzerr@iu.edu	1	4	animation	villain	tragic	Male	20	United States	0000-00-00 00:00:00	0000-00-00 00:00:00	0.73	-0.16	0.02	1.83	-1.24	-1	0.44	0.62	1.81	1.78	1.59	1.15	0.69	1.81	1.32	-1.07	1.27	-1.05	1.06	1.01	0.64	1.27	2.94	-2.15	-2.85	0.91	0.62	-0.54	1.59	-2.17	1.01	-1.78	-0.73	-0.64	-0.72	-0.32	1.37	1.07
290972	ammiethk@indiana.edu	1	4	animation	villain	tragic	Female	23	United States	0000-00-00 00:00:00	0000-00-00 00:00:00	2.99	1.28	1.42	-1.77	-1.27	0.73	-1.75	-1.54	2.01	-1.91	0.13	1.64	-0.67	-0.16	0.55	1.68	-0.07	-0.23	-0.48	0.62	0.68	-0.8	-2.68	-2.41	-2.68	0.54	1.56	2.09	2.14	0.1	-1.09	0.13	1.99	2.22	-0.91	0.92	-1.26	-2.04
295337	payshea@iupui.edu	1	4	animation	villain	tragic	Female	22	United States	0000-00-00 00:00:00	0000-00-00 00:00:00	-2.94	2.84	-1.58	2.94	-2.84	2.84	2.88	-2.62	2.94	-2.6	2.43	2.94	2.89	-2.79	2.79	2.89	0.14	0.96	2.22	2.71	-2.63	-2.76	2.98	2.87	2.89	2.67	-2.9	-2.95	2.72	2.99	2.26	-0.12	-1.87	-1.43	0.07	2.55	-0.97	-2.45
314227	cuppc@iue.edu	1	4	animation	villain	tragic	Female	21	United States	0000-00-00 00:00:00	0000-00-00 00:00:00	-2.82	0.11	-2.86	-2.81	-2.69	-2.9	2.81	0.06	-2.7	-2.71	2.83	2.82	-2.81	2.79	-2.82	-2.66	-0.41	0.01	2.85	0.25	-2.89	-2.93	-2.81	-2.86	-2.89	2.87	2.87	-2.87	2.82	2.95	2.9	2.77	2.86	2.81	-0.13	2.9	2.75	-1.49
320881	mvoigt@indiana.edu	1	4	animation	villain	tragic	Female	21	United States	0000-00-00 00:00:00	0000-00-00 00:00:00	-2.9	2.97	2.94	-2.97	-2.99	2.87	-2.19	0.01	-2.94	2.98	-2.18	-1.2	-2.93	2.9	2.12	1.6	-1.28	2.24	-0.45	2.94	2.97	2.04	2.97	2.9	2.91	-2.93	-2.91	2.97	-2.82	-2.95	2.99	-0.02	2.97	-2.9	-2.62	2.81	-2.22	-2.15
325478	zfoote@iu.edu	1	4	animation	villain	tragic	Other	21	United States	0000-00-00 00:00:00	0000-00-00 00:00:00	2.94	-1.35	-2.42	-1.37	-3	2.36	2.86	1.76	0.4	1.21	1.06	2.33	2.42	2.57	0.14	-2.63	-1.84	2.08	-1.18	0.32	-0.58	-0.34	2.94	-3	3	2.76	-3	2.71	-2.42	2.16	-3	-1.29	-2.37	-1.32	0.05	0.04	1.12	-1.83
325641	elbowen@iupuc.edu	1	4	animation	villain	tragic	Female	30	United States	0000-00-00 00:00:00	0000-00-00 00:00:00	-2.23	1.21	0.23	-2.63	1.79	1.81	-1.52	-1.96	-1.64	1.56	-0.43	1.24	-1.21	1.41	-1.37	1.66	-0.56	1.37	1.86	0.56	2.41	-0.69	-2.76	-2.36	2.46	1.84	-1.96	2.05	1.79	0.74	2.42	1.36	-2	1.94	-0.08	2.09	1.17	1.14
3250	cklutzke@iu.edu	1	5	human	hero	happy	Male	51	United States	2/12/18 8:34	2/12/18 8:57	2.69	0.61	-0.7	2.61	-0.77	1.18	-0.13	2.92	0.45	0.31	0.19	-1.85	-0.06	0.08	-0.13	0.99	2.17	1.55	2.16	1.55	2.21	0.92	1.53	0.76	2.5	1.92	1.17	-0.08	1.52	1.79	2.09	2.32	2.13	0.14	0.81	1.27	1.6	0.66
4265	kzhangso@iupui.edu	1	5	human	hero	happy	Male	24	Puerto Rico	2/3/18 8:00	2/3/18 8:22	0.61	1.04	-0.1	1.43	1.26	0.13	0.61	1.06	-0.05	-2.46	-0.89	-0.84	-0.27	-1.1	-0.58	-0.72	-0.27	1.69	1.89	0.86	0.98	0.72	0.1	0.64	0.67	1.4	0.81	0.93	2.43	1.29	1.15	1.24	0.86	1.29	2.28	1.51	2.43	-1.34
8554	lamw@indiana.edu	1	5	human	hero	happy	Male	29	Hong Kong	1/30/18 4:11	1/30/18 4:32	0.05	-0.44	-0.76	-1.52	-1.76	-0.18	-0.65	0.31	0.24	-0.06	-1.38	-0.81	0.45	-2.06	-1.5	-0.98	0.98	-0.14	0.66	1.27	0.6	1.57	-0.2	-1.44	-0.99	1.11	-1.65	0.12	0.23	1.07	1.03	1.02	0.63	0.71	-1.38	-0.96	-0.61	-0.28
14199	lashwalk@iu.edu	1	5	human	hero	happy	Female	30	United States	1/31/18 3:16	1/31/18 3:36	-1.32	-2.14	-1.46	2.07	-1.68	-1.67	-1.48	-0.63	1.45	-1.43	1.83	0.09	1.73	1.57	-1.75	-1.63	-0.16	0.35	-0.64	1.61	1.44	0.22	-2.48	-0.63	-1.71	-0.64	0.86	0.07	-0.75	0.79	0.58	1.66	0.32	-0.94	-2.77	-0.69	-2.47	-1.5
15718	krygibso@iupui.edu	1	5	human	hero	happy	Female	24	United States	2/3/18 8:33	2/3/18 8:55	0.69	-1.1	0.6	1.08	-1.14	-1.5	-1.93	0.1	0.68	0.72	-0.33	0.12	0.19	-0.17	-1.49	-0.49	0.6	0.69	0.18	0.65	1.93	1.76	0.71	1	1.6	1.64	0.97	1.72	0.81	-0.38	0.54	0.6	0.08	-0.81	-1.69	-0.78	0.03	-1.42
22136	dbtometi@iupui.edu	1	5	human	hero	happy	Female	29	United States	1/31/18 9:37	1/31/18 9:55	0.7	1.53	0.69	1.56	-0.65	0.64	0.73	0.48	1.72	0.91	-0.6	-1.15	-1.28	-1.11	-1.17	-2.04	1.58	0.71	2.14	1.47	1.57	1.25	0.51	0.82	0.82	0.71	0.62	1.1	1.57	2.3	1.71	1.56	1.66	-0.35	0.91	1.19	-1.07	-1.33
25540	act4@iu.edu	1	5	human	hero	happy	Female	25	United States	1/31/18 4:41	1/31/18 4:58	-2.55	-0.77	-2.15	-1.26	-2.04	-1.74	-2.29	0.2	2.88	2.48	2.21	0.18	-2.34	2.32	-2.6	2.26	-0.99	0.03	-2.52	-0.62	-2.36	-2.11	-2.4	-2.96	-2.67	-2.77	-2.67	0.79	-2.15	-0.77	-2.18	-1.65	-0.77	-1.97	-2.82	0.03	-2.7	-1.65
27478	dlhatch@iu.edu	1	5	human	hero	happy	Male	44	United States	2/2/18 10:26	2/2/18 10:45	-1.37	-1.23	-1.71	-0.9	-1.66	-1.35	-1.26	0.48	1.4	-1.98	-1.5	-1.36	-1.63	-2.01	-1.14	-0.64	-0.14	-1.23	-1.6	-0.51	1.07	-0.02	-0.24	-1.17	-1.14	0.91	-0.9	-0.84	-0.19	0.96	-0.12	-0.55	1.2	-1.07	-1.37	-0.93	-1.01	-1.69
29875	snalluri@iupui.edu	1	5	human	hero	happy	Female	31	India	2/9/18 9:39	2/9/18 10:06	1.03	0.95	-0.3	0.49	1.02	-1.03	0.32	0.29	-0.99	-0.95	-0.85	0.3	-0.14	-0.5	-0.28	-0.34	0.11	0.48	1.53	0.76	1.31	0.95	0.4	-0.18	-0.2	1.27	-0.36	-0.47	-0.25	0.99	0.59	1.23	-0.2	0.77	2.94	-2.92	1.86	0.98
36169	gchartra@indiana.edu	1	5	human	hero	happy	Male	36	United States	2/1/18 8:51	2/1/18 9:09	2.22	1.36	1.72	1.99	1.75	2.13	2.32	0.07	-2.16	-0.09	-1.23	-0.14	0.07	-0.08	-0.02	-0.04	2.38	2.46	2.14	1.82	1.46	2.41	0.09	1.99	1.98	1.84	1.84	-0.02	0.96	1.69	2.18	2.39	1.76	2.31	2.54	2.54	-2.5	-0.1
39123	achahin@iu.edu	1	5	human	hero	happy	Male	36	Syria	1/31/18 11:16	1/31/18 11:36	-1.48	-1	-0.58	-0.58	-1.03	-1.45	0.2	1.21	1.17	0.83	-0.96	-1.08	1.17	-1.3	-1.02	-1.97	-1.21	-0.96	-0.84	0.65	0.44	-0.7	-0.89	-1.22	-1.6	1.17	-1.13	0.23	-0.83	-0.08	-0.56	-1.44	-0.02	1.98	-1.48	1.68	1.5	-0.58
40676	hilldm@iu.edu	1	5	human	hero	happy	Male	37	United States	2/1/18 12:17	2/1/18 12:32	-2.35	-1.13	-2.35	-1.44	-1.16	-1.76	-2.36	-0.58	0.1	1.76	1.44	-0.07	-2.77	-1.98	-1.68	0.1	0.07	-0.07	0.7	-0.06	-0.02	0.07	-0.07	-0.07	-0.03	-0.13	0.11	0.03	-0.58	1.6	-0.11	-0.03	0.07	-1.91	-0.45	1.89	0.22	-0.33
41194	zdeitch@iupui.edu	1	5	human	hero	happy	Male	26	United States	2/1/18 3:27	2/1/18 3:47	-2.95	-2.94	-1.21	-1.25	-0.98	-0.93	0.16	0.1	-0.84	-1.45	-1.17	-0.84	-1.72	-1.17	-1.89	-2.91	0.76	0.66	0.86	0.82	-0.78	1.91	-0.52	0.55	-0.37	-0.56	1.4	0.76	1.34	0.58	0.65	0.74	1.28	-0.33	-2.29	1.6	-1.21	-0.71
44115	crathbur@iu.edu	1	5	human	hero	happy	Female	24	United States	2/4/18 2:45	2/4/18 3:00	-0.92	-0.22	0.22	0.07	-0.43	0.03	-0.12	0.07	0.61	0.22	0.09	-1.03	0.22	0.25	-0.88	0.07	2.35	0.22	1.28	1.15	0.91	0.66	-1.39	0.88	-0.54	0.73	-1.08	-0.98	-0.18	0.9	-0.4	0.71	1.23	-0.24	-1.73	1.92	0.13	-1.41
45111	djstory@indiana.edu	1	5	human	hero	happy	Male	37	United States	1/31/18 7:49	1/31/18 8:11	-0.08	-0.04	-0.17	0.11	-0.32	-1.1	0.92	0.44	1.1	2.01	0.9	0.82	0.76	1.08	0.15	-0.62	1.69	0.93	0.58	0.35	1.75	0.86	0.85	0.04	0.19	1.49	0.21	-0.12	-0.03	-0.11	0.94	0.68	0.39	-0.61	-0.78	2.39	0.03	0.94
45816	janmcdow@iu.edu	1	5	human	hero	happy	Female	44	United States	1/31/18 8:43	1/31/18 9:01	1.32	1.15	1.35	0.93	1.43	0.79	0.25	1.21	-0.92	-0.9	-1.35	-1.15	1.3	0.54	-0.14	0.08	1.55	2.56	1.3	1.21	1.32	1.27	1.52	0.81	1.61	1.67	-0.74	1.94	0.71	1.23	1.24	1.13	1.89	1.4	1.6	0.01	1.92	-1.97
56219	tieayres@ius.edu	1	5	human	hero	happy	Female	25	United States	0000-00-00 00:00:00	0000-00-00 00:00:00	0.93	0.02	-0.53	-0.74	1.35	-2.11	0.84	-1.92	2.45	2.73	-1.62	2.7	1.78	-2.33	2.81	2.32	-1.45	0.14	1.69	2.12	-2.47	-2.44	0.71	-1.75	1.22	1.19	-1.71	-1.65	-0.01	1.55	-1.49	1.4	-2.06	1.13	-1.32	-1.42	-1.5	-1
56522	jazmagee@iu.edu	1	5	human	hero	happy	Female	20	United States	0000-00-00 00:00:00	0000-00-00 00:00:00	1.83	1.83	-1.83	1.17	1.17	1.17	-3	1.17	-1.17	-1.17	-3	-1.17	1.17	-1.17	1.17	-1.83	1.17	1.83	1.17	1.83	-1.17	1.83	1.17	-3	3	1.83	1.83	3	1.83	-1.83	3	1.17	-1.17	-1.17	-0.85	2.39	-0.7	-2.47
58623	rogerjam@indiana.edu	1	5	human	hero	happy	Male	24	United States	0000-00-00 00:00:00	0000-00-00 00:00:00	-1.44	-0.79	-1.38	-0.42	-1.64	-1.74	1.07	-0.37	-0.74	0.89	1.04	-1.76	-1.4	0.26	-1.25	-1.39	-2.32	-2.37	-2.09	-1.45	-0.98	-2.43	1.67	1.29	1.1	-1.68	2.3	-0.98	2.4	2.2	-1.96	2.25	2.2	-0.46	1.09	2.44	1.8	-2.7
62422	luancher@iu.edu	1	5	human	hero	happy	Male	19	United States	0000-00-00 00:00:00	0000-00-00 00:00:00	-1.39	-0.57	-0.9	1.14	1.81	1.65	0.93	-3	0.69	-1.22	2.14	1.85	-1.76	-0.68	-1.63	3	-1.35	0.36	1.13	-1.57	-1.68	-1.32	0.18	0.36	-0.24	-0.35	-0.06	-1.06	-0.93	-0.29	1.71	-1.14	1.18	0.94	0.44	0.18	-0.43	-0.82
64011	cs82@iuk.edu	1	5	human	hero	happy	Female	33	United States	0000-00-00 00:00:00	0000-00-00 00:00:00	1.15	-0.23	-0.7	0.08	0.25	-1	0.5	0.29	-2.09	0.18	-0.56	0.18	0.11	0.11	0.26	-0.11	-1.95	-2.45	-2.06	-2.24	-2.43	-2.95	-1.48	-2.81	-1.49	2.9	-1.08	-1.41	2.64	2.83	1.76	-2.55	2.26	1.69	-0.97	0.39	1.55	-0.23
65889	alindahl@iu.edu	1	5	human	hero	happy	Female	33	United States	0000-00-00 00:00:00	0000-00-00 00:00:00	0.83	0.37	-0.79	0.82	0.73	-0.82	0.75	-0.07	1.33	0.17	-0.23	-0.9	0.81	0.19	0.28	-0.13	0.94	0.98	-0.75	1.01	1.13	0.94	1.09	-1.33	1.41	1.23	0.86	0.1	0.83	-1.09	-1.01	-2.32	-1.2	-0.51	0.91	1.05	1.16	-0.2
66416	misula@iu.edu	1	5	human	hero	happy	Female	22	Malaysia	0000-00-00 00:00:00	0000-00-00 00:00:00	-2.73	0.63	2.88	1.81	-2.31	2.59	2.26	-2.2	-2.36	-2.1	2.69	1.71	2.26	-2.4	1.36	0.51	1.31	-1.74	-1.27	-0.7	-2.07	1.13	-2.83	1.65	2.26	1.91	-1.03	-1.36	0.51	0.65	-1.65	1.41	-0.5	2.55	-2.66	1.08	0.42	0.15
71070	gwlandis@iupui.edu	1	5	human	hero	happy	Male	20	United States	0000-00-00 00:00:00	0000-00-00 00:00:00	1.27	0.6	0.11	-0.92	0.73	1.08	0.64	0.01	-0.44	1.52	0.69	-1.62	0.89	1.81	0.7	-1.31	-0.89	-0.01	0.77	-0.01	-0.4	0.58	-0.65	1.74	0.77	-1.45	-0.02	-2.12	1.02	-0.56	0.7	0.6	-1.69	0.72	-0.98	-0.14	-0.73	2
81551	tyladams@ius.edu	1	5	human	hero	happy	Male	24	United States	0000-00-00 00:00:00	0000-00-00 00:00:00	3	-0.06	2.96	2.96	-0.12	3	3	-0.65	-3	-2.96	1.73	-0.15	-2.19	1.24	2.71	0.96	3	1.43	-1.07	-1.17	-1.74	1.34	-1.31	1.49	-0.97	1.7	-0.91	1.62	-1.36	2.19	-0.67	-1.36	2.25	-0.64	-1.54	1.53	-1.21	-1.74
91080	edixongo@iu.edu	1	5	human	hero	happy	Female	25	United States	0000-00-00 00:00:00	0000-00-00 00:00:00	1.43	0.19	-2.22	-2.01	1.22	1.98	2.22	1.91	-1.43	-2.19	0.74	2.35	-2.14	2.06	2.31	1.32	1.16	0.05	-1.53	-1.63	1.85	-2.61	-0.12	-1.32	1.73	1.09	1.73	-0.41	2.55	0.99	-1.14	1.82	-0.08	0.83	-1.06	1.23	-1.01	1.91
91321	cteitelb@indiana.edu	1	5	human	hero	happy	Female	22	United States	0000-00-00 00:00:00	0000-00-00 00:00:00	2.93	-2.21	-2.81	-0.58	-0.31	-0.67	-1.45	2.08	0.01	0.76	-0.89	1.42	-0.57	0.58	1.52	-2.34	0.01	-0.9	0.45	-1.85	-0.5	1.14	-1.37	-1.32	1.69	1.82	-1.86	2.07	1.5	1.69	1.33	2.04	-1.33	-1.05	0.97	2.32	1.95	1.2
93517	bgcole@ius.edu	1	5	human	hero	happy	Male	57	United States	0000-00-00 00:00:00	0000-00-00 00:00:00	-0.02	-0.54	-0.01	-0.04	-0.82	-0.59	0.98	0.38	0.29	0.73	1	0.67	0.61	-0.01	-0.01	-0.19	-2.2	-1.21	1.16	-0.98	1.85	0.7	1.45	1.89	1.27	1.75	1.95	1.93	-1.89	0.68	-1.8	1.59	2.29	0.65	-0.03	1.63	1.83	1.16
96984	vsharmon@iu.edu	1	5	human	hero	happy	Female	22	United States	0000-00-00 00:00:00	0000-00-00 00:00:00	-2.44	-1.05	-1.78	1.11	-1.02	-0.17	-1.12	3	-1.84	-2.2	-1.05	1.05	-2.17	-1.49	-1.51	-0.98	-1.36	1.22	-1.45	1.39	1.15	-0.57	-0.79	0.39	-1.02	0.11	1.55	-1.42	0.99	-0.07	-1.09	1.31	0.23	1.31	-0.92	-0.83	-0.76	-1.32
99395	kennferg@iue.edu	1	5	human	hero	happy	Female	21	United States	0000-00-00 00:00:00	0000-00-00 00:00:00	2.77	-2.82	2.75	2.67	2.76	2.73	2.67	2.7	-2.8	-2.41	-2.8	-2.8	2.32	1.49	-1.9	0.56	-2.8	-2.77	2.78	-2.77	-2.78	2.67	-2.77	-2.87	2.43	2.68	2.8	-2.49	2.78	-2.72	-2.67	-2.58	2.43	-2.49	1.68	2.58	2.54	-0.49
102980	branblan@iue.edu	1	5	human	hero	happy	Female	24	United States	0000-00-00 00:00:00	0000-00-00 00:00:00	1.05	-2.31	-1.6	2.96	-2.97	-2.97	0.11	-2.93	-2.2	-0.76	2.76	-2.52	-0.96	0.9	0.46	-0.99	2.96	2.94	2.97	2.31	-3	1.71	0.54	0.99	-2.61	-2.98	1.78	0.97	-2.27	2.74	-3	2.89	1.08	0.74	1.18	3	2.89	1.85
107395	dakowint@iu.edu	1	5	human	hero	happy	Male	19	United States	0000-00-00 00:00:00	0000-00-00 00:00:00	-1.29	-0.37	0.35	-0.6	0.7	-1.01	0.4	3	2.36	0.78	-0.52	-1.92	-0.03	2.3	-1.17	-0.61	-1.69	1	-0.79	-0.36	1.42	-0.11	1.07	-0.62	1.43	1.57	-0.72	1.08	0.89	1.06	1.02	0.52	0.85	-1.29	-1.05	1.43	0.97	-0.01
115465	kdstarr@iupui.edu	1	5	human	hero	happy	Female	20	United States	0000-00-00 00:00:00	0000-00-00 00:00:00	2.47	-0.9	-2.68	-2.77	0.06	0.96	3	1.42	2.79	-0.82	-1.68	-2.33	-1.78	0.58	1.81	0.02	2.91	-1.65	2.21	-0.62	-2.04	-2.25	-1.16	0.38	-0.26	-1.63	0.34	1.29	2.04	0.87	-0.44	1.96	-0.9	1.32	0.76	2.82	-0.91	1.57
120268	cmialki@indiana.edu	1	5	human	hero	happy	Female	23	United States	0000-00-00 00:00:00	0000-00-00 00:00:00	0.99	1.79	0.44	1.25	1.33	1.49	2.19	0.72	1.5	0.76	1.72	0.04	-1.15	0.86	-0.46	0.04	2.33	-1.85	-2.28	-1.67	-2.58	-2.41	-0.1	-0.12	-0.61	-0.32	-0.08	1.95	-0.11	-0.11	0.77	2.39	-0.06	0.88	-0.91	0.23	1.04	-2.07
120712	chendaoh@iu.edu	1	5	human	hero	happy	Male	19	China	0000-00-00 00:00:00	0000-00-00 00:00:00	2.83	0.52	0.93	0.23	-0.23	0.66	2.46	0.09	-0.23	0.22	-0.07	1.44	-0.15	-0.16	-0.22	-0.23	-0.09	-1.54	-0.06	-0.15	0.69	0.23	0.23	-0.23	0.12	-0.2	0.02	-0.23	0.23	-0.21	0.1	0.18	-2.43	-0.04	0.06	-0.12	-0.09	0.02
120908	zbaleski@iu.edu	1	5	human	hero	happy	Male	26	United States	0000-00-00 00:00:00	0000-00-00 00:00:00	-2.98	2.77	0.71	-1.63	-1.71	-1.58	2.34	2.15	1.63	0.07	1.39	1.82	0.11	-2.64	1.87	1.66	-1.36	0.32	-0.23	2.54	-1.34	-0.05	2.55	2.69	1.51	-0.57	2.55	0.16	0.65	-0.18	2.05	0.28	-0.27	2.11	-1.78	0.25	1.62	1.75
121563	cleckste@iu.edu	1	5	human	hero	happy	Female	19	United States	0000-00-00 00:00:00	0000-00-00 00:00:00	-1.89	-2.12	2.42	-2.91	-2.96	-2.96	-2.93	2.77	-2.91	-1.36	-2.42	-1.72	1.65	2.88	-0.09	-2.87	1.45	-1.03	-1.37	-1.22	-1.68	-0.61	1.07	-1.78	1.35	-2.47	-1.94	-2.96	-0.06	1.47	2.9	0.84	-1.39	2.88	-1.63	-0.67	-2.88	2.88
127581	rvarela@indiana.edu	1	5	human	hero	happy	Male	25	United States	0000-00-00 00:00:00	0000-00-00 00:00:00	1.26	1.94	-0.61	0.32	2.14	1.18	-1.62	-0.8	1.61	-1.48	-1.73	-1.57	1.24	2.41	1.93	0.18	-0.89	1.07	1.57	2.12	1.81	2.2	-1.08	-0.82	-0.7	1.97	0.93	-1.3	-0.69	1.41	1.27	1	1.71	-0.79	0.69	2.54	2.36	0.03
128501	erworth@iu.edu	1	5	human	hero	happy	Female	19	United States	0000-00-00 00:00:00	0000-00-00 00:00:00	0.25	-0.8	0.87	-0.93	2.57	1.32	-0.68	1.27	-2.53	-1.21	-0.55	0.38	0.62	0.04	-1.49	0.77	0.81	0.77	-0.89	-1.57	-1.37	-1.14	1.44	0.48	0.66	1.21	-1.43	0.79	0.24	-1.69	0.18	0.52	0.6	-0.43	0.69	2.95	2.14	0.76
138115	gadgrego@iupuc.edu	1	5	human	hero	happy	Male	24	United States	0000-00-00 00:00:00	0000-00-00 00:00:00	1.58	0.25	-0.35	-1.1	1.44	0.06	-2.41	1.04	1.47	1.14	-1.8	-1.16	-0.52	-0.13	-0.41	0.51	-0.91	0.3	1.43	1.55	0.75	0.14	1.23	-0.48	-0.79	0.77	1.47	1.39	-0.03	0.31	-1.29	-0.63	2.22	-1.11	-0.78	1.47	2.95	1.56
139077	zhangal@iu.edu	1	5	human	hero	happy	Male	20	China	0000-00-00 00:00:00	0000-00-00 00:00:00	0.53	0.3	-0.27	0.98	-0.3	0.77	-0.22	0.2	0.2	-0.31	-0.1	-0.93	-0.15	0.3	-2.52	0.59	-2.84	-0.63	-0.34	-0.18	-2.85	-0.06	-1.2	0.21	0.31	0.05	0.25	-0.05	-0.38	-1.77	-0.06	-1.84	1.38	-0.47	-0.74	-1.41	2.95	-2.89
141321	moorehar@iu.edu	1	5	human	hero	happy	Male	19	United States	3/9/18 7:54	3/15/18 3:27	1.02	-1.02	0.38	-1.4	-0.85	-0.52	-1.39	0.01	0.52	-0.49	-1.6	0.21	-1.12	-0.6	-0.7	-0.81	1.21	0.49	-0.07	-0.06	0.41	0.42	-0.76	-0.22	0.74	0.44	1.13	0.49	-0.35	0.81	-0.34	0.58	0.49	0.1	-0.72	-2.16	-1.99	-1.63
144661	alibrew@iu.edu	1	5	human	hero	happy	Female	18	United States	2/5/18 1:37	2/5/18 1:54	-2.7	-2	-2.7	-2.82	-2.79	-2.06	-2.08	0.11	2.78	2.94	1.44	1	-2.63	1.92	-1.92	-0.06	-0.02	0.03	0.57	-0.23	1.23	-0.96	-1.43	-1.96	-2.06	-0.37	-2.83	-1.41	0.05	-0.21	0.21	1.1	0.09	-1.25	-2.85	-1.73	-2.58	0.36
144862	sstpeter@iupui.edu	1	5	human	hero	happy	Female	31	United States	0000-00-00 00:00:00	0000-00-00 00:00:00	1.55	-1.06	1.87	1.49	1.11	2.09	-1.66	-1.02	-1.91	1.02	0.53	-1.28	-0.1	1.17	-0.05	0.66	1.12	1.92	-1.23	-1.43	-1.78	1.91	-2.05	-1.87	-1.48	1.43	1.84	0.18	-1.2	-1.11	-0.92	-1.8	-1.62	1.24	1.94	1.87	1.84	-1.66
146289	madfain@indiana.edu	1	5	human	hero	happy	Female	20	United States	0000-00-00 00:00:00	0000-00-00 00:00:00	-1.57	0.83	1.05	-0.3	1.16	-0.22	-0.54	0.76	2.11	-1.79	1.05	2.24	1.44	-1.57	1.65	-1.63	-1.84	0.99	-1.16	0.76	-2.07	1.99	-2.17	-1.2	-1.55	1.08	0.89	-1.91	-1.34	0.96	-0.72	0.47	0.54	0.9	-0.94	-1.07	2	-1.7
148032	sroule@iu.edu	1	5	human	hero	happy	Female	20	United States	0000-00-00 00:00:00	0000-00-00 00:00:00	2.04	1.19	1.02	-2.04	0.5	1.74	-2.53	0.75	-0.12	-0.21	1.28	-0.8	-0.11	-0.41	-1.13	0.74	-1.12	-1.83	-0.71	-2.08	1.7	2.57	-1.3	1.18	-1.95	1.33	-2.46	0.17	-1.46	1.59	0.82	-1	2.2	-0.71	1.98	2.08	2.39	-0.89
150832	lpavey@ius.edu	1	5	human	hero	happy	Female	24	United States	0000-00-00 00:00:00	0000-00-00 00:00:00	-0.43	1.02	-0.07	-0.97	-0.2	1.26	1.02	0.78	-0.55	0.58	-1.08	0.24	-0.56	-0.01	-1.14	0.23	-1.52	-0.02	0.58	0.88	-0.86	-0.74	-0.4	-1.03	-0.99	-0.67	0.26	0.54	-1.21	-1.33	-0.69	-0.4	0.78	-0.59	-0.6	-0.54	0.92	-0.65
154206	jcandre@iusb.edu	1	5	human	hero	happy	Female	21	United States	0000-00-00 00:00:00	0000-00-00 00:00:00	-2.69	1.1	-2.54	1.42	1.65	0.78	0.38	2.94	1.26	-2.04	-1.84	0.95	-0.92	0.08	-0.93	-0.05	-2.98	2.68	-1.86	2.95	2.91	2.87	-1.64	1.47	2.29	-1.61	-1.53	-1.84	0.38	1.85	-2.77	2.75	1.58	2.35	-1.27	2.67	1.66	-0.86
154589	grutagen@iu.edu	1	5	human	hero	happy	Female	33	Rwanda	0000-00-00 00:00:00	0000-00-00 00:00:00	-2.98	-2.97	2.92	-2.94	-0.06	0.24	-0.14	2.99	-2.94	-0.2	0.25	0.17	0.17	-0.19	-0.08	3	-2.96	-2.89	-2.93	-3	-2.96	2.92	3	-2.92	-3	2.94	-2.97	-2.96	-2.98	-2.97	2.92	-3	-2.98	3	2.97	2.92	2.93	-0.06
157467	vtrehan@iu.edu	1	5	human	hero	happy	Male	18	United States	2/27/18 6:45	2/27/18 7:24	-0.25	-1.23	-0.26	-0.29	-1.32	-0.69	-0.31	3	0.26	-0.5	-1.17	-0.27	1.31	-0.39	0.07	-0.02	0.83	0.17	1.02	0.02	0.21	0.25	-1.04	-0.56	-0.72	-0.7	-0.72	-0.15	-0.16	-0.14	-0.37	-0.22	-0.11	-0.16	-0.64	2.05	0.53	-3
158027	cooperls@iu.edu	1	5	human	hero	happy	Female	22	United States	0000-00-00 00:00:00	0000-00-00 00:00:00	-0.94	-2.1	1.75	2.48	-2.56	-1.21	-1.96	-2.43	-2.07	2.22	-1.31	-2.34	0.64	2.6	-1.09	-0.02	-2.59	-2.03	1.69	2.28	2.67	1.99	1.05	0.98	-1.6	1.47	1.8	0.93	2.02	1.49	-2.22	2.7	-2.07	-0.94	0.76	2.59	2.16	0.06
159990	hworley@iuk.edu	1	5	human	hero	happy	Male	23	United States	0000-00-00 00:00:00	0000-00-00 00:00:00	-0.11	-0.13	0.11	-0.06	-0.11	0.03	0.43	0.11	0.03	0.03	-0.05	-2.2	-0.03	0.03	-0.11	-0.11	-0.03	0.14	-2.96	-0.03	2.93	-0.03	-2.91	-2.82	-2.91	-2.89	0.11	-0.14	-2.95	2.93	2.97	2.95	1.91	2.93	-1.2	2.97	-0.61	-2.96
161580	takarim@iue.edu	1	5	human	hero	happy	Female	58	United States	0000-00-00 00:00:00	0000-00-00 00:00:00	1.68	-0.37	-1.17	1.11	-0.15	-0.92	-0.2	1.43	-1.57	0.2	1.25	-0.2	-0.2	0.33	0.15	-0.1	1.33	-1.41	1.22	-0.53	1.15	-1.06	-1.19	-0.2	1.05	1.28	0.77	0.2	0.22	-0.22	-1.68	-0.33	-0.05	-0.76	1.36	1.82	1.21	1.3
165057	otmoya@iupui.edu	1	5	human	hero	happy	Male	28	Span	0000-00-00 00:00:00	0000-00-00 00:00:00	-1.59	0.3	-0.04	1.2	-0.28	-0.24	-0.06	-0.58	0.13	0.26	-1.44	0.64	0.36	0.04	-0.32	-0.24	-0.58	0.69	0.19	0.49	2.89	0.45	0.77	-1.63	2.23	0.62	1.84	0.73	-0.79	1.48	-0.79	-2.06	-2.14	-0.13	1.03	-1.56	-1.31	-0.71
168947	lu28@iupui.edu	1	5	human	hero	happy	Female	27	China	0000-00-00 00:00:00	0000-00-00 00:00:00	2.87	-0.76	-2.9	-2.82	-2.84	-2.59	-2.49	-2.87	2.87	-2.13	2.9	-2.45	1.28	-0.58	0.07	0.07	-2.86	-2.92	-2.87	2.86	2.94	2.93	2.55	-2.54	0.14	-2.27	2.83	-2.79	-2.93	-2.42	-2.72	2.89	2.8	-1.44	2.41	2.69	2.7	-0.1
181721	ledisant@iupui.edu	1	5	human	hero	happy	Female	24	United States	0000-00-00 00:00:00	0000-00-00 00:00:00	-2.7	-2.88	2.73	-2.56	-2.7	-2.56	-2.52	2.56	-3	2.36	2.71	-2.7	2.64	2.73	2.54	2.63	0.68	-1.84	-1.62	-2.54	-1.25	-2.5	2.7	-1.49	2.6	-1.35	2.62	0.01	0.12	-2.56	-2.69	2.49	-2.4	2.49	2.52	2.5	2.8	2.76
199107	shelawso@iupui.edu	1	5	human	hero	happy	Female	35	Philippines	0000-00-00 00:00:00	0000-00-00 00:00:00	2.4	0.75	-1.02	2.36	-2.05	2.34	1.25	2.2	2.47	-1.94	-2.43	-2.1	-2.43	-2.58	2.46	2.05	0.81	-0.09	1.25	2.26	-2.34	2.1	-1.47	-2.33	-0.85	1.67	-2.28	2.43	0.05	0.01	-1.83	-1.54	-0.09	2.2	-1.87	1.11	-1.88	1.57
200769	ggdaviso@indiana.edu	1	5	human	hero	happy	Female	25	United States	0000-00-00 00:00:00	0000-00-00 00:00:00	2.21	2.44	0.58	2.93	-1.59	1.65	-2.93	2.99	-1.14	-2.91	-0.03	2.82	2.89	2.35	2.89	-2.93	2.82	-2.38	2.83	-2.91	-2.83	-2.81	-1.8	-1.12	-0.01	-1.35	-0.41	-1.43	0.6	0.66	0.49	0.09	0.03	-0.12	-1.41	-2.65	1.43	-2.82
209289	kevmadam@ius.edu	1	5	human	hero	happy	Male	26	United States	0000-00-00 00:00:00	0000-00-00 00:00:00	1	-2.9	-0.7	-1.11	-2.86	-3	0.19	0.89	0.96	0.5	1.14	0.28	-2.37	-1.87	-1.14	1.38	-2.46	-1.01	-1.77	1.34	-2.68	-2.11	0.67	-0.14	1.05	-0.72	-1.49	-0.67	-1.53	-0.69	0.69	-2.09	-2.08	1.22	-3	-0.08	-2.52	-1.71
209580	carlholl@iu.edu	1	5	human	hero	happy	Female	20	United States	0000-00-00 00:00:00	0000-00-00 00:00:00	0.85	0.11	0.05	-0.75	-2.38	-0.55	-0.76	-1.44	0.85	-0.96	-0.87	0.01	1.08	1.7	1.2	-0.1	1.93	-1.89	1.15	-0.88	-0.69	0.95	-0.95	0.89	-1.1	1.12	1.12	1.17	1.05	-1.55	-0.68	0.77	0.96	-0.11	-0.62	-0.69	1.34	-0.98
210316	mcw7@iupui.edu	1	5	human	hero	happy	Female	22	United States	0000-00-00 00:00:00	0000-00-00 00:00:00	-0.86	1.07	-1.66	1.72	-0.75	-1.25	-0.84	0.44	-0.61	1.12	0.73	0.53	-0.59	-1.22	1.32	0.25	-1.07	0.59	0.82	-0.89	1.98	1.66	0.1	-0.33	-1.16	-0.23	1.04	-2.17	-0.13	-0.03	-0.33	-0.03	-0.28	-0.93	-0.9	1.46	-0.88	0.84
213703	sotoalex@iu.edu	1	5	human	hero	happy	Female	18	United States	1/31/18 6:59	1/31/18 7:19	0.09	-0.11	-0.15	-0.61	-0.03	-0.09	-0.09	0.21	0.31	0.93	-0.02	-0.58	-0.07	-0.49	-0.45	-0.22	0.05	0.17	0.18	-0.02	0.39	0.13	0.33	-0.03	-0.02	0.15	-0.06	0.6	-0.22	0.18	0.31	0.4	0.9	0.22	-0.8	0.6	0.09	-0.53
237175	clfelty@iue.edu	1	5	human	hero	happy	Female	37	United States	0000-00-00 00:00:00	0000-00-00 00:00:00	2.36	1.63	2.35	-2.67	2.39	-0.02	0.01	2.5	-0.01	-0.14	0.03	0.34	-0.13	-0.01	0.03	0.03	-2.43	-2.26	2.4	2.85	2.59	2.83	-2.66	-2.61	-2.5	-2.51	-2.43	-2.79	-2.77	2.66	2.56	-2.47	2.64	-2.31	2.62	2.52	2.59	2.55
239695	mfaizeen@iu.edu	1	5	human	hero	happy	Male	22	United States	0000-00-00 00:00:00	0000-00-00 00:00:00	0.4	0.31	0.07	0.48	0.34	-0.06	-0.18	0.09	0.23	-0.45	-0.05	0.4	0.09	0.45	-0.28	-0.15	-0.86	-0.22	0.34	0.03	0.35	-0.44	-0.31	-0.05	0.54	-0.4	-0.07	0.37	0.65	0.14	0.02	0.82	-0.62	0.53	-0.44	0.52	0.26	0.38
246899	scacucci@iu.edu	1	5	human	hero	happy	Male	19	United States	0000-00-00 00:00:00	0000-00-00 00:00:00	1.77	0.25	1.66	-2.4	1.72	-2.03	1.34	-1.6	-1.65	1.71	-1.45	2.18	-1.57	-1.76	-1.32	1.19	1.23	-1.12	-1.68	-0.93	-0.74	-0.97	-0.97	-1.4	-1.73	-0.02	-2.09	-0.09	0.96	-0.16	0.6	-1.08	0.11	1.59	-1.25	0.26	-0.92	1
249729	elicurti@iuk.edu	1	5	human	hero	happy	Female	20	United States	0000-00-00 00:00:00	0000-00-00 00:00:00	-0.95	-0.83	0.04	-0.92	-0.6	1.39	-0.69	1.44	-0.53	0.75	0.39	1.12	-0.87	-0.65	-0.9	-1.17	-0.4	0.03	0.09	-0.16	-0.43	1.97	0.79	0.92	-0.86	1.03	-1.21	0.79	-0.01	0.05	0.38	0.13	0.06	-0.7	-0.57	0.94	-1.3	1.3
266549	vjfife@iupui.edu	1	5	human	hero	happy	Female	25	United States	0000-00-00 00:00:00	0000-00-00 00:00:00	0.82	2.09	-0.06	-2.47	-1.36	-1.65	0.33	-1.22	-2.55	2.62	-2.34	2.32	2.98	-2.96	-2.94	0.12	0.96	-0.22	1.66	1.28	-2.34	-2.58	-0.75	0.61	-0.68	-1.17	1.52	-0.89	0.09	0.16	0.45	1.19	-1.67	0.87	-1.94	-1.09	-2.18	-0.07
267500	abjbrook@iupui.edu	1	5	human	hero	happy	Female	21	United States	2/8/18 11:49	2/8/18 12:04	-1.73	-1.07	-1.8	-1.14	-1.8	-1.35	-1.61	0.53	1.61	1.54	1.05	1.16	-0.37	1.82	-0.08	-0.3	1.74	1.76	0.84	1.24	1.61	1.33	-0.9	1.35	1.33	-0.3	0.36	0.15	1.2	1.86	0.88	0.81	0.97	0.07	0.41	-0.64	-1.97	0.75
271045	madlesli@iu.edu	1	5	human	hero	happy	Other	19	United States	0000-00-00 00:00:00	0000-00-00 00:00:00	2.51	-2.36	-2.57	-2.21	-2.45	-1.81	-2.02	0.48	-1.95	2.58	1.71	-2.62	-2.86	-2.98	2.35	2.96	0.33	0.52	0.75	-0.34	-0.01	1.07	1	2.18	2.91	1.34	-0.45	-2.79	-0.23	0.7	2.02	-0.58	0.01	-2.14	-2.68	2.43	-2.36	1.54
272126	mitchari@iupui.edu	1	5	human	hero	happy	Female	23	United States	0000-00-00 00:00:00	0000-00-00 00:00:00	-0.82	-2.84	2.97	0.98	2.73	2.77	0.82	-0.07	-2.6	-0.96	1.89	-2.33	2.09	-0.05	-2.73	0.01	1.16	0.18	-2.76	2.7	-2.62	-2.53	-0.59	-0.26	0.14	-0.54	-0.74	-1.31	1.19	-1.8	-1.52	1.47	-2.77	0.53	-1.67	-2.87	1.35	2.16
273213	emsaunde@iusb.edu	1	5	human	hero	happy	Female	38	United States	0000-00-00 00:00:00	0000-00-00 00:00:00	0.5	-0.18	-1.09	0.24	-1.63	-0.7	0.47	-1.55	0.08	-0.74	0.02	-1.92	-2.04	-1.24	1.4	1.12	2.06	-0.7	1.63	-1.56	2.24	1.63	-0.41	0.74	-0.01	0.74	0.71	-0.61	-1.66	-0.34	1.49	1.78	0.44	-2.12	-1.37	1.6	0.57	-1.89
273965	jenmcoll@ius.edu	1	5	human	hero	happy	Female	21	United States	2/6/18 12:14	2/6/18 12:31	-0.03	-1.7	-1.22	1.7	1.72	-1.69	0.13	0.14	-0.69	-1.38	-1.23	-1.26	0.03	0.16	-1.59	0.07	1.92	1.58	1.53	1.19	1.74	1.66	0.86	1.89	1.26	1.48	1.1	0.69	1.57	1.6	1.26	1.93	2.56	0.06	0.69	2.36	-1.05	0.6
275873	gduana@iu.edu	1	5	human	hero	happy	Female	21	Liberia	0000-00-00 00:00:00	0000-00-00 00:00:00	-2.62	-2.83	-2.07	2.79	-2.79	2.58	-2.97	2.66	-2.07	-0.05	2.79	-2.97	-0.37	-0.22	0.07	-1.79	2.82	3	2.95	-2.94	-2.79	-2.94	-2.07	-2.85	-2.81	-2.87	2.85	-2.82	2.83	2.86	2.97	-2.91	-2.78	1.88	-0.29	0.29	2.86	-2.86
276810	krlnicho@iu.edu	1	5	human	hero	happy	Female	19	United States	0000-00-00 00:00:00	0000-00-00 00:00:00	-2.58	-2.52	-2.34	-2.66	-2.32	-2.18	-2.21	-2.73	-2.97	-2.94	-2.95	-2.38	-0.03	2.96	-0.95	-0.03	-2.64	2.51	1.25	-1.94	1.26	1.92	0.13	-1.51	-2.74	-1.26	2.14	1.73	1.58	0.96	1.57	0.48	1.52	0.43	-0.4	-0.99	-1.01	-1.16
277274	daroeske@iu.edu	1	5	human	hero	happy	Female	20	United States	0000-00-00 00:00:00	0000-00-00 00:00:00	1.95	-1	1.5	0.72	1.12	0.86	-0.74	1.03	1.16	-0.72	0.98	1.61	-1.02	-1.06	-1.19	0.89	0.82	1.22	1.35	1.73	-1.54	-1.29	-0.36	1.9	0.9	0.8	-1.38	0.44	1.46	1.77	0.64	-1.58	1.57	0.62	-1.02	-1.05	0.29	-0.36
285551	rohayden@iu.edu	1	5	human	hero	happy	Female	21	United States	0000-00-00 00:00:00	0000-00-00 00:00:00	1.48	1.48	-2.92	-2.25	2.96	-2.96	2.88	-1.88	-2.9	-2.87	2.87	-1.36	1.3	-2.92	-2.34	-2.94	-1.1	-0.54	-0.46	-0.31	1.24	-1.87	-1.68	-1.47	0.75	-1.2	2.9	-0.17	-0.33	0.08	1.2	0.69	0.69	-2.9	0.79	2.57	2.11	0.91
285853	megmcken@iupui.edu	1	5	human	hero	happy	Female	25	United States	2/11/18 7:39	2/11/18 8:40	-1.36	-1.53	-1.32	-0.88	-0.74	-2.22	-0.97	-0.04	1	-0.01	0.07	-1.34	-1.53	0.07	0	-1.55	-1.48	-1.47	1.48	1.55	1.85	1.62	-1.15	-0.07	-0.01	0	-1.18	-1.51	0.01	-0.02	0.03	-0.01	0.05	-0.01	-1.72	2.53	-1.45	-2.62
286323	rfwitten@iu.edu	1	5	human	hero	happy	Female	21	United States	0000-00-00 00:00:00	0000-00-00 00:00:00	-2.96	1.93	1.65	-0.18	2.15	2.01	2.01	1.11	2.84	-2.81	2.35	-2.74	1.32	-2.45	-1.83	2.9	0.2	-0.06	-1.73	-1.28	-0.8	-1.65	-1.34	0.08	0.98	-1.55	-0.18	-1.44	-0.11	-2.47	1.55	-0.81	2.44	2.93	-1.64	2.86	-0.54	-2.8
286876	ahmedfa@iun.edu	1	5	human	hero	happy	Female	27	Pakistan	0000-00-00 00:00:00	0000-00-00 00:00:00	1.9	-2.52	1.57	-1.99	1.99	-1.99	1.8	2.43	2.17	-2.43	-2.52	-2.6	-0.35	2.43	-1.38	-2.77	-2.33	-0.12	1.08	1.72	-0.1	2.16	1.29	1.26	-0.48	-0.26	0.86	0.03	0.23	0.91	-0.95	-2.17	-1.84	2.61	-2.38	2.34	-0.08	-2.25
287698	njamil@iu.edu	1	5	human	hero	happy	Female	22	Malaysia	0000-00-00 00:00:00	0000-00-00 00:00:00	0.97	0.76	-1.71	1.06	0.95	-1.11	1.2	-1.2	0.81	-2.02	0.4	2.01	-1.22	-1.52	-1.6	-1.41	0.94	2.04	-1.55	1.31	1.18	1.06	0.87	0.11	-0.17	1.04	-0.08	-1.49	0.85	-1.19	1.16	0.08	-1.61	0.64	0.72	1.51	1.6	0.59
287753	sdspeige@iu.edu	1	5	human	hero	happy	Male	20	United States	0000-00-00 00:00:00	0000-00-00 00:00:00	1.55	-1.97	1.18	-0.83	-1.74	1.06	-0.03	1.26	-1.19	0.72	1.82	-0.65	2.7	-2.16	1.2	-1.73	-1.79	-1.63	-0.02	-0.43	-1.57	-1.19	0.05	-1.1	-0.7	-0.61	-0.09	1.8	0.68	-0.85	0.44	-0.88	-1.06	-0.32	-1.08	-1.45	1.15	-1.67
291113	panfe@indiana.edu	1	5	human	hero	happy	Male	23	China	0000-00-00 00:00:00	0000-00-00 00:00:00	1.51	-0.49	0.1	-0.06	-0.23	0.36	-0.98	-1.33	1.83	0.54	0.04	0.38	-0.57	-1.01	-0.79	1.36	0.1	-1.05	0.67	0.58	-0.73	-0.13	-0.18	0.84	0.74	0.71	0.64	0.11	-0.17	0.92	-0.54	-0.91	0.17	1.16	-1.36	-0.15	-0.09	-0.06
291179	lawhitne@iu.edu	1	5	human	hero	happy	Female	19	United States	0000-00-00 00:00:00	0000-00-00 00:00:00	-1.99	1.88	-1.69	-0.68	-1.75	1.53	-0.16	-0.24	1.75	-0.42	0.24	-1.99	-0.48	0.07	1.63	1.59	2.07	-2.21	-1.38	-2.25	-1.85	1.96	1.61	1.46	1.45	-0.13	-2.27	1.11	0.42	-1.69	-0.54	-1.63	-1.73	-1.6	-0.84	1.33	1.33	1.16
296426	kidiwill@iu.edu	1	5	human	hero	happy	Female	20	United States	0000-00-00 00:00:00	0000-00-00 00:00:00	1.64	1.02	-2.46	1.93	2.37	2.74	-1.77	-1.27	2.32	2.14	1.42	1.37	2.92	-2.14	2.32	-2.07	1.8	1.98	-1.5	-0.44	0.76	2.44	-0.58	-0.63	-0.7	-0.66	-2.1	-0.52	-0.41	-0.06	-0.81	-0.08	0.17	-2.01	-1.47	-1.29	0.26	-0.59
297057	logpsumm@iu.edu	1	5	human	hero	happy	Male	19	United States	2/20/18 10:17	2/20/18 10:42	-0.96	-0.6	-0.72	-0.63	-1.13	-1.67	-0.9	1.21	0.76	-1.58	-0.9	-0.79	-1.58	-1.42	-1.22	-1	0.33	0.16	0.52	1.38	0.73	1	-0.36	0.93	0.3	-0.16	0.19	0.26	0.42	0.53	0.1	1.65	0.9	-0.95	-0.72	0.47	0.62	-2.01
309078	juliyang@indiana.edu	1	5	human	hero	happy	Female	25	Korea	0000-00-00 00:00:00	0000-00-00 00:00:00	-0.04	0.14	-2.35	-0.28	-0.74	-0.81	-0.87	-0.02	0.35	-0.25	-1.96	1.49	0.51	0.01	-0.77	-0.25	2.65	-2.15	1.1	0.63	1.14	1.52	0.12	0.11	0.06	-0.29	-0.4	0.25	0.19	0.32	-0.31	1.09	0.29	0.15	-1.37	-0.18	-0.09	-2.5
311122	emrwilli@iu.edu	1	5	human	hero	happy	Female	21	United States	0000-00-00 00:00:00	0000-00-00 00:00:00	0.22	0.98	0.96	0.26	-0.96	1.55	-2.96	2.53	-1.99	-1.59	-1.55	2.84	-0.02	-0.84	0.17	-0.19	1.7	-1.24	1.26	-1.35	2.3	-1.78	-0.6	-1.62	1.99	-1.54	0.1	-0.07	-0.62	1.74	0.56	-1.6	-0.11	-0.14	-0.19	-0.64	-0.47	-1.02
316264	adiskand@iu.edu	1	5	human	hero	happy	Female	21	Malaysia	0000-00-00 00:00:00	0000-00-00 00:00:00	1.19	0.8	-0.78	-1.56	-1.25	1.43	-1.25	-0.18	0.5	0.54	0.5	-0.03	-1.2	0.93	0.97	0.73	1.21	0.14	0.48	0.18	-1.45	-0.78	-0.56	1.23	-1.57	0.39	-0.33	0.45	0.18	-0.02	-0.97	1.35	-1.21	-0.56	-1.27	1.28	0.93	1.31
316286	selfowle@iupui.edu	1	5	human	hero	happy	Female	22	United States	0000-00-00 00:00:00	0000-00-00 00:00:00	-0.65	1.01	-0.05	1.69	-0.09	-1.37	0.05	-0.6	2.93	2.95	1.23	0.84	1.01	2.93	0.73	0.29	0.1	-0.11	0.5	0.96	1.06	0.52	0.15	0.09	0.61	-1.06	0.15	0.17	0.09	0.15	0.18	-0.73	-0.42	0.8	1.41	2	-0.25	0.52
325379	judimorr@iusb.edu	1	5	human	hero	happy	Female	53	United States	0000-00-00 00:00:00	0000-00-00 00:00:00	1.46	-0.45	1.42	1.03	-1.06	-0.22	0.59	0.44	-0.82	-0.23	-0.47	-1.85	-1.68	-1.31	-0.94	-0.91	0.91	1.07	0.79	1.46	1.29	1.69	0.1	0.65	-0.3	0.65	0.73	0.22	0.6	0.97	0.55	0.91	1.41	0.35	0.45	1.23	0.78	0.1
4892	ikscott@iu.edu	1	6	human	hero	tragic	Male	25	United States	2/1/18 1:24	2/1/18 1:41	-0.87	1.07	-0.62	-0.15	-0.48	-0.25	0.08	-0.16	0.28	-1.62	-2.65	-2.99	-2.64	-2.28	-1.83	-1.71	0.46	1.87	1.33	1.34	1.87	1.89	-0.12	-0.85	-0.34	0.21	0.86	0.1	0.64	1.24	0.73	1.82	1.61	-0.75	0.83	-1.01	0.44	-3
7050	pranvizz@indiana.edu	1	6	human	hero	tragic	Male	30	Zambia	1/30/18 9:24	1/30/18 9:43	2.17	0.97	0.97	-0.08	1.9	-1.22	2.02	2.39	-1.93	-0.93	-0.67	-0.23	-0.65	0.09	0.23	0.78	2.4	1.68	2.11	1.75	1.91	1.74	2.2	2.13	2.48	1.87	1.9	1.39	2.24	2.8	1.64	1.14	1.73	2.05	1.78	2.45	2.45	1.06
10183	mdelorre@iu.edu	1	6	human	hero	tragic	Male	37	United States	1/30/18 4:14	1/30/18 4:33	1.18	-1.27	-1.66	-1.36	-1.48	-1.84	1.39	0.11	1.1	1.04	-1.74	-2.75	-1.76	-2.15	-1.47	-2.21	0.24	0.54	-0.84	-0.23	-0.24	0.92	-2.16	-1.23	-1.48	-0.48	-1.95	0.22	-0.96	-0.39	0.28	-1	0.2	-0.23	-1.02	0.76	-0.14	0.53
11801	qc1992@iu.edu	1	6	human	hero	tragic	Male	26	China	2/1/18 10:25	2/1/18 10:42	1.45	2.17	1.59	1.92	0.81	1.95	0.93	-0.24	0.15	-1.78	-2.19	-0.5	0.05	-0.06	0.28	-0.27	1.98	0.99	2.58	1.45	2.06	2.11	2.41	2.18	2.41	1.42	1.37	2.01	2.09	0.04	1.79	2.29	1.47	1.95	-1.83	1.78	1.69	1.96
13690	kfdilwor@iu.edu	1	6	human	hero	tragic	Female	47	United States	1/31/18 3:23	1/31/18 3:38	1.66	-0.04	1.58	2.16	0.23	2.34	-1.37	1.78	-1.89	-2.03	0.04	-1.94	-1	-0.57	-0.57	-0.74	1.69	1.53	2.23	1.76	1.92	1.62	1.61	1.65	2.12	2.02	1.89	1.56	1.99	0.9	1.72	1.73	1.59	2.03	0.75	2.82	2.9	-2.9
14608	sabbruzz@indiana.edu	1	6	human	hero	tragic	Female	35	United States	1/30/18 2:43	1/30/18 3:10	-1.37	0.19	-1.29	-0.76	-1.79	-1.96	-1.33	0.03	1.57	-0.06	-0.19	-0.02	-2.14	-0.88	0.15	-1.79	0.65	-0.02	0.19	1.21	2.3	1.33	-0.02	-0.02	0.69	-1.36	-0.78	-0.14	-0.02	-0.02	-0.19	-0.02	-0.13	0.02	-0.02	-2.83	-0.93	-0.97
16018	tmandra@indiana.edu	1	6	human	hero	tragic	Female	29	United States	2/1/18 9:49	2/1/18 10:09	-0.93	-1.67	-1.08	-1.29	-1.88	-0.95	-0.74	2.95	1	1.41	0.65	-0.1	1.13	0.7	-1.89	0.68	0.86	-0.14	0.98	1.07	1.46	1.08	-0.97	-0.75	-1	-1.39	-0.81	0.16	0.02	0.05	1.07	1.12	-0.15	0.01	-1.48	1.24	-2.26	1
17676	jferrari@iu.edu	1	6	human	hero	tragic	Male	25	Brazil	1/31/18 9:49	1/31/18 10:04	-0.06	-1.17	0.02	-0.89	-1.08	-0.11	-0.53	1.24	-0.89	0.26	-0.7	-0.98	-0.77	-0.73	-1.31	-1.35	0.12	0.02	1.57	1.17	1.03	1.12	0.07	1.08	1.69	0.65	1.45	0.98	0.82	0.92	0.92	1.11	2.11	0.06	-2.19	0.08	-1.92	-1.6
22877	jodwarre@iu.edu	1	6	human	hero	tragic	Male	47	United States	2/3/18 9:07	2/3/18 9:30	-1.03	-0.69	-0.4	-0.55	-0.82	-0.69	-0.67	0.97	0.53	0.91	-0.51	0.15	-1.05	1.02	-1.15	-2.05	0.68	0.45	0.55	0.49	0.55	0.69	0.21	-0.21	-0.13	0.2	-0.15	0.06	0.68	0.13	-0.01	0.08	-0.86	-0.63	-0.91	-0.91	-1.57	-1.11
24329	janmcgow@iusb.edu	1	6	human	hero	tragic	Female	54	United States	2/2/18 10:41	2/2/18 11:01	-0.46	-1.88	1.71	2.85	1.36	2.57	-2.15	2.87	-2.98	0.95	1.36	-0.91	-2.85	-1.2	-0.22	-0.95	0.75	1.53	2.16	2.09	-2.87	-1.29	0.13	-1.23	-0.05	1.64	1.32	1.91	1.68	2.39	1.15	1.25	2.82	-0.11	-0.73	2.84	-1.23	-2.32
24807	ykaranam@iupui.edu	1	6	human	hero	tragic	Female	30	India	2/8/18 3:01	2/8/18 3:23	0.4	-0.95	-0.26	0.74	-0.63	-0.69	0.41	1.51	0.69	-0.66	-0.76	-0.55	0.08	-0.57	-1.62	-2.39	0.52	0.14	0.5	-0.09	0.15	0.28	-0.61	-1.2	-0.94	-0.9	-0.98	-1.84	-0.33	0.44	-1.28	-0.28	0.66	-0.12	-1.46	1.68	-1.6	-0.87
27244	nkrodrig@iu.edu	1	6	human	hero	tragic	Female	25	Mexico	2/5/18 10:36	2/5/18 10:52	-1.39	-0.63	-0.99	0.67	0.23	-0.16	-1.23	0.9	-0.91	1.16	-0.63	-1.1	-1.15	-1.14	-1.48	-0.86	1.44	0.68	0.8	1.4	1.3	0.87	-0.15	0.63	0.72	-0.13	1.22	-0.02	1.4	0.2	1.41	-0.13	0.87	0.07	0.88	2.1	0.46	-0.11
28972	tedpike@indiana.edu	1	6	human	hero	tragic	Male	33	United States	2/4/18 5:38	2/4/18 5:57	0.03	-1.46	0.04	-0.07	0.02	-1.59	-1.88	-0.07	-0.93	-0.24	-1.67	-1.85	-1.05	-1.8	-0.04	-2.45	1.53	-0.02	-1.04	0.04	-0.07	1.43	-0.2	0.2	-0.93	-0.03	0.04	-0.02	-0.16	0.19	0.66	1.31	1.66	-0.96	1.09	2.25	-1.55	-1.48
33794	abfryman@iu.edu	1	6	human	hero	tragic	Female	23	United States	2/4/18 3:57	2/4/18 4:14	2.4	-0.04	-1.43	2.4	-1.53	-1.53	0.12	2.91	1.02	1.13	-0.67	-1.11	-1.55	-1.88	-1.29	-0.77	0.26	0.37	0.02	0.18	0.46	0.88	-1.3	-0.42	-1.46	-1.11	-0.46	-0.89	0.34	0.08	0.13	1.49	0.13	-0.35	0.58	2.96	-1.24	-2.92
38945	lmarussi@iupui.edu	1	6	human	hero	tragic	Female	29	United States	1/31/18 11:19	1/31/18 11:36	-0.11	-2.37	-2.99	-0.98	0.31	2.94	2.25	-0.04	-2.99	-1.14	-2.97	-2.9	-2.24	0.09	-0.11	0.1	2.75	2.97	2.91	2.98	2.87	2.99	2.97	2.97	2.87	2.65	2.97	2.94	2.93	2.97	2.98	2.96	2.85	2.38	1.07	2.96	2.92	1.41
41984	tifabi@iu.edu	1	6	human	hero	tragic	Female	28	United States	1/31/18 7:27	1/31/18 7:45	1.84	2.84	-0.21	0.18	0.14	-2.01	1.89	-2.75	-2.71	-2.73	-2.66	-2.54	-2.48	-2.72	-1.54	-2.43	1.89	2.57	2.7	2.84	1.89	1.6	2.48	2.36	2.64	1.84	2.18	2.21	1.86	2.57	2.19	2.42	2.81	2.22	-1.92	1.92	-1.93	-2
42829	mellgass@iu.edu	1	6	human	hero	tragic	Female	23	United States	2/3/18 9:10	2/3/18 9:28	0.09	-1.53	0.44	0.67	-0.9	1.5	0.51	-0.16	1.24	1.92	-0.07	-0.32	-0.23	-1.15	-1.75	-0.63	1.44	1.14	0.44	0.82	1.25	1.6	-0.84	-1.97	-0.95	-0.71	-1.6	-0.68	0.96	0.83	2.48	0.07	1.03	-1.08	-1.12	1.34	-1.06	-1.53
43439	gangray@iu.edu	1	6	human	hero	tragic	Female	35	United States	2/1/18 6:49	2/1/18 7:06	1.15	-0.78	0.04	2.54	-0.52	0.53	-1.28	1.28	-0.5	-0.59	-1.27	-1.01	-0.81	-0.98	-1.09	-0.99	1.48	0.8	0.82	0.33	0.92	1.41	0.21	0.67	0.56	0.54	0.93	0.15	0.16	1.12	1.25	0.87	1.07	0.55	-0.71	1.99	-0.82	-0.15
44296	ahgibson@iu.edu	1	6	human	hero	tragic	Female	33	United States	2/1/18 5:45	2/1/18 6:09	0.61	-0.09	-0.6	-0.98	-0.96	-0.21	-0.09	0.06	0.04	0.85	-0.09	0.06	-0.96	-0.63	-1.17	-1.59	-1.51	-0.91	-1.8	-1.25	-1	-0.53	-1.59	-1.14	-0.54	-1.32	-0.89	-0.93	-0.07	-0.5	-0.37	0.05	-0.58	-0.95	-0.87	0.71	-1.24	-0.32
45748	kthoele@iupui.edu	1	6	human	hero	tragic	Female	36	United States	2/2/18 5:52	2/2/18 6:10	1.11	-2.87	0.01	2.89	-2.88	1.05	1.36	2.9	1.86	2.85	2.9	0.01	-2.81	2.18	-2.81	-2.96	0.69	0.95	-1.12	-1.04	0.8	-1.71	-0.16	-1.69	0.6	-2.8	1.51	-2.85	-0.13	0.1	-2.92	0.68	-0.01	-2.87	-0.93	-1.12	-2.1	-0.93
45910	bsussman@indiana.edu	1	6	human	hero	tragic	Female	32	United States	2/7/18 9:43	2/7/18 10:03	1.53	-1.81	-0.08	-1.11	-0.94	-2.97	-1.06	2.87	2.96	2.83	2	0.01	-2.9	-2.14	-2.92	-2.97	-1.32	-2.83	-1.01	-1	-0.04	-1.97	-1.71	-2.96	-2.76	-2.96	-2.92	-0.69	-2.97	-2.6	-1.94	-1.65	-2.97	-2.89	-2.92	1.79	2.79	-2.1
46163	lpisowic@iupui.edu	1	6	human	hero	tragic	Female	33	United States	2/3/18 1:45	2/3/18 2:01	2.54	1.83	1	2.5	1.06	0.65	2.54	2.93	-0.63	-1.42	-1.14	-1.92	-1.15	-1.4	0.14	-0.65	2.92	2.96	2.87	2.9	2.92	2.87	1.18	2.99	2.89	2.99	2.89	2.97	2.49	3	2.54	2.99	2.86	2.86	2.42	2.94	2.94	2.87
48049	zr1@iu.edu	1	6	human	hero	tragic	Male	23	China	1/31/18 9:55	1/31/18 10:40	0.55	0.8	0.61	1.67	1.47	-0.22	-0.18	0.22	-1.97	-2.38	0.01	-0.01	0.1	0.05	1.75	-0.71	2.37	2.68	1.72	2.17	-2.38	1.99	0.87	2.84	2.84	1.98	1.91	2.35	2.8	2.74	1.93	2.84	1.29	1.78	1.04	0.6	2.5	1.53
50169	halsaiha@iu.edu	1	6	human	hero	tragic	Female	22	Saudi Arabia	0000-00-00 00:00:00	0000-00-00 00:00:00	2.5	2.46	2.08	-1.31	2.55	-2.03	0.73	0.84	-1.81	1.3	-0.23	-2.3	-1.32	0.01	-0.9	2.22	0.01	2.1	-2.6	-1.08	2.53	-2.74	0.12	-2.52	-2.86	2.81	1.09	-2.32	1.01	-1.65	2.26	-2.76	1.02	2.15	0.04	2.48	0.33	0.56
54954	brparrot@iu.edu	1	6	human	hero	tragic	Female	19	United States	0000-00-00 00:00:00	0000-00-00 00:00:00	2.94	1.18	2.98	-2.98	2.94	3	1.1	2.95	-2.89	-2.83	2.99	0.84	2.59	1.63	0.33	2.31	-0.11	0.05	0.67	0.05	0.21	2.04	0.1	-0.31	0.05	0.49	0.97	0.1	-0.42	-0.34	-0.04	0.1	-0.97	2.45	-2.94	-2.54	-2.16	-2.48
56294	azuccolo@iun.edu	1	6	human	hero	tragic	Male	24	United States	0000-00-00 00:00:00	0000-00-00 00:00:00	-0.12	0.1	0.09	-0.12	-1.27	-0.05	-0.05	0.07	0.04	-0.22	-2.51	-3	-2.11	0.21	2.42	-0.07	-0.14	0.13	1.97	-0.14	-0.05	0.05	2.05	0.04	0.14	-0.05	0.92	0.11	-0.62	-0.26	0.11	-0.05	0.68	0.16	-2.59	0.08	0.58	-0.18
69420	suzayed@indiana.edu	1	6	human	hero	tragic	Female	21	United States	0000-00-00 00:00:00	0000-00-00 00:00:00	3	3	3	1.95	1.23	-1.71	1.46	-0.09	1.33	-1.36	-0.91	0.79	-3	-1.76	3	-2.05	-1.06	1.33	-0.17	0.2	-1.07	1.18	2.05	1.65	-1.28	1.54	1.4	-1.14	-1.12	-0.33	-0.06	-0.44	-0.68	-1.46	-1.64	-1.71	-3	-1.06
72955	kjhilder@iu.edu	1	6	human	hero	tragic	Female	18	United States	1/31/18 4:59	1/31/18 5:56	2.92	-1.01	1.62	-2.99	2.97	-0.16	1.34	1.32	2.9	-2.88	-2.96	-2.96	-2.92	-2.97	-0.96	-0.16	2.86	-0.14	0.1	0.17	2.95	1.3	-1.27	0.25	-0.06	-0.18	0.1	0.18	-0.09	1.27	1.86	2.94	2.95	-0.23	-2.95	-2.91	0.16	-2.96
74153	laupress@ius.edu	1	6	human	hero	tragic	Female	21	United States	1/30/18 4:13	1/30/18 4:30	-1.46	-2.93	-0.82	-1.73	-1.2	-3	-1.53	0.18	1.57	-1.37	-2.95	0.16	-1.29	-2.93	-0.76	-0.72	0.02	-0.18	-1.23	1.89	2.35	2.03	-1.45	-2.1	-2.64	-2.3	-1.34	-2.24	-0.9	-0.01	0.03	0.05	-0.73	-0.98	-0.34	0.1	-1.52	0.98
74460	jhonchel@iu.edu	1	6	human	hero	tragic	Female	19	United States	0000-00-00 00:00:00	0000-00-00 00:00:00	-2.25	1.25	1.7	0.16	0.89	-2.26	1.8	1.7	0.74	-1.61	0.52	1.07	0.04	2.96	2.98	-2.25	-1.02	-0.73	0.77	-0.17	-0.55	-1.13	-0.69	-0.09	-0.16	0.17	0.87	-0.14	-0.97	0.16	1.08	-1.57	-0.07	-2.03	-1.02	1.62	2.25	1.22
77143	sdetzel@indiana.edu	1	6	human	hero	tragic	Female	20	United States	0000-00-00 00:00:00	0000-00-00 00:00:00	1.64	-2.2	-2.2	-1.14	-1.65	1.57	-1.67	1.14	0.88	1.17	-0.78	-1.81	-1.75	-1.67	-1.44	-2.98	-0.07	0.13	-0.11	-0.17	-0.19	0.1	-0.4	0.74	1.11	-0.66	-0.66	-0.1	-0.03	0.07	0.17	0.06	-0.03	1.25	-1.61	-0.78	-0.78	0.01
78433	jorhendr@indiana.edu	1	6	human	hero	tragic	Male	29	United States	0000-00-00 00:00:00	0000-00-00 00:00:00	1.8	0.03	2.2	-1.1	2.94	-1.22	0.75	0.07	2.99	2.91	-2.72	2.97	2.91	2.77	-2.77	-2.84	-2.1	-1.51	-2.87	0.71	1.1	2.04	0.13	0.22	2.54	-0.17	1.09	0.14	0.45	1.43	1.1	1.07	-0.06	-1.97	-0.29	2.94	-0.25	0.88
79283	rytakwe@iu.edu	1	6	human	hero	tragic	Female	27	Cameroon	0000-00-00 00:00:00	0000-00-00 00:00:00	0.39	1.29	-0.02	2.06	1.24	-1.73	2.73	-0.58	-2.14	2.83	2.39	-1.64	-2.16	1.85	-2.69	-1.65	1.41	2.77	-1.16	-1.99	2.9	2.95	0.46	-2.91	-1.64	2.91	2.78	-2.77	-2.52	-2.59	-2.77	2.5	2.34	1.63	2.06	0.86	2.19	-2.18
83530	dustephe@indiana.edu	1	6	human	hero	tragic	Male	21	United States	0000-00-00 00:00:00	0000-00-00 00:00:00	2.12	0.01	-1.73	-1.75	0.88	1.31	1.76	-1.71	-1.34	-1.67	-0.63	0.11	0.13	-0.06	-0.98	1.06	-1.87	0.1	1.83	-0.49	-1.52	-0.61	-1.74	1.22	1.02	1.03	1.05	0.02	-0.52	1.13	-0.09	0.73	0.09	0.01	2.86	1.3	0.03	0.69
84575	derwinte@indiana.edu	1	6	human	hero	tragic	Male	23	United States	0000-00-00 00:00:00	0000-00-00 00:00:00	0.67	1.24	0.67	0.63	-0.72	-1.27	-1.17	2.95	1.55	1.39	1.31	1.53	-0.84	-1.1	-0.83	0.68	-1.53	-1.53	-1.26	1.36	2.02	-1.5	-0.87	0.06	0.06	0.68	0.27	0.07	-0.01	0.37	0.13	0.13	0.11	0.75	0.63	1.15	0.51	1.02
86235	daj7@iupui.edu	1	6	human	hero	tragic	Female	23	United States	0000-00-00 00:00:00	0000-00-00 00:00:00	0.85	-1.14	0.19	-0.54	-0.57	-0.89	-0.89	-0.88	-0.84	0.5	0.73	-0.1	0.95	0.92	0.61	0.47	-0.64	-1.1	1.13	1.35	0.72	1.08	-0.63	-0.5	1.26	0.83	-0.73	0.18	0.29	-1	-0.67	-1.14	-1.13	-0.18	-1.07	0.31	0.85	-0.35
87033	andrmich@iu.edu	1	6	human	hero	tragic	Female	20	United States	0000-00-00 00:00:00	0000-00-00 00:00:00	-2.5	1.01	2.76	0.96	-2.38	0.8	-0.7	-1.01	-1.58	-1	2.28	1	2.64	0.01	1.63	0.02	-1.68	-1.26	-1.96	1.85	0.08	1.65	-0.7	-0.21	0.04	0.02	1.29	-0.14	-0.08	0.94	-0.71	0.5	0.14	-0.38	0.87	2.53	1.95	0.18
95115	odecrane@iu.edu	1	6	human	hero	tragic	Female	20	United States	0000-00-00 00:00:00	0000-00-00 00:00:00	-0.36	-1.69	0.05	1.6	-1.49	-0.56	0.46	2.4	1.64	1.75	1.91	2.04	1.24	-1.47	1.43	-2.28	-0.56	-1.63	-1.11	-0.19	-1.65	0.38	1.61	-0.36	-0.17	0.15	-1.04	0.02	-0.53	-0.05	0.61	0.77	0.33	1.31	-0.92	2.23	0.97	0.45
99804	ejrasmus@iupui.edu	1	6	human	hero	tragic	Female	21	United States	0000-00-00 00:00:00	0000-00-00 00:00:00	0.18	-0.01	-0.23	-0.84	-0.48	-0.04	-0.46	-0.75	0.46	-0.63	-0.59	-0.23	0.82	0.29	0.4	1.05	-0.11	-0.88	-0.11	-0.13	0.86	-0.69	-0.73	0.25	1.16	0.2	0.29	0.04	0.01	0.75	-0.58	-0.63	-0.01	0.25	-1.44	1.55	-0.92	0.86
102979	cbedoy@iu.edu	1	6	human	hero	tragic	Female	23	United States	0000-00-00 00:00:00	0000-00-00 00:00:00	-2.17	0.42	0.18	1.84	0.03	0.22	2.32	-0.35	1.1	-1.01	0.16	1.49	0.03	1.09	-1.26	0.1	0.54	-0.11	1.29	-2.28	0.63	-1.49	-0.06	-0.71	1.79	2.87	-2.36	2.85	-2.19	-0.26	1.67	-0.96	0.16	-0.03	-2.38	1.84	1.34	-1.54
133485	aidmille@iu.edu	1	6	human	hero	tragic	Male	20	United States	3/9/18 9:24	3/9/18 9:37	-1.8	-1.95	-0.91	-2.03	-1.85	-0.73	-1.65	1.95	-0.07	-0.84	1.85	-0.5	2.18	-1.24	-0.61	-0.81	1.29	0.99	1.97	2.25	2.37	2.33	1.91	2.58	3	2.48	1.67	2.27	0.25	1.03	0.17	1.14	1.98	-0.72	-1.45	1.91	2.3	-2.04
133860	bwcarmic@iu.edu	1	6	human	hero	tragic	Male	19	United States	0000-00-00 00:00:00	0000-00-00 00:00:00	-0.56	0.92	-0.65	-1.62	1.69	0.39	-0.79	0.42	1.16	1.1	1.72	1.73	-0.93	-1.66	0.65	-1.27	1.32	1.6	-1.03	-0.86	1.53	0.83	-0.14	-0.3	0.49	-1.43	-0.41	0.35	0.08	0.15	1.93	1.06	-1.27	-0.7	-1.64	1.17	-1.71	1.69
134149	brealey@iu.edu	1	6	human	hero	tragic	Female	19	United States	0000-00-00 00:00:00	0000-00-00 00:00:00	-1.34	-2.15	-1.72	-2.85	-0.32	0.93	-1.47	2.95	1.69	-1.07	-2.04	0.58	-2.92	-1.18	2.1	-1.02	0.86	1.24	-0.34	1.33	1.49	1.59	1.69	1.3	1.97	-0.66	-0.91	0.04	1.24	1.88	0.18	-1.36	-0.15	-0.6	-1.43	-0.85	1.42	-2.86
135752	kasfishe@iupui.edu	1	6	human	hero	tragic	Female	23	United States	0000-00-00 00:00:00	0000-00-00 00:00:00	-0.75	0.22	1.11	1.58	-0.22	-2.28	0.48	0.04	-0.82	-0.15	-0.75	1.29	-0.17	0.11	-1.33	-0.57	2.23	1.3	-0.86	-2.19	2.07	-2.64	-0.87	-0.34	-0.91	-0.92	-1.03	-0.3	2.15	-2.49	1.96	1.01	2.06	0.33	0.87	0.36	-2.06	-1.45
137487	emcstout@iupui.edu	1	6	human	hero	tragic	Female	22	United States	0000-00-00 00:00:00	0000-00-00 00:00:00	0.64	-0.01	2.58	0.74	0.74	1.53	-1.8	0.02	0.72	0.81	-0.48	-0.79	0.8	-0.97	-1.75	-0.04	-2.09	0.41	2.39	0.04	2.44	-0.42	1.47	0.86	-2.12	-1.29	-0.95	-1.66	1.15	-0.9	0.05	1.55	-0.05	-0.24	1.1	2.18	1.22	-1.16
139365	audtscot@indiana.edu	1	6	human	hero	tragic	Female	23	United States	0000-00-00 00:00:00	0000-00-00 00:00:00	0.94	2	1.24	0.46	1.59	-2.18	-1.06	2.2	-0.52	2.1	1.79	2.39	-2.3	1.92	-2.1	1.61	1.55	1.1	1.59	1.99	1.83	-2.26	1.23	-1.53	2.71	-1.63	2.19	-1.36	2.1	-0.96	-1.99	2.7	-2.55	-0.69	-0.62	1.55	0.06	-0.61
142530	bmguinn@iupuc.edu	1	6	human	hero	tragic	Female	22	United States	0000-00-00 00:00:00	0000-00-00 00:00:00	1.67	-1.49	-2.88	0.81	-2.03	2.99	1.27	-1.27	0.69	2.89	2.1	0.49	2.99	-2.97	3	0.11	0.08	-0.03	-0.17	0.04	-0.42	-1.57	-2.04	-0.04	0.05	-1.31	-0.24	1.21	-0.04	-0.34	1.06	0.17	1.35	2.97	-2.96	0.04	-0.84	0.84
144352	scmccain@iu.edu	1	6	human	hero	tragic	Male	20	United States	0000-00-00 00:00:00	0000-00-00 00:00:00	2.81	2.17	2.9	1.46	2.46	2	2.72	-2.15	1.42	2.56	-2.42	-1.24	1.51	-2.06	-2.98	2.18	1.06	2.25	-1.09	-2.72	-1.97	1.07	1.89	-2.15	-2.94	-2.36	-2.93	2.31	-1.21	2.38	1.35	2.76	1.86	2.37	-2.79	-2.48	-1.29	1.47
146964	adkera@iu.edu	1	6	human	hero	tragic	Female	29	United States	0000-00-00 00:00:00	0000-00-00 00:00:00	0.67	-1.47	-0.89	0.16	2.11	0.71	0.87	0.47	-2.76	-1.09	-2.11	-0.33	0.77	0.67	1.08	-1.02	-0.15	0.63	-0.26	0.63	-0.06	-0.6	0.54	0.88	-0.7	-1.14	-1.15	-0.63	-0.09	0.22	0.32	-0.06	-0.07	1.06	-1.14	0.25	-1.66	-0.99
147615	kallingt@iu.edu	1	6	human	hero	tragic	Other	19	United States	0000-00-00 00:00:00	0000-00-00 00:00:00	0	1.32	-2.07	1.76	1.85	-2.3	1.86	-0.93	1.63	-1.67	-2.22	-1.46	-1.55	1.55	-0.09	-1.48	1.47	1.32	-0.81	-1.32	-1.68	-0.09	1.25	1.76	-1.76	-0.86	-2.66	-1.32	1.49	1	-2.61	-1.89	-1.41	2.07	-1.19	-0.85	-1.21	1.47
149406	nhelsper@iupui.edu	1	6	human	hero	tragic	Female	29	United States	0000-00-00 00:00:00	0000-00-00 00:00:00	-1.49	0.03	-1.53	0.07	0.85	-1.13	-1.76	-1.27	-1.39	-1.41	-1.29	-1.27	0.39	0.05	-0.39	-0.56	-1.44	1.05	-1.76	1.88	1.6	2.04	0.13	-0.37	1.13	-1.83	1.6	-0.96	-0.86	1.21	-1.11	-1.17	-1.44	1	-0.11	1.92	-0.72	-0.1
154052	relycain@iupui.edu	1	6	human	hero	tragic	Female	21	United States	0000-00-00 00:00:00	0000-00-00 00:00:00	2.93	-1.96	-2.88	-0.01	-0.45	1.85	2.48	2.93	-0.59	0.07	1.04	1.17	0.36	2.47	-2.48	-0.09	-2.98	2.57	-2.75	0.05	2.98	2.22	0.95	-0.5	1.06	1.5	0.95	1.86	0.55	0.39	0.01	0.51	-0.13	0.06	-0.65	2.9	-0.65	-2.76
156124	mmathena@iu.edu	1	6	human	hero	tragic	Female	20	United States	0000-00-00 00:00:00	0000-00-00 00:00:00	2.3	-1.57	1.55	-0.44	1.29	1.3	-2.12	-1.3	1.57	1.49	1.5	1.09	1.25	0.97	-0.11	1.02	1.02	0.66	-1.06	1.45	-0.45	-0.83	-0.19	-0.9	-1.18	-0.45	0.48	0.03	1.34	-0.02	-0.1	-0.55	0.07	1.93	-1.67	-1.62	-1.38	-1.21
172263	dwdoubet@iupui.edu	1	6	human	hero	tragic	Male	58	United States	0000-00-00 00:00:00	0000-00-00 00:00:00	1.38	-0.12	2.25	-2.19	1.15	-1.61	-2.33	2.27	0.13	-0.06	1.13	1.16	-0.95	-1.04	-0.03	0.03	2.74	2.18	2.13	-1.99	-0.1	-2.45	2.25	2.26	-1.79	-2.69	-2.12	2.27	2.02	1.11	2.15	2.85	-2.34	1.2	0.97	1.67	1.53	-1.4
174199	allijarv@iue.edu	1	6	human	hero	tragic	Female	36	United States	0000-00-00 00:00:00	0000-00-00 00:00:00	-1.6	-0.18	0.97	-1.29	-1.41	-0.06	1.49	-0.52	2.55	-2.06	-2.14	-1.02	-0.76	0.05	0.06	0.96	-2.77	2.73	-2.87	-2.9	2.91	2.93	1.35	2.77	1.51	2.75	2.74	0.18	2.82	-2.67	2.13	2.77	2.93	2.06	0.94	2.63	1.84	-1.84
174542	nmkuhlma@iu.edu	1	6	human	hero	tragic	Female	25	United States	0000-00-00 00:00:00	0000-00-00 00:00:00	1.07	0.01	0.34	-3	-1.68	-1.6	-3	-3	1.11	-1.49	-0.56	2.93	1.51	3	3	2.75	3	2.53	-1.26	2.37	-2.53	-3	-1.49	-1.87	-0.7	2.46	2.46	-1.45	-2.4	-2.36	-2.05	-2.21	1.67	0.23	-1.81	-2.59	-1.59	-2.05
179941	twashmut@iu.edu	1	6	human	hero	tragic	Female	36	United States	0000-00-00 00:00:00	0000-00-00 00:00:00	0.84	-0.05	-1.91	-0.56	0.18	-1.19	-1.49	-0.75	1.69	1.5	-1.24	-1.17	-1.28	-1.53	-1.6	-0.57	-1.56	-0.79	-0.59	1.13	0.72	-1.46	-1.48	1.12	-0.97	-1.27	2	-1.26	-1.08	-0.26	1.15	0.92	1.3	-0.77	1.08	1.5	0.96	-0.83
182471	caamills@iu.edu	1	6	human	hero	tragic	Female	58	United States	0000-00-00 00:00:00	0000-00-00 00:00:00	-0.86	0.19	-0.83	1.27	2.22	-1.57	-0.97	-0.89	-0.8	1.79	1.58	0.35	-2.67	2.51	2.14	1.57	1.89	2.14	-1.05	-1.22	2.14	1.92	-0.66	-1.2	2.14	2	-1.42	0.24	1.61	-1.84	2.46	-1.71	-2.23	-1.43	2.26	2.45	2.38	-2.42
191658	mavillal@iu.edu	1	6	human	hero	tragic	Female	20	United States	0000-00-00 00:00:00	0000-00-00 00:00:00	-1.05	0.4	0.63	1.21	-0.4	0.14	-0.36	-0.16	0.14	-1.41	-0.4	-0.57	1.19	-0.92	-0.79	0.19	1.71	0.1	-1.65	-1.72	1.72	-1.64	-1.25	0.01	0.42	-0.56	0.2	2.7	1	1.15	1.85	-1.49	1.67	-0.19	-0.39	-0.69	-0.13	0.8
204677	matrhoff@iu.edu	1	6	human	hero	tragic	Male	41	United States	0000-00-00 00:00:00	0000-00-00 00:00:00	-2.41	2.8	-0.31	-0.1	-0.41	2.76	0.87	0.52	-1.83	-2.41	-1.89	-2.22	1.64	-2.21	1.7	0.77	1.01	1.45	0.1	-1.71	2	0.92	-0.42	1.86	-0.63	0.14	0.02	-0.25	0.04	0.06	-0.85	2.9	-0.2	-0.08	-0.12	2.18	2.17	1.89
205330	ecrady@indiana.edu	1	6	human	hero	tragic	Female	23	United States	0000-00-00 00:00:00	0000-00-00 00:00:00	1.08	1.09	-0.35	-0.82	0.18	1.97	-0.79	2	0.53	2.31	-2.03	0.95	-1.21	-0.43	-1.05	1.99	-0.04	0.65	-1.05	0.7	-0.99	0.21	0.69	-1.23	1.01	0.95	0.75	0.09	-0.25	-1.27	-0.82	1.57	0.31	-0.99	-0.82	2.1	0.1	-2.86
207011	hastei@iu.edu	1	6	human	hero	tragic	Female	19	United States	0000-00-00 00:00:00	0000-00-00 00:00:00	2.91	-2.79	2.79	-2.96	-2.91	-2.84	2.84	0.09	2.91	-1.57	-2.21	-2.84	0.06	-1.71	-0.61	0.34	-3	-2.85	-2.84	2.8	-2.94	2.98	-2.94	-2.75	-1.81	-2.75	0.66	2.81	1.3	1.45	2.26	-2.9	2.8	-2.75	2.25	2.51	2.81	1.7
208746	ceytchis@iu.edu	1	6	human	hero	tragic	Female	19	United States	0000-00-00 00:00:00	0000-00-00 00:00:00	2.47	0.45	2.94	-2.47	-2.87	1.59	1.35	2.12	0.73	2.88	-2.38	-2.93	-2.5	2.88	-2.94	2.41	2.81	-1.79	1.42	2.91	2.9	2.12	-2.22	2.14	2.7	-2.6	2.19	-2.76	-2.78	2.83	-2.55	2.86	-2.64	1.78	2.83	2.9	2.9	1.3
211749	laehedri@iu.edu	1	6	human	hero	tragic	Female	19	United States	0000-00-00 00:00:00	0000-00-00 00:00:00	2.32	-2.81	-2.64	-2.47	2.03	-2.4	2.4	-2	2.62	0.13	2.47	2.95	-1.71	-2.47	-1.58	-1.19	1.82	-1.96	2.04	-2.18	-1.87	-2.05	-2.4	1.53	1.03	2.1	-2.36	-0.7	-1.65	1.26	-2.06	-2.19	2.14	-1.53	-1.21	2.94	2.42	0.29
211763	mharreto@iun.edu	1	6	human	hero	tragic	Female	28	United States	0000-00-00 00:00:00	0000-00-00 00:00:00	0.99	-2.82	-2.53	-2.92	0.2	0.9	-0.09	-2.7	2.88	2.45	-2.1	-0.11	-2.89	2.87	-2.92	2.78	0.21	-0.08	-0.03	0.44	-0.04	0.42	2.54	1.37	1.79	-1.13	-1.36	0.04	1.53	-0.09	1.08	0.26	0.01	-2.81	-1.66	2.92	-1.62	0.03
215668	tzmuda@iu.edu	1	6	human	hero	tragic	Male	20	United States	0000-00-00 00:00:00	0000-00-00 00:00:00	1.21	2.89	2.86	-2.5	2.63	2.84	-2.51	1.3	-2.99	2.86	-2.93	-2.74	2.97	-2.9	1.38	1.34	0.08	0.06	0.61	0.04	1.38	1.12	-2.08	-1.88	-2.38	1.55	-1.44	2.16	2.41	1.27	1.65	1.91	-2.08	-2.86	-2.43	-2.51	-0.92	2
220263	drtorres@iu.edu	1	6	human	hero	tragic	Female	19	United States	0000-00-00 00:00:00	0000-00-00 00:00:00	-2.84	2.83	-2.74	-2.89	2.83	2.5	-2.85	-2.9	2.92	2.78	1.24	-2.83	1.35	2.55	2.68	-0.74	0.13	0.23	-0.14	0.45	1.08	-0.23	0.06	0.55	0.33	-0.08	0.19	0.02	-0.2	0.14	0.61	-0.23	0.49	-2.84	-2.63	0.44	-0.04	-1.03
222718	edorn@iu.edu	1	6	human	hero	tragic	Female	22	United States	0000-00-00 00:00:00	0000-00-00 00:00:00	-0.94	1.08	1.26	1.51	-1.42	1.94	0.02	0.24	-1.08	1.78	-1.72	-2.33	2.36	-2.67	2.14	-1.17	1.83	-1.34	-2.14	-1.88	-2.92	2.27	1.32	0.73	-0.91	1.28	2.04	-0.1	1.37	-2.09	1.72	1.94	-2.66	1.12	1.06	2.64	0.08	0.79
230484	jderolf@iun.edu	1	6	human	hero	tragic	Female	23	United States	0000-00-00 00:00:00	0000-00-00 00:00:00	-2.38	2.79	-2.85	-2.21	-2.03	-2.85	-2.91	2.91	-2.21	2.85	2.85	2.62	-2.15	2.09	-2.15	2.79	2.85	2.91	2.38	-2.91	-2.56	-3	-2.68	-2.56	2.91	2.74	-3	2.32	2.44	2.09	-2.32	-2.44	2.5	-2.97	-2.99	-2.62	-2.91	2.95
230634	keboyce@iu.edu	1	6	human	hero	tragic	Female	20	United States	0000-00-00 00:00:00	0000-00-00 00:00:00	0.02	0.25	-0.19	1.23	0.22	0.01	-0.15	-0.32	0.54	-0.61	0.88	1.14	0.05	-0.57	0.53	0.53	-0.91	1.49	0.83	0.76	1.29	-1.42	-0.68	2.08	-0.73	0.8	-0.81	0.51	-1.12	-1.68	-0.11	1.12	1.13	-0.05	0.41	0.91	1.12	-1.86
232044	barcox@iu.edu	1	6	human	hero	tragic	Female	54	United States	0000-00-00 00:00:00	0000-00-00 00:00:00	-2.16	-0.86	2.71	2.3	2.57	-2.19	-2.25	-2.29	-1.67	-1.53	0.91	-0.88	-2.38	0.18	-0.79	2.59	0.89	0.44	0.7	-0.34	-0.59	1.84	0.25	-0.45	-0.16	-0.13	1	0.13	-0.23	-0.97	-0.65	-1.74	-0.77	0.27	-0.53	0.32	-0.01	0.06
236044	brarami@iu.edu	1	6	human	hero	tragic	Male	23	United States	0000-00-00 00:00:00	0000-00-00 00:00:00	1.03	2.9	1.57	0.7	-2.43	2.28	0.91	-0.72	-1.46	-2.82	-1.15	-0.56	2.29	0.89	-1.24	-1.93	-0.25	-0.53	-1.36	-0.08	-0.7	0.07	1.69	-1.11	1.03	0.84	0.69	0.56	-0.29	0.01	1.1	1.68	-0.01	-0.82	-3	0.84	0.46	0.44
238473	cjnoltin@iu.edu	1	6	human	hero	tragic	Male	22	United States	0000-00-00 00:00:00	0000-00-00 00:00:00	-2.97	-1.81	-2.14	-2.81	-1.49	2.9	1.28	2.35	-2.65	2.39	-2.39	-2.55	2.86	-1.99	2.42	-2.03	0.75	0.05	0.17	-0.17	2	-0.11	-1.43	0.14	-0.15	0.06	1.75	1.51	1.24	-0.8	1.24	-1.33	-1.31	1.48	-2.36	1.1	-1.61	-2.48
245058	seroudeb@iu.edu	1	6	human	hero	tragic	Female	19	United States	0000-00-00 00:00:00	0000-00-00 00:00:00	-0.02	-0.53	-0.72	1.43	-0.39	-2.22	0.93	0.79	-0.86	0.81	0.02	0.86	0.19	-0.35	0.88	-1.39	0.42	-0.35	-0.72	-0.1	-0.81	-0.81	0.18	-0.85	0.81	-0.45	0.43	0.31	0.41	0.61	0.33	0.81	-1.12	-0.29	-1.3	2.95	-0.99	-0.13
249951	phatley@iu.edu	1	6	human	hero	tragic	Male	29	United States	1/31/18 8:11	1/31/18 8:26	-2.1	-1.94	-1.85	-0.22	-2.4	-2.16	-2.45	1.57	1.98	2.29	-1.11	-0.74	-2.68	1.86	-2.65	0.23	0.11	-0.23	-0.62	-0.32	-0.25	1.95	-0.04	-0.08	0.77	1.43	2.33	-1.29	0.11	-0.62	-0.2	1.04	-0.04	-1.08	-1.94	0.63	-1.29	-2.01
250935	amklem@ius.edu	1	6	human	hero	tragic	Male	35	United States	0000-00-00 00:00:00	0000-00-00 00:00:00	-1.08	-1.67	-1.34	1.36	2.16	-0.8	-2.97	-1.41	-1.94	1.86	-2.97	-2.96	-1.85	2.47	2.36	0.77	-0.47	0.09	0.18	0.2	-0.76	-0.09	0.22	2.97	-2.97	-0.85	0.73	0.02	-0.44	0.34	0.09	0.77	0.14	-0.69	-2.37	2.99	-2.97	-0.85
251732	vingulli@iu.edu	1	6	human	hero	tragic	Male	20	United States	0000-00-00 00:00:00	0000-00-00 00:00:00	1.42	-1.29	-1.7	1.01	1.14	-2.07	1.92	0.56	-0.58	0.6	0.6	-0.6	-1.35	0.69	-0.06	-0.06	1.69	-1.12	1.34	2.31	-2.31	2.48	-0.14	-1.53	-0.02	-1.06	0.98	0.6	-0.53	1.37	-0.58	-0.14	0.99	-0.6	0.19	0.87	-1.26	-0.75
255986	clakatz@indiana.edu	1	6	human	hero	tragic	Female	23	United States	0000-00-00 00:00:00	0000-00-00 00:00:00	1.18	-0.69	-0.38	-2.73	-0.16	1.14	-1.78	2.89	0.41	-1.12	-0.9	0.79	-0.48	0.43	-1.57	0.15	-0.01	-0.07	-1.02	0.23	-2.15	2.8	-0.3	-1.23	-0.97	1.13	-1.07	-0.06	0.01	-0.04	0.41	-0.54	0.1	1.66	-1.27	0.47	-0.61	-1.84
260671	cklian@iu.edu	1	6	human	hero	tragic	Male	20	Myanmar	0000-00-00 00:00:00	0000-00-00 00:00:00	0.17	0.05	-0.68	-1.97	1.32	0.11	-0.97	0.6	0.89	-1.98	0.1	-0.44	-0.15	0.87	-0.71	-1.17	-0.51	1.49	1.45	-0.4	-1.89	2.23	1.51	2.19	-0.85	1.58	-1.54	-0.58	2.89	-1.71	-1.81	-1.99	-1.3	-1.78	1.94	-0.11	1.13	1.58
262691	halebroo@indiana.edu	1	6	human	hero	tragic	Female	25	United States	0000-00-00 00:00:00	0000-00-00 00:00:00	2.96	2.96	-2.94	-2.9	-2.54	2.91	2.99	2.99	-0.18	2.85	-0.01	2.97	-2.97	-0.21	-2.93	2.91	-3	-2.87	-2.93	2.9	2.91	-2.94	-2.19	-2.91	2.91	-2.88	-2.91	-2.91	-2.88	-2.91	-1.81	2.96	2.94	-2.91	2.91	2.91	1.34	1.97
262886	julbbrow@iu.edu	1	6	human	hero	tragic	Female	21	United States	0000-00-00 00:00:00	0000-00-00 00:00:00	-1.32	-1.02	1.13	0.47	1.62	1.48	-0.39	-0.06	-1.02	1.66	0.64	-2.23	-1.71	-0.84	-1.91	-1.76	1.75	-0.84	0.85	-0.99	-1.5	1.71	0.74	1.29	-0.76	-0.78	-1.56	-0.95	-0.71	-1.27	0.61	1.76	0.42	-0.51	-1.6	-1.4	-1.33	-1.04
264649	emelkins@indiana.edu	1	6	human	hero	tragic	Female	21	United States	0000-00-00 00:00:00	0000-00-00 00:00:00	0.92	-1.96	-1.95	1.56	-2.96	1.84	1.62	1.48	-2.69	-2.47	-2.23	0.69	-1.84	-2.95	2.51	2.74	-0.14	1.86	1.88	-1.35	1.82	-2.12	-0.17	-0.19	1.64	-1.07	0.81	-0.12	-2.48	-1.78	-0.18	2.08	0.6	-2.18	-2.27	-2.04	-1.58	-0.06
267747	angeluna@iu.edu	1	6	human	hero	tragic	Female	20	Puerto Rico	0000-00-00 00:00:00	0000-00-00 00:00:00	1.63	-0.05	-0.08	2.97	-1.3	-0.03	-2.94	-0.26	-0.13	-2.27	1.17	1.6	0.03	1.42	0.82	0.04	2.94	-2.91	-1.08	-2.94	2.92	-2.85	-0.38	-0.74	-0.48	2.96	1.3	1.46	2.95	-2.94	-2.97	2.92	-2.97	-1.53	2.4	-0.15	-0.45	2.78
283442	ayosango@iu.edu	1	6	human	hero	tragic	Male	20	United States	0000-00-00 00:00:00	0000-00-00 00:00:00	3	3	3	-2.46	2.3	2.73	-3	-2.52	-2.32	-2.39	2.18	1.27	-2.11	1.01	1.8	-2.33	-2.66	2.28	-3	1.91	3	-2.77	-2.28	1.92	-0.89	-2.4	1.59	-1.94	1.51	2.64	-2.3	2.22	0.05	1.89	2.66	2.62	1.25	3
285355	armsilva@iu.edu	1	6	human	hero	tragic	Male	20	United States	0000-00-00 00:00:00	0000-00-00 00:00:00	1.09	-1.23	-1.27	-0.08	0.65	0.22	0.87	-1.49	-2.95	0.36	0.1	-1.37	0.22	2.95	-1.56	-1.12	0.46	1.42	-0.47	-1.73	1.75	-0.87	2.31	1.07	1.77	-2.82	-0.59	0.41	0.76	-2.93	-0.2	-0.54	1.39	1.67	1.4	2.79	-1.29	1.03
316030	aidgrant@iu.edu	1	6	human	hero	tragic	Other	19	United States	0000-00-00 00:00:00	0000-00-00 00:00:00	-2.71	1.21	-2.38	2.92	2.82	0.23	2.8	-1.84	2.33	2.61	-2.33	-2.26	-1.94	-1.8	-2.37	-2.52	-1.77	0.26	1.87	-0.16	-1.98	2.36	2.71	0.09	0.75	1.9	-0.3	0.12	-0.16	-0.09	0.23	-1.82	0.33	1.26	-0.24	0.13	-2.31	-2.52
317458	emlwatso@iu.edu	1	6	human	hero	tragic	Female	19	United States	1/29/18 5:17	1/29/18 5:42	-0.58	0.13	-1.53	-0.58	-1.67	-1.71	-0.07	0.07	1.71	-0.06	-2.95	0.04	-1.82	-1.78	-1.11	-1.5	0.34	0.08	-0.02	0.15	1.36	0.72	-0.97	0.29	0.86	0.04	0.72	-0.03	0.26	0.54	0.18	0.58	1.18	-0.23	-1.5	-0.02	0.89	0.11
323470	emmehart@iu.edu	1	6	human	hero	tragic	Female	20	United States	0000-00-00 00:00:00	0000-00-00 00:00:00	-0.96	1.33	-0.14	-0.1	1.4	-1.87	0.63	0.01	0.23	1.78	-0.5	0.64	1.52	-1.6	-1.54	-0.21	1.78	-1.57	1.22	-1.62	1.48	1.76	0.96	0.71	1.48	1.16	-1.55	-0.97	-1.76	1.5	-0.52	0.91	-1.71	-1.07	-1.13	-0.58	-0.14	-0.93
2517	jince@indiana.edu	1	7	human	villain	happy	Male	26	United States	2/18/18 2:08	2/18/18 2:20	2.59	0.19	0.94	1.12	1.58	2.77	1.84	2.9	2.9	1.75	2.15	-1.39	-2.81	0.26	1.22	-1.81	2.51	2.39	2.65	2.26	2.75	3	3	-3	-2.09	-2.86	0.98	-2.95	-0.86	-0.52	0.77	2.11	3	2.24	-2.15	3	-2.3	-2.09
3960	robrown@indiana.edu	1	7	human	villain	happy	Male	82	United States	2/3/18 1:52	2/3/18 2:19	1.43	1.04	1.52	-1.25	-0.07	1.22	1.34	1.72	-0.02	-1.04	-1.67	0.06	1.47	-0.08	0.13	-0.05	1.92	1.25	1.29	1.68	1.37	1.78	1.49	1.6	1.42	1.33	1.78	1.4	1.67	1.71	1.54	1.44	1.17	1.23	-0.04	1.53	1.18	-0.14
5177	dmohamed@iu.edu	1	7	human	villain	happy	Female	28	United States	1/30/18 6:54	1/30/18 7:09	-1.23	-0.42	-0.55	-1.34	-0.23	-1.23	-1.75	1.2	1.16	2.29	-1.75	1.01	-0.85	0.05	-1.87	-2.01	0.85	0.03	-0.23	-2.43	-1.41	-1.38	-2.68	-1.94	-2.58	-2.43	-2.42	-1.66	-0.81	-0.05	-2.23	-0.61	-2.39	-1.35	-0.96	0.25	-2.53	0.45
5226	jonlozan@indiana.edu	1	7	human	villain	happy	Male	34	United States	1/30/18 7:24	1/30/18 7:39	1.76	1.78	-0.13	-1.29	-1.6	-2.26	-1	-1.86	-0.11	0.94	-1	0.06	-0.08	0.6	-0.49	-1.46	0.82	1.41	1.07	1.62	1.79	1.54	-2.19	-1.84	-2.02	-1.62	-1.64	0.01	-0.23	0.82	-0.13	1.27	-0.02	0.27	-1.17	1.55	-2.63	-0.97
6610	bbonteko@iu.edu	1	7	human	villain	happy	Female	28	United States	1/31/18 1:20	1/31/18 1:35	-0.63	-0.77	-1.56	-0.98	-1.74	-0.47	-0.94	2.93	-0.93	-0.09	-0.51	-0.92	-1.32	-0.59	-0.92	-1.18	1.37	0.99	0.83	0.68	1.27	1.74	-1.68	-0.75	-0.55	-2.04	-1.4	-0.68	0.06	-0.11	1.09	1.92	1.16	0.18	-0.99	-1.2	0.7	-0.88
12048	baleebr@iu.edu	1	7	human	villain	happy	Male	25	United States	1/31/18 3:26	1/31/18 3:39	-2.52	-1.21	-1.75	-1.31	-1.89	-2.75	-2.34	0.92	2.7	2.88	2.83	-0.3	2.39	-2.59	1.14	-2.52	-2.35	-2.85	-2.53	-2.9	-2.45	-2.7	-2.63	-2.41	-2.82	-2.99	-2.42	-2.89	-2.57	-2.52	-2.94	-2.59	-2.64	-2.7	-2.97	2.88	2.88	-2.46
13311	natjstev@indiana.edu	1	7	human	villain	happy	Female	25	United States	1/31/18 11:06	1/31/18 11:48	2.2	1.16	0.7	-0.03	-0.81	0.47	1.55	2.13	1.22	0.64	1.33	0.44	-0.02	0.67	-1.65	-0.21	2.8	0.95	2.87	1.15	2.54	1.76	-2.86	-2.19	-2.46	-2.47	-2.27	-2.34	-1.55	-1.68	-0.9	0.67	-2.37	-0.19	0.52	1.66	0.82	-1.83
16547	romassey@indiana.edu	1	7	human	villain	happy	Female	24	United States	1/31/18 8:33	1/31/18 9:10	1.27	-1.54	-2.31	2.98	-1.2	1.89	-1.76	3	0.95	2.85	-0.67	-0.99	-2.16	-0.59	-1.68	-1.02	-1.05	-2.28	-1.8	-2.21	-1.16	-1.81	-2.98	-1.57	-2.86	-2.68	-2.53	-2.8	-1.19	2.97	-0.91	-0.12	-0.41	-2.91	-0.62	2.48	-0.55	0.06
25339	phyllee@iu.edu	1	7	human	villain	happy	Female	41	United States	1/30/18 11:40	1/30/18 11:57	-2.87	2.46	1.33	-0.19	-2.87	-2.79	2.93	-0.02	2.9	2.89	2.9	-2.66	2.95	2.89	2.9	-2.89	1.68	0.15	1.67	1.52	0.01	0.01	-2.98	-2.82	-2.89	2.27	-2.98	-2.82	0.01	1.43	-2.19	1.99	-2.89	-2.91	-2.71	2.83	0.05	2.87
30716	rcfenton@indiana.edu	1	7	human	villain	happy	Female	32	United States	2/1/18 9:59	2/1/18 10:16	0.03	-0.11	-0.04	0.25	-0.03	0.14	-0.08	-0.03	0.14	0.1	-0.03	-1.45	0.03	-1.45	-0.1	0.1	2.29	1.83	0.15	-0.93	1.79	0.85	-2.17	-2.92	-2.97	-1.62	-2.84	-2.87	-1.09	-1.37	-2.02	0.03	-1.27	-1.05	-2.01	0.92	-1.9	-2.94
32540	pmudiana@indiana.edu	1	7	human	villain	happy	Female	42	Indonesia	2/1/18 7:29	2/1/18 8:08	-1.89	-2.86	-1.74	-0.62	-1.69	-1.84	-1.54	0.02	0.67	0.74	0.05	-2.13	-1.8	0.68	0.45	-1.63	-0.04	0.08	-0.17	-0.11	0.04	0.95	-1.63	-1.83	-2.59	-0.37	-1.84	-1.96	-0.67	-0.47	-0.47	2.06	-1.7	-0.14	-2.73	-1.61	-2.52	0.51
33559	jpanoch@iupui.edu	1	7	human	villain	happy	Female	54	United States	2/1/18 3:48	2/1/18 4:25	-0.82	-1.4	-2	-0.98	-1.06	-1.96	-0.71	-0.65	1.27	1.81	1.83	-2.02	-1.6	-1.6	-1.93	-2.28	-1.66	-1.12	-1.73	-2.12	-2.02	-2.41	-2.77	-2.61	-2.21	-1.53	-1.8	-1.89	-1.59	-1.75	-1.6	-1.87	-1.75	-2.02	-1.47	0.11	-1.83	1.2
34230	daviescm@indiana.edu	1	7	human	villain	happy	Female	32	United States	2/23/18 2:37	2/23/18 2:58	2.97	1.26	0.3	2.96	-0.05	2.94	2.25	2.94	1.85	0.45	0.1	-2.97	1.19	0.13	2.53	2.41	-1.73	-1.94	-2.26	-0.79	-2.03	-2.33	-2.84	-2.91	-2.93	-2.91	-2.91	-2.94	-3	-2.47	-2.67	-2.23	-2.99	-2.94	-0.18	2.93	-0.4	-0.1
35128	gpinabla@indiana.edu	1	7	human	villain	happy	Male	38	Chile	2/1/18 9:10	2/1/18 10:03	2.29	1.03	1.27	2.83	-1	-0.58	-2.01	2.97	0.88	0.77	0.64	-1.76	0.01	0.6	-0.86	-0.67	0.63	0.08	0.27	-0.73	1.03	1.1	-0.91	-0.96	-0.86	-1.17	-0.88	-0.65	-0.65	-0.07	-0.69	-0.93	-0.63	-1.4	-2.83	-1.1	-0.83	-2.82
35202	jtellswo@indiana.edu	1	7	human	villain	happy	Male	43	United States	2/1/18 6:30	2/1/18 6:52	-0.21	0.08	-2.18	2.42	-0.07	-1.31	0.87	0.08	2.07	2.18	-1.56	0.01	-1.6	-0.15	0.13	-0.1	0.17	0.01	-1.57	-1.28	1.3	-0.95	-3	-2.92	-3	-3	-2.16	-2.92	-1.21	-0.03	-2.68	-1.09	-1.57	-1.71	-2.87	-1.25	-1.41	-2.95
44990	aalmarzo@iu.edu	1	7	human	villain	happy	Male	30	Saudi Arabia	1/31/18 10:06	1/31/18 10:23	-3	-1.25	-2.97	0.96	2.9	-0.73	-2.92	-0.48	2.76	3	3	0.31	1.39	1.76	1.85	-0.34	-0.18	-0.12	2	0.08	1.1	2.69	-3	-3	-0.02	-1.46	-0.21	1.41	0.06	-0.06	0.37	-0.48	2.01	1.43	0.01	-2.9	-1.67	-2.97
45191	cw211@indiana.edu	1	7	human	villain	happy	Female	26	China	2/1/18 10:44	2/1/18 11:07	-0.77	1.64	-0.99	0.14	2.55	0.01	-0.08	0.14	-2.46	-2.82	-2.28	-1.88	-1.08	-0.01	-2.12	1.25	0.02	0.43	1.8	1.54	1.53	2.7	1.4	-1.38	1.02	-2.58	-0.32	-0.32	1.54	0.68	1.73	2.3	1.55	2.95	-1.67	2.4	-2.55	2.75
46654	sukersey@iupui.edu	1	7	human	villain	happy	Female	52	United States	2/5/18 10:47	2/5/18 11:05	-2.88	-2.84	-2.23	-2.91	-2.93	-2.75	-2.3	-1.88	2.94	2.9	2.5	1.43	-1.68	-2.3	1.12	-2.94	-2.4	-2.07	2.39	-2.83	-1.68	-2.08	-2.91	-2.94	-2.95	-2.57	-2.95	-2.95	-2.42	-1.86	-2.9	-2.88	-2.08	-2.77	-2.36	1.12	-1.36	-0.14
50494	nicmurp@iu.edu	1	7	human	villain	happy	Male	19	United States	0000-00-00 00:00:00	0000-00-00 00:00:00	-0.46	0.78	-0.53	-0.42	1.27	-0.39	1.21	-3	-0.01	0.13	-0.29	2.5	0.44	1.31	0.23	-1.88	-2	-1.22	1.87	1.6	2.33	1.39	1.16	0.96	1.35	1.27	1.73	2.52	0.17	-0.58	0.13	-0.55	1.15	1.05	-1.59	-0.06	0.89	-3
52075	sopgorma@iu.edu	1	7	human	villain	happy	Female	19	United States	2/13/18 4:26	2/13/18 4:50	0.03	-1.12	-1.7	-0.87	-1.6	-0.52	1.31	2.3	2.95	2.95	0.4	-0.62	0.65	2.51	0.61	-1.51	1.45	0.44	-0.48	-1.94	-0.48	-1.58	-1.78	-2.3	-1.56	-2.21	-2.42	-2.34	-1.35	-2.51	-1.82	-1.09	-2.03	-2.25	-1.16	-0.56	-1.86	-1.19
52619	esletson@iusb.edu	1	7	human	villain	happy	Female	48	United States	2/4/18 1:19	2/4/18 1:49	0.85	-0.8	0.06	0.9	1.09	-0.96	0.86	2.99	2.15	1.02	0.82	-1.16	-1.48	-1.71	-0.78	-2.66	0.94	0.09	1.04	0.26	1.44	-2.38	-1.92	-1.83	-2.27	-1.55	-1.87	-2.74	-1.87	-1.09	-1.76	-1.23	-1.94	-1.47	-1.56	1.27	-0.93	-0.02
57524	dbotros@indiana.edu	1	7	human	villain	happy	Male	22	Egypt	0000-00-00 00:00:00	0000-00-00 00:00:00	-1.55	-0.99	-2.94	-0.99	0.29	-0.09	0.19	-1.09	-1.51	0.33	-2.37	-1.38	-2.9	0.53	-2.17	-1.75	1.16	-0.44	-0.77	1.03	2.56	-0.63	2.91	2.53	1.42	-2.8	1.69	2.02	-0.13	0.46	1.69	-2.66	-0.03	-0.07	-0.53	1.11	-0.52	-1.09
65823	zphall@iu.edu	1	7	human	villain	happy	Male	19	United States	0000-00-00 00:00:00	0000-00-00 00:00:00	2.72	-0.79	-1.58	-1.2	0.63	-0.51	0.89	3	-0.58	-2.99	1.05	1.41	-0.77	-0.51	0.08	1.1	-0.84	0.53	0.08	0.94	-0.03	0.51	2.4	2.5	0.79	0.84	1.36	-1.38	-0.84	0.34	2.19	0.56	-0.72	-0.45	-0.64	1.62	1.39	-2.38
69016	rossdes@indiana.edu	1	7	human	villain	happy	Female	20	United States	0000-00-00 00:00:00	0000-00-00 00:00:00	0.34	2.59	-0.31	-0.8	0.95	2.09	-0.37	-1.57	-2.53	-2.63	2.42	1.29	1.06	-2.75	0.93	2.59	0.89	-0.39	-0.42	-2.55	0.69	0.98	1.95	-2.31	-1.12	0.63	-0.73	2.53	0.99	2.3	-2.94	1.23	-0.77	0.42	-1.63	2.66	0.3	1.75
70305	ibahmed@iu.edu	1	7	human	villain	happy	Female	20	United States	0000-00-00 00:00:00	0000-00-00 00:00:00	2.03	0.92	-1.67	-0.18	-0.15	-2.12	-0.18	0.09	2.97	1.91	2.94	-1.88	2.95	-2.29	-2.95	-2.92	1.45	2.39	-1.74	-2.2	-2.94	0.38	-2.94	-2.91	3	-2.94	-2.97	2.91	-2.89	2.27	-2.94	-1.88	-2.95	2.29	-2.98	1.17	2.95	-0.91
71902	hcardina@ius.edu	1	7	human	villain	happy	Female	21	United States	0000-00-00 00:00:00	0000-00-00 00:00:00	1.84	-2.31	-2.4	2.42	2.16	-2.56	2.69	-1.9	-2.51	-2.7	-2.68	-0.53	-0.31	-0.29	-1.96	-1.13	2.65	2.31	1.18	0.43	2.58	-2.64	-2.57	-1.79	2.67	-2.59	-2.21	2.54	-2.65	1.34	2.77	-2.36	1.93	-2.27	-2.3	-0.38	1.21	2.05
72996	elizmay@iupui.edu	1	7	human	villain	happy	Female	19	United States	0000-00-00 00:00:00	0000-00-00 00:00:00	-0.5	-0.96	0.24	0.87	0.77	0.25	1.04	1.45	-0.01	-0.21	-0.81	2.9	-2.48	-2.22	2.04	2.97	-0.09	-0.06	0.21	0.08	0.02	0.21	2.27	-2.91	-2.96	-1.75	-2.91	-2.97	1.58	1.76	1.94	-0.93	0.76	-0.18	-1.35	-0.06	-2.11	0.01
75221	hjbarker@iupui.edu	1	7	human	villain	happy	Female	20	United States	0000-00-00 00:00:00	0000-00-00 00:00:00	-2.52	-2.62	-2.61	-1.76	-2.24	2.83	-2.56	-0.71	2.47	-2.25	1.79	-0.64	1.83	-1.77	-2.06	-1.81	-0.25	0.01	-0.27	1.44	0.53	-0.53	-1.56	-0.01	1.25	-0.7	0.98	-1.34	-0.9	-2.29	1.41	-0.09	0.26	-1.31	-2.13	-2.18	-2.18	-1.62
77478	ricliu@iu.edu	1	7	human	villain	happy	Male	18	United States	0000-00-00 00:00:00	0000-00-00 00:00:00	-0.57	-1.52	-1.31	1.17	-1.22	-1.17	1.79	-1	1.43	0.86	1.04	0.82	0.61	1.25	0.36	0.43	-0.96	-0.43	0.77	-0.29	0.85	1.18	2.88	-2.61	2.89	2.01	-2.27	-2.13	-2.57	2.38	0.82	1.52	-0.51	-0.71	-1.18	2.06	-0.52	-1.05
81193	kymawood@iu.edu	1	7	human	villain	happy	Female	22	United States	0000-00-00 00:00:00	0000-00-00 00:00:00	-3	0.63	-0.58	-1.94	-2.48	-3	1.67	3	2.91	-3	3	-3	0.15	-3	3	3	-3	0.11	0.66	-0.06	3	3	-3	-3	-3	-3	-3	-3	-3	-3	-2.91	-2.95	3	3	-3	3	-2.83	-0.53
81392	riverae@iusb.edu	1	7	human	villain	happy	Female	33	United States	0000-00-00 00:00:00	0000-00-00 00:00:00	0.33	0.78	0.55	-0.1	0.37	0.27	0.8	-0.33	0.63	-0.78	-0.86	0.33	1.08	1.27	1.02	0.9	0.8	-0.04	-0.33	-0.04	-0.74	-1.33	-2.9	2.61	-2.08	2.37	2.31	-0.04	0.86	-0.78	2.04	1.37	-2.74	2.57	-1.41	1.45	-2.78	-0.76
83965	chrcolon@iu.edu	1	7	human	villain	happy	Female	19	United States	0000-00-00 00:00:00	0000-00-00 00:00:00	-1.68	0.08	0.55	1.95	-1.4	1.36	0.79	2.93	2.41	-1.03	-1.89	-2.37	1.11	-3	-2.97	2.44	-0.04	-0.07	-0.72	-0.26	0.5	1.32	2.2	2.57	-2.69	0.75	2.48	-2.45	1.64	-2.63	-1.45	0.51	-1.38	0.69	-1.13	2.36	-0.07	-0.76
91406	ezmeyers@iupui.edu	1	7	human	villain	happy	Female	29	United States	0000-00-00 00:00:00	0000-00-00 00:00:00	2.91	2.83	-2.96	2.84	-2.89	2.92	2.85	2.9	1.67	-3	2.51	0.13	2.77	-1.44	1.43	2.79	-2.9	-2.81	2.83	-2.94	-2.89	-0.02	2.92	2.86	2.94	2.86	2.95	-2.84	2.45	2.16	0.2	1.32	1.53	2.92	0.05	2.95	2.61	2.63
92904	wjhodges@iupui.edu	1	7	human	villain	happy	Female	32	United States	0000-00-00 00:00:00	0000-00-00 00:00:00	0.04	2.53	-1.9	0.64	-1.42	1.6	1.6	0.12	2.83	-2.44	-2.16	-1.96	2.61	-0.49	-1.31	-2.86	-2.17	1.13	2.47	-2.08	1.34	-1.86	2.99	-2.94	-2.96	2.91	-2.77	-2.95	-1.48	2.12	1.12	-0.43	2.86	1.96	-2.4	0.22	0.79	-2.06
101368	ldlannin@ius.edu	1	7	human	villain	happy	Female	29	United States	0000-00-00 00:00:00	0000-00-00 00:00:00	-1.79	-2.74	1.3	1.58	-1.61	2.54	1.58	-2.04	2.98	2.94	-2.79	-1.24	0.18	-2.94	2.24	-2.21	1.29	1.23	1.59	1.64	2.29	1.87	-2.3	-2.94	1.71	2.9	3	2.99	-1.62	-2.44	2.93	-1.49	-2	2.48	-2.98	-0.02	-2.91	-0.11
103662	ebooras@iu.edu	1	7	human	villain	happy	Female	22	United States	0000-00-00 00:00:00	0000-00-00 00:00:00	-2.4	-2.65	-0.88	2.91	1.76	0.38	-1.39	2.91	2.52	-0.13	0.13	0.49	2.36	-0.45	-0.61	-2.83	-0.22	-0.35	0.88	-1.17	-0.35	-0.49	2	2.7	-1.57	1.43	2.93	-2.7	0.13	0.85	0.52	-0.09	-0.19	-2.16	-0.86	-0.8	-2.08	2.51
104495	rdesmara@iu.edu	1	7	human	villain	happy	Female	21	United States	0000-00-00 00:00:00	0000-00-00 00:00:00	-1.46	-1.19	-1.14	-0.05	-1.71	-1.63	1.66	-0.65	1.1	-2.04	-2.74	-0.48	1.67	-1.7	-0.23	-1.19	-1.32	-0.09	1.46	1.14	1.18	-1.22	-1.84	0.18	-1.03	1.19	1.02	-0.47	0.01	-0.92	-1.64	-3	-1.15	0.88	-1.02	-0.93	-0.1	-0.71
106993	beachs@iu.edu	1	7	human	villain	happy	Female	18	United States	3/10/18 7:45	3/10/18 8:03	-0.24	-0.14	-0.37	-0.55	0.09	0.02	0.48	1.17	0.52	0.02	-0.02	-0.58	0.15	0.41	-1.78	-1.44	-0.25	0.02	-0.39	0.06	-0.42	0.06	-0.92	-2.34	-1.6	-1.23	-1.13	-0.78	0.11	0.05	-0.84	-0.64	-0.3	-0.64	0.15	1.59	1.19	-0.7
107731	probles@iu.edu	1	7	human	villain	happy	Female	19	United States	0000-00-00 00:00:00	0000-00-00 00:00:00	0.37	-0.55	0.37	0.48	-0.31	1.23	-0.01	0.25	-0.64	-0.06	-0.42	0.27	-0.32	-0.4	0.88	0.21	0.54	-0.44	1.16	0.42	-0.71	-0.7	0.73	1.23	1.14	0.34	0.58	-0.44	0.74	-0.63	-0.06	-1.36	0.77	-0.7	0.21	0.91	-0.87	0.7
111357	adagres@iu.edu	1	7	human	villain	happy	Male	39	United States	0000-00-00 00:00:00	0000-00-00 00:00:00	-1.62	1.09	-2.84	0.64	-0.32	-2.88	0.61	0.77	2.86	-2.9	2.84	-0.05	-0.53	2.94	-1.55	-1.78	0.9	-0.77	-0.01	-2.88	-0.09	-0.64	-2.86	-2.91	-2.87	2.97	-0.02	-2.86	2.47	-2.19	-2.91	1.88	-2.81	1.22	-2.87	0.88	-2.94	-2.78
112019	jackstan@iu.edu	1	7	human	villain	happy	Male	19	United States	0000-00-00 00:00:00	0000-00-00 00:00:00	-1.66	2.42	1.63	0.5	1.98	-2.9	-0.9	-2.99	-1.61	2.51	-1.58	0.23	2.54	-2.91	-2.96	2.83	0.22	0.57	0.43	-2.38	-0.65	2.12	2.96	2.96	-2.95	-2.97	-0.81	-2.93	1.9	0.65	2.52	0.49	1.71	1.13	-1.8	1.88	-1.82	-2.8
113428	eagrisso@ius.edu	1	7	human	villain	happy	Female	22	United States	0000-00-00 00:00:00	0000-00-00 00:00:00	2.59	2.8	-0.59	-2.56	2.05	2.06	-1.64	-2.51	-1.26	-2.24	0.25	1.87	2.68	2.77	-2.84	-2.9	2.66	2.58	-1.55	-2.59	2.47	-2.92	-1.71	-2.59	2.57	2.19	2.47	2.1	-0.29	-2.57	1.39	2.52	0.35	1.3	-2.28	0.58	-0.62	-0.55
130666	millebrn@iu.edu	1	7	human	villain	happy	Female	22	United States	0000-00-00 00:00:00	0000-00-00 00:00:00	-1.21	1.04	1.18	-1.45	2.1	2.01	-2.79	1.9	-1.81	-1.52	1.34	-0.85	1.58	-1.41	-0.69	-1.02	2.61	2.56	2.54	-1.85	2.27	2.45	0.19	-0.72	0.05	0.99	-1.21	-1.18	-1.25	-1.37	-1.04	-2.75	1.3	-0.99	2.66	2.87	-2.48	2
134418	betthe@indiana.edu	1	7	human	villain	happy	Female	27	United States	0000-00-00 00:00:00	0000-00-00 00:00:00	-2.72	-2.15	2.58	-0.66	-1.56	-1.9	0.84	-1.83	-1.6	1.91	1.58	2.64	1.25	2.42	1.12	-1.38	0.71	0.07	0.95	-0.07	-0.3	-0.25	-1.89	-2.98	-2.75	-2.6	2.55	-2.32	1.2	-1.4	-2	0.13	-1.56	-2.77	-2.96	1.83	-2.65	0
135475	ivybrown@iu.edu	1	7	human	villain	happy	Female	18	United States	0000-00-00 00:00:00	0000-00-00 00:00:00	3	2.89	-2.93	-2.92	-2.95	-2.96	-2.89	2.88	-2.96	-2.92	2.89	0.35	2.91	-2.88	2.93	2.96	-2.32	-2.63	-2.97	-2.84	-2.95	-2.93	2.97	-2.96	2.97	-2.84	2.19	-2.51	2.91	2.95	-2.92	2.93	-2.92	2.96	-1.93	2.18	-1.63	-0.37
135947	lonohagg@iupuc.edu	1	7	human	villain	happy	Female	43	United States	0000-00-00 00:00:00	0000-00-00 00:00:00	2.91	-0.01	-2.93	2.99	2.99	2.93	-2.93	2.95	-2.05	-1.48	-2.96	-1.48	-1.41	-1.42	-1.93	2.35	-2.89	3	2.89	3	0.07	2.89	-1.94	-1.54	2.01	-2.87	-1.21	-2.12	2.41	0.11	2.95	-2.84	-1.42	-1.06	1.77	2.33	1.32	0.67
142429	cornicho@indiana.edu	1	7	human	villain	happy	Male	20	United States	0000-00-00 00:00:00	0000-00-00 00:00:00	-0.26	1	-0.41	-0.05	-0.28	0.75	0.11	0.32	-1.36	0.12	1	1.08	0.44	1.01	-0.66	0.97	0.69	-0.14	-0.43	0.92	0.34	-0.64	1.16	-2.94	1.39	2.52	-2.61	0.98	0.12	0.48	-1.12	0.93	-1.61	-0.87	-1.84	-0.17	-0.71	-2.75
144797	maloross@iupui.edu	1	7	human	villain	happy	Female	21	United States	0000-00-00 00:00:00	0000-00-00 00:00:00	2.1	1.32	2.47	-2.27	-1.86	-1.65	2.78	-1.83	-2.88	-2.52	2.47	-1.05	0.24	2.3	-1.2	2.47	0.27	-0.16	0.11	-2.19	0.42	-0.6	-2.94	-2.08	-2.91	2.58	-2.56	-2.85	2.91	2.88	-2.04	0.07	-1.81	-1.64	-2.88	2.88	-2.64	0.93
145265	criches@iu.edu	1	7	human	villain	happy	Female	19	United States	2/3/18 9:27	2/3/18 9:43	-1.52	-1.45	-2.05	-2.12	-1.67	-0.73	-1.02	0.07	1.7	1.66	1.68	-0.71	-1.27	1.56	1.64	-0.03	0.07	-0.25	-1.71	-1.71	-1.21	-1.85	-1.76	-1.93	-1.77	-1.69	-1.83	1.9	-1.06	-1.35	-1.24	-1.19	-1.74	-1.59	-1.23	1.59	-1.76	-0.11
148337	alpieri@iu.edu	1	7	human	villain	happy	Female	18	United States	1/29/18 9:33	1/29/18 10:00	0.13	0.56	-2.75	-0.01	-2.79	-2.94	-1.4	0.07	2.97	2.93	2.9	0.01	0.47	2.93	2.52	-2.9	-0.91	-0.8	-2.89	-2.52	-2.89	-2.94	-2.99	-3	-2.95	-2.97	-2.97	2.99	-2.99	-2.95	-2.94	-2.98	-2.95	-2.85	-1.63	1.48	-2.89	-0.39
149885	jakewats@iu.edu	1	7	human	villain	happy	Male	30	United States	0000-00-00 00:00:00	0000-00-00 00:00:00	1.46	2.18	-0.2	0.79	0.55	1.14	-2.11	-2.9	-0.95	1.11	-1.78	2.05	2.84	-0.02	0.07	-2.96	1.03	-0.18	-0.43	-0.38	-1.89	1.45	-2.93	-2.88	-2.9	2.88	-2.94	-2.93	2.89	-2.5	2.14	-0.38	2.95	1.49	0.7	2.85	2.88	-0.02
151367	mpavelka@iu.edu	1	7	human	villain	happy	Female	21	United States	0000-00-00 00:00:00	0000-00-00 00:00:00	-1.49	3	-1.24	0.73	-1.24	-2.55	-1.58	-2.52	1	-1.86	1.57	1.48	-1.4	-0.82	0.6	1.83	-0.26	-0.98	-1.43	1.06	-0.07	0.6	2.35	1.91	-1.6	2.14	2.97	2.05	1.21	1.06	-0.34	-1	0.98	2.11	-2.24	0.08	-2.19	-0.42
160406	brgrindl@iu.edu	1	7	human	villain	happy	Male	49	United States	0000-00-00 00:00:00	0000-00-00 00:00:00	-1.1	2.82	-1.1	2.05	1.86	1.66	1.58	-2.8	-2.02	1.46	-0.87	-2.8	-2.13	0.52	-1.32	2.02	-0.79	-2.18	0.76	-0.34	-0.65	-0.75	0.74	-0.17	-0.37	-1.73	-0.68	-2.16	0.67	-0.44	0.87	-0.48	0.24	-1.53	-1.79	1.27	0.26	-0.07
160515	parimill@iu.edu	1	7	human	villain	happy	Female	20	United States	0000-00-00 00:00:00	0000-00-00 00:00:00	2.39	-2.03	1.88	-3	-1.46	1.9	0.52	1.13	-1.31	2.51	-0.03	1.01	0.16	0.78	0.87	-1.58	-0.7	0.64	-0.78	2	-1.84	1.75	0.89	2.6	-1.43	-1.81	-3	1.84	2.95	0.83	-0.71	-0.04	2.11	-2	-1.95	1.35	-1.87	0.16
161360	kegmille@iue.edu	1	7	human	villain	happy	Male	24	United States	0000-00-00 00:00:00	0000-00-00 00:00:00	1.29	2.54	-2.81	-2.94	-2.57	-0.19	2.56	0.06	2.65	-2.53	2.14	1.18	-0.03	-1.23	-1.37	3	2.49	1.86	1.66	2.81	0.29	-1.35	-3	3	-3	-3	-3	-3	2.41	-1.84	-3	-1.59	1.57	-2.78	-3	1.78	-0.15	0.53
164216	maeflynn@iu.edu	1	7	human	villain	happy	Female	20	United States	0000-00-00 00:00:00	0000-00-00 00:00:00	3	-0.11	-0.01	-2.56	1.32	-0.14	0.03	-3	1.28	0.65	-1.14	0.01	-0.06	-0.86	0.69	2.37	0.03	-0.01	0.29	-0.86	-0.22	-0.56	-2.37	-1.29	-1.32	-1.25	-1.85	-0.85	0.5	0.26	1.6	0.01	0.44	3	-3	1.1	0.04	-2.69
168167	coakers@iue.edu	1	7	human	villain	happy	Female	29	United States	0000-00-00 00:00:00	0000-00-00 00:00:00	0.11	1.32	0.15	-0.33	-0.22	0.39	-0.57	0.5	-1.02	1.31	-0.83	0.82	0.83	-0.45	0.13	-0.87	-0.66	0.03	0.66	-0.81	1.12	-0.65	2.03	-1.33	-1.88	-1.74	2.03	1.51	-0.93	-1.44	-0.81	1	-0.92	1.35	-1.36	1.44	1.48	1.02
175549	mfriedel@iu.edu	1	7	human	villain	happy	Female	18	United States	0000-00-00 00:00:00	0000-00-00 00:00:00	2.94	-2.35	2.9	-2.94	-2.96	-2.96	-2.94	-2.89	-2.91	-2.93	-1.57	1.28	2.84	2.51	2.84	2.86	-2.9	0.93	2.69	-1.27	2.15	-2.03	-2.43	-2.79	2.88	2.96	-2.07	-1.65	2.88	-2.91	-2.89	0.97	0.16	-2.91	-2.95	-2.99	-2.89	2.89
176913	juchughe@iu.edu	1	7	human	villain	happy	Female	54	United States	0000-00-00 00:00:00	0000-00-00 00:00:00	0.09	0.65	0.04	2.85	0.08	0.5	0.68	2.67	1.99	-0.82	-0.72	0.07	0.05	-0.58	-0.73	0.6	-1.19	1.39	-0.16	0.45	-0.6	0.6	-1.9	-2.81	-2.88	-1.34	2.47	-2.8	-0.11	0.08	0.56	0.17	0.19	-0.58	-0.92	0.2	-0.13	-1.82
180170	avrbraut@indiana.edu	1	7	human	villain	happy	Female	22	United States	0000-00-00 00:00:00	0000-00-00 00:00:00	-0.03	0.15	-0.01	2.86	0.08	-0.13	-0.03	0.11	-2.9	-1.83	-1.86	0.16	0.13	0.08	-0.03	0.03	1.84	2.96	-2	-2.12	0.08	0.15	-2.08	-2.87	-2.12	2.57	2.09	2.9	2.91	0.12	-2.22	-0.13	2.15	-2.92	2.25	0.01	-2.48	-2.75
185390	tvander@iu.edu	1	7	human	villain	happy	Male	19	Australia	0000-00-00 00:00:00	0000-00-00 00:00:00	-1.41	1.83	-1.6	-2.55	3	-1.01	3	2.42	-1.2	3	1.43	1.65	-3	-3	-1.91	1.52	-0.8	-1.49	1.53	-2	1.32	1.39	-1.49	-1.09	-1.25	-3	1.53	-1.2	-2.34	-1.91	-1.95	1.01	-2.48	1.79	-3	1.58	-3	-1.62
189296	dskinsey@iupui.edu	1	7	human	villain	happy	Male	23	United States	2/11/18 11:48	2/11/18 12:02	1.82	0.15	0.07	-0.04	-1.63	0.43	-1.2	0.01	0.88	-0.47	0.14	-2.23	0.45	-1.73	-0.11	-2.25	1.93	1.56	2.43	2.25	0.69	1.71	-1.22	-1.77	-2.19	-1.73	-1.62	-1.75	0.11	-1.88	-0.56	2.92	-2.44	2.01	0.1	2.7	-0.73	1.08
191166	grblandf@iun.edu	1	7	human	villain	happy	Male	27	United States	0000-00-00 00:00:00	0000-00-00 00:00:00	-0.65	0.59	0.58	0.86	0.56	-1.11	0.87	-0.21	0.84	0.66	0.57	-0.63	0.87	-0.1	-0.88	0.59	-0.92	-0.81	0.88	-0.13	0.58	0.75	-0.53	-0.79	-0.43	-0.29	-0.9	-0.93	0.8	0.08	-0.58	-0.63	-0.5	-0.68	-0.55	-0.49	0.93	0.69
202918	cwmcnutt@iusb.edu	1	7	human	villain	happy	Male	22	United States	0000-00-00 00:00:00	0000-00-00 00:00:00	3	0.7	-1.6	3	0.66	1.65	-3	3	0.82	1.39	3	1.35	-1.86	-0.99	0.6	0.77	1.47	-2.48	-0.87	1.24	0.87	-3	-1.37	-0.84	-0.48	0.93	-1.07	-0.56	0.07	-1.95	-1.37	-3	-3	-0.99	3	3	2.87	0.4
215969	erystewa@iu.edu	1	7	human	villain	happy	Female	19	United States	1/29/18 5:51	1/29/18 6:17	0.11	-2.89	0.2	2.82	3	-0.13	3	-0.21	3	2.99	3	3	3	-2.34	-3	3	-0.4	-0.31	-1.47	0.65	0.33	-3	-2.85	-3	-3	-1.61	-3	-3	-3	-0.82	-0.21	-0.11	3	-3	0.05	3	0.35	-1.13
216331	ekado@iupui.edu	1	7	human	villain	happy	Female	21	United States	0000-00-00 00:00:00	0000-00-00 00:00:00	-0.22	1.02	1.58	-1.63	-2.32	-1.4	0.28	0.22	-0.44	-2.9	-1.12	-0.48	-2.8	2.74	2.67	-1.63	-0.15	0.17	-0.41	-1.53	-0.31	1.4	2.71	2.74	2.81	2.12	-2.74	-2.75	-0.43	1.39	2.32	-0.03	-2.74	1.63	0.67	2.18	-2.16	-0.05
219840	ncarpio@iu.edu	1	7	human	villain	happy	Female	19	United States	0000-00-00 00:00:00	0000-00-00 00:00:00	1.49	2.97	0.73	-0.79	-2.97	2.89	-2.8	-2.85	2.91	-2.83	2.95	1.09	-1.82	2.8	0.05	-2.05	2.73	1.09	-0.53	-0.25	0.5	0.49	-2.85	-2.8	-2.8	-1.14	-1.65	-0.77	-0.68	-0.07	2.95	0.44	0.79	1.6	-2.58	-0.5	-2.73	1.01
221548	katalvar@iu.edu	1	7	human	villain	happy	Female	19	United States	0000-00-00 00:00:00	0000-00-00 00:00:00	2.91	2.54	2.79	-2.64	-2.71	-2.66	-2.79	-2.91	2.71	-2.91	2.54	-2.73	2.46	2.71	-2.71	2.81	2.54	2.79	-2.14	-2.71	2.75	2.71	2.87	2.79	2.91	2.79	-2.75	-2.73	2.54	-2.75	-2.54	-2.91	2.66	-2.86	-2.81	2.81	-2.56	-2.82
222078	mcwyss@iupui.edu	1	7	human	villain	happy	Female	22	United States	0000-00-00 00:00:00	0000-00-00 00:00:00	0.41	0.86	-0.41	2.28	0.5	1.19	-1.48	0.01	2.87	-1.17	3	0	1.02	2.92	1.39	-2.68	0.73	-0.55	1.05	-1.6	1.57	1.42	3	-3	-2.84	-2.09	3	2.96	-2.92	0.46	-3	1.62	-1.44	-2.64	-1.95	0.59	-0.37	-1.67
222593	wangpen@iu.edu	1	7	human	villain	happy	Female	21	China	0000-00-00 00:00:00	0000-00-00 00:00:00	1.28	1.86	-0.84	-1.62	2.4	-1.92	1.59	-0.1	2.09	-1.3	0.66	0.1	-0.23	-1.56	-1.68	-2.02	-0.04	-1.36	-0.1	1.92	0.12	-0.04	1.24	2	-2.15	1.93	-1.84	-2.15	0.58	0.16	1.43	0.33	-1.23	-1.23	-1.76	0.12	2.02	-2.23
225231	ejendres@iu.edu	1	7	human	villain	happy	Female	19	United States	0000-00-00 00:00:00	0000-00-00 00:00:00	-1.76	-0.78	0.74	1.24	2	-3	-0.01	-0.63	-0.45	3	2.26	-2.22	-1.73	-2.97	1.53	-0.22	-1.79	0.44	-0.58	-0.2	-1.73	0.73	-1.93	-1.17	-2	-0.82	-1.22	-3	-0.42	-0.18	0.41	-1.05	-0.18	0.96	-3	-3	-1.11	0.14
235561	abahill@iu.edu	1	7	human	villain	happy	Female	21	United States	0000-00-00 00:00:00	0000-00-00 00:00:00	-1.25	-0.62	2.98	2.95	-1.43	-0.19	2.9	2.95	3	2.91	-2.97	2.97	-2.9	2.98	-1.94	3	-1.55	0.09	1.65	3	2.85	0.22	2.87	2.97	3	-2.91	-3	2.93	-3	2.9	2.9	-3	2.94	-0.34	-0.02	2.9	-0.94	2.79
236758	parrishv@iu.edu	1	7	human	villain	happy	Female	20	United States	0000-00-00 00:00:00	0000-00-00 00:00:00	-0.87	-0.89	-1.39	1.89	-1.3	-1.32	-1.18	-0.07	-0.31	-1.24	-0.43	-0.98	0.6	-0.1	-1.06	1.38	1.66	0.94	-2.09	-1.35	-0.63	-0.44	-1.06	-1.55	1.69	-1.06	1.89	1.18	-0.58	0.77	1.14	-1.18	0.1	-1.94	-0.84	1.76	0.16	1.06
241777	marcsnyd@iupui.edu	1	7	human	villain	happy	Female	33	United States	0000-00-00 00:00:00	0000-00-00 00:00:00	0.45	-0.95	-1.89	2.06	0.93	-0.14	0.57	1.56	2.73	-1.13	-2.2	0.55	0.68	0.95	-1.49	-1.53	-0.42	-0.57	-0.02	0.28	0.38	-0.12	-2.63	-1.67	-1.6	2.35	-1.99	2.68	1.06	0.41	-0.37	-1.03	-2.63	-1.87	-0.93	1.03	-0.38	-0.8
244036	jmcswain@iu.edu	1	7	human	villain	happy	Female	20	United States	0000-00-00 00:00:00	0000-00-00 00:00:00	-1.53	-1.29	-1.07	-1.58	-2.9	-0.27	-3	2.97	0.28	1.26	1.22	-2.97	-1.32	-1.32	-2.93	-2.94	0.11	0.28	-2.91	-1.43	1.76	-2.6	-2.94	-2.96	-2.94	-2.93	-2.97	-2.97	-1.69	-0.25	-2.45	1.45	0.08	-1.83	-1	2.93	-1.5	-0.88
246507	aawirtz@iu.edu	1	7	human	villain	happy	Female	19	United States	3/5/18 10:02	3/5/18 10:22	-0.89	-1.14	-1.22	-1.56	-1.88	-1.67	-0.99	-0.07	1.39	1.76	1.5	1.28	-0.74	1.08	-1.56	-1.36	2.1	1.33	1.9	0.79	1.92	-0.03	-1.75	-1.89	-1.9	-2.26	-0.82	-2.18	-1.14	0.39	-1.81	1.17	-0.22	-1.21	-1.38	0.96	-1.31	-0.04
263620	apontea@indiana.edu	1	7	human	villain	happy	Female	24	United States	0000-00-00 00:00:00	0000-00-00 00:00:00	-0.44	-0.25	0.45	0.08	0.26	-0.83	0.25	-0.05	-0.93	-1.46	0.94	-1.86	-2.06	1.18	1.6	-0.47	1.56	1.66	1.54	2.58	0.11	2.85	-1.43	0.32	-0.88	1.02	-1.59	-2.32	-1.93	0.92	2.22	-1.96	0.83	-0.78	-1.37	0.66	0.26	-0.17
265620	jodcunni@iupui.edu	1	7	human	villain	happy	Female	22	United States	0000-00-00 00:00:00	0000-00-00 00:00:00	-0.11	1.42	0.8	0.01	-2.11	-1.08	1.25	1.82	2.49	-0.01	0.73	-1.78	1.25	0.01	-2.06	-1.63	-1.88	1.97	1.44	-0.64	0.83	2.99	-2.87	2.93	2.94	2.4	-2.88	-2.97	2.08	-0.1	-2.94	1.46	-0.1	-2.16	0.87	2.39	2.51	0.01
275536	jositayl@indiana.edu	1	7	human	villain	happy	Female	21	United States	0000-00-00 00:00:00	0000-00-00 00:00:00	1.48	0.93	1.68	0.34	1.56	0.14	-2.84	0.32	-0.15	2.24	2.18	-2.91	2.96	-2.88	-2.37	-1	-0.49	1.03	-0.89	-1.98	-0.33	-0.17	2.94	2.88	-2.94	2.79	2.89	2.75	2.89	1.12	0.09	2.25	-2.99	2.2	-2.68	-2.94	-2.35	0.18
279805	jacketch@iu.edu	1	7	human	villain	happy	Female	19	United States	0000-00-00 00:00:00	0000-00-00 00:00:00	2.85	-0.83	2.54	2.54	2.89	-2.46	-0.09	-1.98	1.98	2.65	2.63	-2.21	-2.28	-2.83	-0.02	2.56	2.61	2.06	2.61	-0.97	-2.69	-0.03	2.92	2.85	2.94	2.89	-2.58	2.54	2.96	0.25	2.85	0.11	2.51	2.83	1.21	1.88	1.5	2.78
280933	blburcha@iue.edu	1	7	human	villain	happy	Female	23	United States	0000-00-00 00:00:00	0000-00-00 00:00:00	-2.26	-0.06	-1.67	-0.7	1.5	-0.12	-0.73	-2.37	1.66	-0.95	-0.54	0.12	-2.9	-2.86	2.88	2.26	-2.86	2.83	2.63	2.86	2.96	2.86	2.9	2.86	2.93	2.93	2.93	-2.95	-2.26	-2.85	-2.98	2.86	2.8	-2.9	-2.96	-2.98	-2.93	-2.9
282586	dgrill@iusb.edu	1	7	human	villain	happy	Female	25	United States	0000-00-00 00:00:00	0000-00-00 00:00:00	-2.72	2.26	1.93	-0.75	-1.19	-1.12	-0.35	-2.94	-0.87	-2.16	-0.97	0.88	2.99	2.42	-1.79	-1.94	0.38	0.01	-0.85	-0.88	0.99	-1.02	-0.37	0.27	-1.65	0.06	-0.52	-2.22	0.09	-0.16	-0.05	1.24	-0.66	-0.22	-1.09	2.98	-0.8	-0.35
289114	elwhitak@iu.edu	1	7	human	villain	happy	Female	28	United States	1/29/18 1:53	1/29/18 2:13	1.76	-1.36	-0.01	0.13	-0.03	1.7	-1.84	1.3	1.91	1.19	1.51	-2.21	1.33	1.19	1.21	1.75	-0.09	-0.07	0.06	-0.96	-0.03	-1.96	-2.25	-2.93	-2.97	-1.48	-2.96	-2.99	-2.96	-2.18	-2.9	-2.93	-2.27	-1.81	-0.96	1.76	-1.07	-2.9
293719	kaclyons@iu.edu	1	7	human	villain	happy	Female	27	United States	1/31/18 12:13	1/31/18 12:39	-0.13	0.07	-1.34	-0.78	-1.92	-1.83	-0.04	-0.83	2.87	2.87	1.64	-0.78	1.11	2.84	2.97	-0.83	1.6	2.2	0.21	1.26	-2.91	-0.81	-2.94	-2.9	-2.96	-2.96	-2.94	-2.94	-2.13	-2.02	-1.92	0.04	-2.91	-2.91	-1.18	0.3	-2.91	-0.09
295758	chemlowe@iupui.edu	1	7	human	villain	happy	Female	23	United States	0000-00-00 00:00:00	0000-00-00 00:00:00	-2.06	0.04	1.02	-0.91	1.54	-1.67	-1.55	-2.52	-1.78	-1.78	1.22	0.22	1.98	2.05	1.88	-2.07	-0.44	0.25	1.27	-0.18	1.98	-0.89	-0.86	-1.12	-1.29	1.22	0.91	0.01	0.02	1.22	0.01	1.29	1.08	-1.72	0.5	0.84	-0.01	-0.89
310269	elihofma@iu.edu	1	7	human	villain	happy	Female	21	United States	2/2/18 6:01	2/2/18 6:17	-2.05	-0.01	1.76	-1.84	-2.55	2.36	-0.17	2.26	2.39	2.29	2.39	-2.23	-2.06	-1.86	-2.22	-2.17	-0.14	0.02	-1.73	0.06	-0.09	-0.12	-2.17	-2.02	-2.35	-2.29	-2.1	-2.28	-2.42	-2.39	-0.28	0.08	-1.94	-2.36	-1.82	2.19	1.92	-2.16
314424	makbontr@iusb.edu	1	7	human	villain	happy	Female	21	United States	0000-00-00 00:00:00	0000-00-00 00:00:00	-0.02	0.05	1.63	-2.65	0.88	-1.64	0.22	0.02	-2.86	-2.18	-2.59	2.57	-1.79	2.24	2.87	2.87	1.71	-0.05	1.95	1.54	-2.54	-0.66	2.67	2.59	3	-1.39	-2.65	2.05	-0.49	-0.14	0.72	2.69	-1.92	0.81	2.43	2.24	1.58	-0.03
315965	nlrobins@iu.edu	1	7	human	villain	happy	Female	57	United States	2/2/18 10:48	2/2/18 11:24	-0.86	-2.55	-2.78	-1.75	-2.6	-2.6	-0.43	-0.14	2.89	2.87	-2.6	-2.66	-2.89	-2.64	-2.66	-2.82	-2.66	-2.69	-2.57	-2.69	-1.89	-2.62	-2.57	-2.89	-2.87	-2.91	-2.66	-2.82	-2.86	-2.35	-3	-2.89	-2.66	-2.6	-2.2	0.08	-2.95	2.91
320006	kylpinks@iu.edu	1	7	human	villain	happy	Female	19	United States	0000-00-00 00:00:00	0000-00-00 00:00:00	1.32	-2.03	-0.94	-1.1	-2.85	2.89	-2.99	-1.49	1.48	1.32	1.71	0.93	-1.65	1.68	0.96	1.48	2.99	2.95	-2.9	0.18	2.97	2.9	2.91	2.95	2.99	-2.87	-2.97	2.94	1.01	1.6	-2.95	-2.91	-2.02	1.71	-0.3	3	-1.08	0.65
322352	jorvis@iu.edu	1	7	human	villain	happy	Female	19	United States	0000-00-00 00:00:00	0000-00-00 00:00:00	-2.64	1.91	-1.91	-1.89	-1.06	0.06	-1.92	-0.63	2.17	2.8	2.01	-2.74	-1.71	-1.78	-2.35	2.37	-1.39	-0.05	-1.3	0.57	1.3	-0.51	1.91	1.91	-2.15	-0.81	-2.91	-2.01	-1.71	-1.23	-2.02	0.05	-0.05	-2.74	-2.87	-2.4	-2.65	2.51
322660	nhsung@iupui.edu	1	7	human	villain	happy	Female	24	Myanmar	1/29/18 5:33	1/29/18 6:38	-2.42	-2.38	-2.02	-1.09	-2.44	-0.11	-2.09	2.5	1.66	2.24	-2.34	0.51	0.02	-2.32	-1.12	-1.81	-2.11	-0.42	-2.29	-1.19	-0.73	-2.87	-2.93	-2.04	-2.47	-2.64	-2.25	-2.09	-1.73	1.92	-2.74	0.93	-2.55	-2.76	-2.76	-2.68	-1.27	2.74
323144	sarmanni@indiana.edu	1	7	human	villain	happy	Female	22	United States	0000-00-00 00:00:00	0000-00-00 00:00:00	2.27	-0.01	2.53	-2.49	2.25	0.04	-2.11	-2.55	2.48	2.27	2.51	2.66	2.49	2.28	-2.28	2.32	-1.91	0.03	0.06	-2.14	2.45	2.44	2.52	-2.46	-2.46	3	2.39	2.71	-2.37	-2.7	2.28	0.02	2.44	-2.56	-2.67	2.53	2.39	2.5
323208	johisaac@indiana.edu	1	7	human	villain	happy	Male	22	United States	0000-00-00 00:00:00	0000-00-00 00:00:00	1.77	-2.31	2.2	-1.42	-1.34	-2.12	1.47	1.54	-1.28	2.26	1.86	0.04	1.96	1.89	-0.76	1.82	1.1	-0.81	0.55	-1.7	1.88	1.87	0.77	-2.55	2.86	1.25	2.51	2.83	-0.19	-0.88	-1.04	-1.36	-0.45	2.16	-2.03	2.78	1.6	0.5
1771	mkhirsch@iu.edu	1	8	human	villain	tragic	Female	48	United States	1/31/18 10:43	1/31/18 10:59	-2.56	-2.81	-2.23	-2.04	-2.15	-1.65	-2.7	2.69	2.97	2.54	2	-1.49	-1.91	2.74	2.03	-2.61	-0.38	-1.48	-1.04	-1.92	1.13	-2.63	-2.48	-2.28	-2.11	-2.52	-2.07	-2.46	-2.65	-1.72	-2.24	-1.55	-2.48	-2.22	-2.73	2.14	-2.7	0.06
3046	chichukw@iu.edu	1	8	human	villain	tragic	Female	25	Nigeria	2/6/18 12:03	2/6/18 12:26	-0.01	2.21	0.2	-0.99	-0.62	-1.06	-0.55	-1.21	1.97	2.65	0.95	0.18	1.12	-1.39	1.12	1.17	-1.77	-1.45	-2.35	-2.58	-2.36	-1.99	-2.39	-2.51	-2.49	-1.68	-1.64	-2.46	-1.45	-0.95	-1.51	-1.72	-1.77	-1.83	-0.47	2.08	-1.51	1.21
3600	zdaftary@iu.edu	1	8	human	villain	tragic	Male	28	United States	2/1/18 4:00	2/1/18 4:56	-1.91	-1.26	-0.74	-1.81	-1.94	-2.02	-1.57	-0.85	1.12	1.94	0.95	0.05	1.01	0.26	-0.39	-0.88	-1.09	-0.5	0.05	-0.6	-0.05	-0.57	-1.64	-1.94	-2.94	-2.12	-2.39	-2.09	-1.68	-1.01	-2.09	-0.19	-1.26	-1.94	-2.06	-0.58	-1.24	0.05
4100	cavotero@regenstrief.org	1	8	human	villain	tragic	Female	28	Honduras	1/31/18 10:12	1/31/18 10:29	2.95	-2.95	-2.89	-2.91	-2.95	2.85	2.89	-2.95	2.92	2.91	2.95	-2.97	-2.9	2.93	-2.93	2.95	-2.88	-2.87	-2.91	-2.98	-2.92	2.82	-2.94	-2.91	-2.95	-2.92	-2.9	-2.79	-2.91	-2.9	-2.9	-2.94	-2.9	-2.78	-2.78	-2.87	-2.88	2.83
4419	stepbart@iupui.edu	1	8	human	villain	tragic	Female	49	United States	1/31/18 2:15	1/31/18 2:40	-2.3	-2.27	-2.91	-2.04	-2.87	-2.95	-2.12	0.07	2.85	3	1.68	1.98	0.97	2.26	2.91	-1.88	1.05	0.1	1.56	1.29	0.97	1.95	-2.94	-2.99	-2.99	-2.81	-2.93	-2.87	-1.28	-2.08	-1.8	1.57	-2.04	-2.9	-2.3	0.07	0.97	1.02
10179	micwalke@iupui.edu	1	8	human	villain	tragic	Female	50	United States	2/11/18 5:40	2/11/18 5:55	-0.04	-0.06	-0.21	0.3	0.06	-0.06	0.03	0.8	-0.03	1	0.71	0.06	0.14	0.43	0.81	-0.57	-0.06	0.11	-1.1	-1.55	-1.48	-0.49	-2.92	-2.84	-2.84	-1.37	-2.09	-2.74	0.11	-1.8	-1.03	-1.14	-2.22	0.11	0.13	-0.13	-0.99	0.03
12086	jnrodden@ius.edu	1	8	human	villain	tragic	Female	32	United States	2/4/18 7:44	2/4/18 8:05	2.74	-1.27	2.71	2.71	1.75	1.27	2.7	2.76	0.71	1.85	-0.86	-2.47	-0.02	-0.19	1.04	-1.92	1.2	0.83	0.47	-1.89	2.18	0.02	-2.87	-2.96	-2.94	-2.35	-1.65	-2.57	-2.08	-2.18	-2.08	-2.47	-1.33	-1.39	-1.6	-0.47	-2.34	0.87
12707	sharmaas@iupui.edu	1	8	human	villain	tragic	Male	29	India	1/31/18 12:02	1/31/18 12:20	-1.74	-2.43	-2.06	-2.53	0.45	-2.45	-2.42	-2.3	-0.13	2.38	1.35	-2	-2.33	-2.04	-1.16	-2.5	-1.29	-2.45	-2.43	-2.04	-2.36	-2.43	-2.4	-2.4	-1.87	-2.19	2.32	-2.35	-1.18	-1.92	-2.53	-1.77	-1.43	-2.1	-2.53	-0.13	-2.86	2.44
13776	cdlloyd@ius.edu	1	8	human	villain	tragic	Female	26	United States	1/31/18 3:37	1/31/18 3:50	1.74	-1.99	-0.82	-0.12	-2.91	-1.48	0.84	1.98	1.55	2.24	1.5	-1.39	-0.02	1.75	-1.32	-1.72	1.25	0.91	0.06	-0.49	0.8	0.03	-2.97	-2.9	-2.9	-2.9	-2.68	-2.95	-1.49	-1.72	-0.94	-1.25	-2.23	-2.48	-2.9	2.39	-2.87	1.02
31844	cummincm@iu.edu	1	8	human	villain	tragic	Female	34	United States	2/1/18 4:35	2/5/18 11:44	-2.86	-2.91	-3	-2.95	-2.92	-2.95	-2.87	-2.96	3	2.84	2.9	-0.14	-1.26	3	2.94	-2.87	0.07	-2	-2.86	-2.92	-2.9	-2.84	-2.94	-2.87	-2.94	-2.87	-2.84	-3	-2.9	-2.86	-2.92	2.91	-3	-2.99	-2.98	2.96	-2.87	0.06
33443	andkimme@iupui.edu	1	8	human	villain	tragic	Male	31	United States	2/2/18 4:15	2/2/18 4:32	0.7	-0.57	-0.48	0.88	2	2.05	1.14	2.99	0.96	1.39	-2.34	-2.34	-1.43	-0.39	-2.84	-2.96	2.82	2.62	2.81	1.75	2.27	0.73	-2.96	-2.9	-2.94	-2.96	-2.99	-1.49	-0.48	0.14	0.23	1.56	-0.58	-0.42	-2.87	-1.49	-2.94	-1.86
35102	akersch@iu.edu	1	8	human	villain	tragic	Female	25	United States	2/1/18 7:18	2/1/18 7:39	-1.28	-1.52	-1.18	1.22	0.44	1.24	-0.92	1.06	0.34	-0.31	0.49	-0.96	-0.66	0.84	0.68	-1.11	0.42	0.77	0.06	0.81	0.85	0.77	0.17	-0.63	-1.45	0.39	0.1	-0.48	-0.22	0.11	0.47	1.01	-0.14	-1.03	-0.15	-2.34	-0.27	-1.67
39949	hborntra@indiana.edu	1	8	human	villain	tragic	Female	23	United States	1/31/18 8:20	1/31/18 8:37	0.27	1.43	0.26	-0.36	0.33	0.3	0.13	0.85	-0.49	-1.01	-0.3	-1.73	-0.69	-1.58	-1.33	-0.85	1.68	0.32	0.56	1.23	0.29	0.42	-0.08	0.46	0.05	0.99	0.75	0.3	0.06	1.13	0.11	1.42	0.49	0.95	-2.27	-1.67	-1.58	-1.19
43706	cagawats@indiana.edu	1	8	human	villain	tragic	Female	34	United States	2/6/18 5:05	2/6/18 5:22	1.02	-1.29	-0.1	-1.59	-0.02	-0.09	0.64	0.84	-0.07	0.02	-0.98	-0.27	-0.9	-0.81	-0.09	-1.59	0.84	-0.01	-0.09	-0.05	1.48	0.78	-1.12	-1.4	-2.06	-0.65	-1.16	-1.57	-0.68	-0.27	-0.73	0.01	-0.85	-0.88	0.48	2.43	-1.44	1.49
43723	rjoyadet@iupui.edu	1	8	human	villain	tragic	Male	31	United States	1/31/18 11:36	1/31/18 11:55	-1.51	-1.49	-2.26	-1.82	-1.55	-1.9	-1.39	1.06	2.49	0.45	2.12	1	1.51	0.75	0.63	-1.63	1.86	1.55	2.22	-1.04	2.2	0.96	-2.46	-1.31	-1.04	-2.49	-1.12	-2	-1.78	-0.24	-1.02	1.88	-0.27	-1.75	-1.78	0.65	-1.74	1.55
43976	jbowden@indiana.edu	1	8	human	villain	tragic	Male	53	United States	2/1/18 11:53	2/1/18 12:14	-0.04	-1.79	-0.95	-0.92	-1.06	-1.07	0.22	2.92	2.5	2.09	2.31	-0.78	-1.85	-1.42	2.78	-2.06	0.94	-0.57	0.8	-0.83	0.82	-0.18	-2.96	-1.82	-2.3	-2.34	-1.79	-1.34	-2.04	-2.28	-2.45	-2.1	-2.77	-0.99	0.76	2.89	0.1	-1.54
45154	taalbert@iupui.edu	1	8	human	villain	tragic	Female	39	United States	2/2/18 9:08	2/2/18 9:34	-1.09	-1.11	0.05	1.89	-1.24	-2	0.03	-0.09	0.01	-0.28	-0.03	0.05	-1.95	-1.96	0.04	-2.58	0.05	-0.05	-1.62	-0.05	-0.08	-0.01	-1.54	-1.98	-2.12	-1.31	-1.11	0.03	-0.09	-1.53	0.17	2.53	-1.02	-0.06	-2.91	-2.14	-2.18	-0.21
47002	shwejain@iupui.edu	1	8	human	villain	tragic	Female	35	India	2/1/18 12:12	2/1/18 12:30	-0.21	-1.32	-1.69	-2.51	-2.02	-1.99	-0.42	-0.21	2.5	1.66	1.1	-1.37	-1.99	2.73	1.82	-2.06	-0.74	0.11	-0.08	-0.68	0.88	-0.83	-1.55	-1.71	-2.67	-2.5	-2.29	-1.1	-0.01	0.71	-0.74	0.94	-0.34	-1.22	-1.72	0.68	-1.16	-0.14
58843	leestrad@iu.edu	1	8	human	villain	tragic	Female	20	United States	0000-00-00 00:00:00	0000-00-00 00:00:00	-2.94	-1.62	-1.14	3	2.93	1.62	0.77	3	2.94	0.01	0.24	-1.3	-3	-2.93	2.91	-2.94	-1.04	0.73	1.46	-1.26	0.02	1.46	-3	3	-2.94	-3	2.87	-3	-2.93	-3	-2.97	-3	-1.07	0.8	-3	-1.19	-3	-3
58881	dygray@iu.edu	1	8	human	villain	tragic	Male	23	United States	0000-00-00 00:00:00	0000-00-00 00:00:00	1.27	-1.83	-1.46	-0.9	1.03	-0.9	-1.29	1.38	-1.49	-1.24	-1.48	-0.87	-2.58	-1.93	-1.34	2.28	0.25	2.01	-0.31	0.98	-1.18	-0.96	1.29	-0.84	1.96	-0.75	-0.96	0.19	0.96	-1	-2.38	0.87	0.76	-0.87	-0.95	-0.9	-1.46	0.62
60303	kimlarse@iupui.edu	1	8	human	villain	tragic	Female	29	United States	0000-00-00 00:00:00	0000-00-00 00:00:00	-0.03	-2.87	-0.14	-0.02	-0.09	-0.03	2.5	0.03	0.17	2.22	-0.06	0.01	0.05	-2.99	2.98	-3	2.92	-2.93	2.53	2.93	-2.92	2.96	-2.93	-2.92	-2.92	-2.91	2.91	-2.92	2.95	-2.92	-2.9	-0.05	-2.91	0.14	-3	2.97	-2.98	1.23
62502	bobburns@iu.edu	1	8	human	villain	tragic	Male	19	United States	0000-00-00 00:00:00	0000-00-00 00:00:00	2.93	0.05	0.04	-1.33	-1.54	0.16	-2.43	0.2	-2.98	2.9	1.35	0.14	-0.05	2.4	1.59	-1.66	-1.64	-2.41	-1.68	-0.2	-1.89	-0.86	-2.94	-2.96	2.94	-0.6	-2.93	2.34	2.25	1.07	-2.66	1.23	-2.94	-2.96	-2.88	1.72	-2.58	2.93
64718	abiboatm@indiana.edu	1	8	human	villain	tragic	Female	22	United States	0000-00-00 00:00:00	0000-00-00 00:00:00	-2.1	-0.21	-1.82	-2.3	-0.41	1.65	-2.3	-1.87	-1.65	2.2	-2.37	-0.2	-0.63	1.69	0.38	-1.77	1.01	-1.76	-1.1	-2.07	1.68	-1.04	-1.86	2.28	1.76	-2	2.34	2.44	1.35	1.86	0.97	0.9	2.1	-0.94	-2.27	2.51	1.32	0.93
65700	rkinnett@iupui.edu	1	8	human	villain	tragic	Female	21	United States	0000-00-00 00:00:00	0000-00-00 00:00:00	2.77	2.44	-0.93	2.27	-1.11	-2.42	-2.95	-2.77	-1.72	-2.81	-2.02	2.79	2.87	-2.87	1.84	2.93	1.51	2.81	-1.79	2.94	2.95	-0.68	-2.94	2.86	-2.94	-2.86	2.86	-2.75	-2.81	3	-2.86	-2.9	2.86	-2.86	-2.63	-2.15	-2.02	-2.28
75916	rhedlund@iu.edu	1	8	human	villain	tragic	Female	24	United States	0000-00-00 00:00:00	0000-00-00 00:00:00	-2.26	0.74	2.16	0.09	2.34	-2.91	2.02	-0.09	-2.12	1.28	-1.59	-0.09	-0.73	1	2.94	2.9	0.03	-0.4	-2.87	-1.01	-1.96	-1.29	-2.95	2.07	-2.89	2.9	-2.85	2.99	1.17	0.61	-2.9	-2.3	1.77	1.89	-1.29	0.88	-0.88	-0.94
77978	hasuga@iu.edu	1	8	human	villain	tragic	Female	19	United States	0000-00-00 00:00:00	0000-00-00 00:00:00	2.34	1.76	-1.4	-0.97	1.38	-2.41	-1.76	-1.39	-0.96	-1.88	-1.79	-0.59	2.06	1.02	-1.23	0.26	-0.88	0.95	0.17	-0.19	0.87	1.05	1.44	-2.02	-1.56	-2.26	-1.39	-1.52	-1.57	-1.53	2.42	0.64	0.01	-0.15	-1.83	0.1	-1.39	-0.85
82439	ohassell@iu.edu	1	8	human	villain	tragic	Male	27	United States	0000-00-00 00:00:00	0000-00-00 00:00:00	-1.55	0.44	1.8	-0.94	0.85	-0.84	0.81	1.68	-1.26	-0.9	-1.56	0.04	0.8	-0.59	-0.03	2.01	-1.47	0.02	1.14	-0.11	1.86	1.39	-1.58	1.91	1.91	-1.86	1.8	1.58	-0.6	0.04	1.53	-0.01	-1.4	-1.33	-1.88	1.4	-1.07	1.19
90363	nfilippi@iue.edu	1	8	human	villain	tragic	Female	26	United States	0000-00-00 00:00:00	0000-00-00 00:00:00	2.31	2.19	-2.84	-0.47	1.81	0.68	1.36	2.87	0.05	-0.09	0.37	-0.34	-1.5	0.6	0.84	0.34	-0.41	-0.47	0.34	1.1	0.04	-0.19	-3	-2.93	2.96	2.35	-2.58	2.37	1.88	1.92	-2.87	-2.64	1.99	-2.76	0.01	1.09	1.12	0.15
99838	momarrah@iu.edu	1	8	human	villain	tragic	Female	20	United States	0000-00-00 00:00:00	0000-00-00 00:00:00	-1.98	2.23	-1.14	-1.62	-1.97	-2.35	0.61	0.06	-1.58	1.75	2.25	0.27	-0.82	-0.83	-1.05	-1.62	-0.95	0.8	0.71	-0.13	-0.55	-1.86	2.4	2.41	2.5	-1.82	2.34	-1.96	-1.16	1.36	-1.47	0.35	1.93	-1.74	-1.95	0.03	-0.31	-1.36
100235	mpilipov@iun.edu	1	8	human	villain	tragic	Female	20	United States	0000-00-00 00:00:00	0000-00-00 00:00:00	0.07	0.85	-0.01	0.01	-0.14	-0.5	-0.93	2.27	-0.69	-0.74	-0.12	-2.11	0.01	-0.02	0.64	1.59	-0.06	0.12	0.18	-0.87	-0.91	-1.06	-1.96	-1.98	1.48	-1.43	1.63	-2.23	0.32	0.81	1.15	-1.16	1.94	2.08	-1.32	1.58	-1.02	-1.87
100446	megsouth@iu.edu	1	8	human	villain	tragic	Female	19	United States	0000-00-00 00:00:00	0000-00-00 00:00:00	2.47	2.87	2.74	-1.61	-2.71	2.3	2.86	1.13	-2.62	-1.39	1.71	2.19	-2.35	2.39	-1	-2.54	-0.57	-1.19	-1.77	-2.95	0.74	-2.58	2.83	2.78	2.38	-2.46	2.69	2.75	-2.51	-2.23	-0.97	-0.55	-2.36	-2.7	-1.28	0.58	0.88	-1.16
104496	wardryan@iupui.edu	1	8	human	villain	tragic	Male	22	United States	0000-00-00 00:00:00	0000-00-00 00:00:00	-2.91	2.94	-2.89	2.87	-2.98	2.68	-2.79	-2.84	-2.9	-2.93	-2.8	2.97	2.97	2.62	2.65	-2.75	2.91	-2.69	2.69	2.91	2.84	-2.9	-2.9	-2.91	-2.86	2.8	2.84	-2.88	-2.91	-2.78	-2.93	-2.94	-2.79	-2.88	-2.99	2.97	2.87	-2.87
105512	bsarda@iu.edu	1	8	human	villain	tragic	Female	19	United States	0000-00-00 00:00:00	0000-00-00 00:00:00	-2.7	2.11	-1.55	1.17	-2.89	1.82	-1.68	-2.91	-2.37	-1.97	-1.07	0.84	-0.34	-1.6	-1.32	-2.98	-1.17	0.52	2.7	-2.88	-2.1	-2.56	-2.95	2.89	2.91	2.89	-2.96	2.9	-2.91	2	1.78	-1.29	2.11	2.89	-2.09	1.56	-1.08	-1.03
105655	ssparzo@iu.edu	1	8	human	villain	tragic	Female	20	United States	0000-00-00 00:00:00	0000-00-00 00:00:00	2.94	-2.96	2.98	2.46	2.79	2.95	-1.64	-2.9	2.75	2.88	-2.94	-0.27	-2.98	-2.93	2.29	2.79	-0.85	-0.85	-0.76	2.52	-1.25	1.22	-2.83	-2.93	2.88	2.64	-2.84	2.88	-1.5	1.38	-2.9	-1.24	-2.93	2.79	-2.93	-1.8	2.86	0.73
115172	jb13@iu.edu	1	8	human	villain	tragic	Male	19	United States	0000-00-00 00:00:00	0000-00-00 00:00:00	-2.34	-0.52	-2.48	-2.57	1.82	-0.04	-2.7	-0.04	-1.64	-2.86	2.26	-1.19	-2.32	-2.6	2.6	-2.26	1	-0.65	-2.75	1.9	-0.77	-2.31	-3	-2.3	2.14	2.96	2.57	-2.35	-2.39	0.99	-2.95	0.53	0.55	2.58	-0.17	1.12	0.21	-0.35
122265	eromig@ius.edu	1	8	human	villain	tragic	Female	24	United States	0000-00-00 00:00:00	0000-00-00 00:00:00	2.96	-3	-1.36	3	1.83	1.6	1.62	3	-1.4	-1.42	-1.31	-2.95	0.03	1.25	1.87	-2.52	2.13	1.87	1.67	-0.45	-1.76	0.24	-2.29	3	3	-1.65	3	-3	-2.3	2.88	-2.8	2.14	-2.82	2.1	-2.52	3	0.81	-3
126797	dsingfie@iupui.edu	1	8	human	villain	tragic	Male	22	United States	0000-00-00 00:00:00	0000-00-00 00:00:00	-1.37	-2.98	-2.73	-2.97	2.97	-2.94	-2.95	2.98	0.26	-1.05	2.91	-2.97	2.69	2.89	-2.94	0.15	1.68	0.3	2.95	0.03	2.87	2.94	-1.47	-2.98	-2.97	-2.91	2.78	0.15	-0.02	0.03	2.94	-2	-0.15	-2.95	-1.8	0.34	-2.9	1.24
129611	schura@iu.edu	1	8	human	villain	tragic	Female	21	United States	0000-00-00 00:00:00	0000-00-00 00:00:00	0.88	0.97	-1.07	-0.17	2.31	-1.84	-0.63	0.2	2.36	-2.5	1.29	1.05	2.49	1.79	-2.96	2.45	1.27	0.18	0.72	-0.84	0.48	0.08	-2.57	2.97	2.64	-2.09	-2.9	-2.92	1.81	2.77	2.15	-0.84	2.69	-1.79	-0.65	1.03	-0.79	-1.3
130940	thtempel@iu.edu	1	8	human	villain	tragic	Male	19	United States	0000-00-00 00:00:00	0000-00-00 00:00:00	3	-1.65	0.3	1.48	-1.27	-0.01	-0.01	1.76	-0.13	1.33	-0.81	-1.28	1.83	3	1.52	2.99	-1.8	0.39	1.88	3	3	1.59	-3	-3	-3	2.95	-3	3	-3	-3	3	0.62	3	3	-3	0.51	-1.86	0.61
132638	skyymurr@iu.edu	1	8	human	villain	tragic	Female	20	United States	0000-00-00 00:00:00	0000-00-00 00:00:00	-1.4	1.49	-2.54	-1.12	-1.67	1.69	1.36	-1.32	1.35	1.13	-0.65	0.85	-1.45	-1.53	1.67	0.61	-0.37	-0.21	-0.15	0.34	-1.23	-0.31	1.25	1.37	-1.63	2.93	-2.81	2.77	1.4	-2.52	0.46	-2.82	-0.57	1.39	0.85	1.85	-1.75	-1.75
135081	nleuck@iupui.edu	1	8	human	villain	tragic	Female	19	United States	0000-00-00 00:00:00	0000-00-00 00:00:00	0.02	0.05	0.15	-0.01	-0.14	-0.11	0.06	0.04	-0.18	0.06	-0.45	-0.66	0.01	0.71	0.74	-0.34	-0.22	0.1	-0.41	0.49	-0.6	0.71	-1.28	-1.24	1.17	-1.24	-2.89	-1.22	0.26	-0.05	0.33	-0.37	-1.2	-0.74	-2.52	2.94	-0.42	0.09
137182	shalbig@iue.edu	1	8	human	villain	tragic	Female	42	United States	2/2/18 11:18	2/2/18 11:40	-0.91	-1.72	-2.36	-1.36	-2.16	-1.69	-1.9	-0.14	2.45	2.72	2.32	-2.78	-2.32	-2.32	-2.4	2.85	-1.89	-2.36	-1.99	-2.05	-1.5	-2.32	-2.65	-2.65	-2.73	-2.53	-2.03	-2.95	-2.49	-2.36	-1.7	-2.3	-2.43	-1.67	-2.65	1.33	-2.12	-1.59
138463	klclaxto@iu.edu	1	8	human	villain	tragic	Female	21	United States	0000-00-00 00:00:00	0000-00-00 00:00:00	-1.68	-0.29	-2.84	-0.44	0.58	-2.86	-0.26	0.06	-2.84	2.19	0.94	0.43	-0.44	1.76	-0.16	1.92	-1.41	1.53	2.81	2.04	1.8	-2.63	-2.69	-2.9	-2.89	2.96	2.91	2.45	-1.53	1.73	-1.92	1.85	-2.71	-2.63	-2.95	-1.91	-2.82	-0.25
150166	dpiemmal@iu.edu	1	8	human	villain	tragic	Female	20	United States	0000-00-00 00:00:00	0000-00-00 00:00:00	-1.05	-0.52	-0.05	2.68	0.2	0.52	-0.32	-2.46	-2.53	-2.89	-1.59	-0.12	-0.18	-2.75	1.59	-2.59	-0.89	-0.12	2.18	2.58	0.06	2.84	-2.89	-2.69	2.88	-0.64	2.41	2.77	2.47	0.11	0.27	1.34	-2.89	-1.89	-0.28	2.68	0.25	1.19
150527	tuckercr@iun.edu	1	8	human	villain	tragic	Female	25	United States	0000-00-00 00:00:00	0000-00-00 00:00:00	-2.84	-2.9	-2.35	-2.83	2.64	-2.78	-2.78	2.86	2.82	2.74	2.84	-2.69	-2.78	-2.82	2.9	-0.36	2.87	2.45	2.86	-2.93	2.78	-2.91	1.08	2.88	2.56	2.91	-2.63	2.86	2.69	-2.87	2.95	2.88	-2.78	-2.87	2.79	2.84	-2.12	2.48
153209	mirherna@iusb.edu	1	8	human	villain	tragic	Female	26	United States	0000-00-00 00:00:00	0000-00-00 00:00:00	2.46	0.17	0.5	0.44	-2.16	-0.49	2.5	0.38	-0.8	0.81	-1.24	-2	2.63	-2.31	-1.8	-0.45	0.27	-2.57	0.47	-0.44	-0.47	-0.83	2.82	2.64	-2.63	-2.41	2.48	-0.36	0.52	-0.45	-1.87	0.13	-2.04	-2.12	1.66	0.94	-2.24	-0.62
153934	jones520@iu.edu	1	8	human	villain	tragic	Male	22	United States	0000-00-00 00:00:00	0000-00-00 00:00:00	2.98	0.06	-0.22	-0.44	-0.17	2.88	0.15	2.99	0.34	-2.95	0.06	2.75	0.17	0.12	-0.16	1.3	0.77	0.14	1.7	0.71	1.44	-0.21	-2.57	2.69	2.34	2.96	-2.61	2.18	-0.12	0.1	1.12	-0.02	0.1	-0.14	0.84	2.68	1.5	-2.91
162993	amydarne@iu.edu	1	8	human	villain	tragic	Female	45	United States	0000-00-00 00:00:00	0000-00-00 00:00:00	-2.89	2.9	2.11	-1.67	2.94	2.45	1.77	-0.2	2.95	2.95	-2.93	-2.66	-2.95	2.93	3	-2.84	2.85	2	-2.98	-2.99	2.85	2.8	-2.88	-2.84	2.94	-2.95	2.96	2.91	2.91	-1.56	3	-2.91	-2.91	2.82	-2.98	-2.39	-2.9	2.96
163998	akcolvin@iun.edu	1	8	human	villain	tragic	Female	22	United States	0000-00-00 00:00:00	0000-00-00 00:00:00	2.66	-2.73	2.83	0.18	-2.15	0.13	-0.32	-0.15	-2.95	-1.43	-0.18	1.6	-2.64	2.27	2.31	-1.06	0.56	2.06	0.13	0.51	0.55	-1.38	-1.89	-0.18	-0.18	-0.44	-2.79	0.72	0.12	-1.25	-0.25	0.82	-0.38	0.18	-2.46	-0.05	-1.96	-0.28
171750	jackhuff@iupui.edu	1	8	human	villain	tragic	Male	27	United States	0000-00-00 00:00:00	0000-00-00 00:00:00	2.32	-1.64	1.19	1.09	-1.19	2.46	-1.17	1.06	-2.22	-2.16	-1.87	-1.83	-1.68	-1.79	-1.6	-1.51	1.13	-0.56	1.2	1.24	-1.08	-1.28	2.94	2.32	-2.38	2.16	1.6	-1.96	1.6	0.89	1.55	-1.73	1.56	-2.66	-1.92	1.31	0.27	-1.4
172575	jhenkler@iu.edu	1	8	human	villain	tragic	Female	20	United States	0000-00-00 00:00:00	0000-00-00 00:00:00	2.93	0.97	-2.99	-2.93	-0.01	2.21	2.91	2.95	0.28	2.95	1.57	2.13	-1.67	2.94	2.95	-2.89	-1.83	0.55	-1.86	-2.26	-0.71	2.94	2.94	-2.94	-2.95	-2.89	-3	2.9	0.81	-1.23	-1.84	1.73	2.91	0.22	-2.86	1.72	-2.94	0.91
176498	eltmoore@iusb.edu	1	8	human	villain	tragic	Female	21	United States	0000-00-00 00:00:00	0000-00-00 00:00:00	-0.52	-0.37	1.14	-0.25	-0.18	-1.51	1.02	-0.11	-2.26	1.89	-2.26	-2.3	-1.68	-2.9	-1.83	1.91	1.9	-2.89	-2.56	-0.07	-2.89	-2.63	-2.97	-2.93	2.5	1.53	-2.78	-2.97	2.85	-1.36	2.97	2.27	-2.04	1.96	-2.89	-2.1	-2.95	-0.8
176967	hsclevel@indiana.edu	1	8	human	villain	tragic	Female	20	United States	2/18/18 2:22	2/18/18 2:39	0.01	-1.84	-1.76	-0.05	-0.97	-0.02	0.58	1.39	1.88	1.81	2.84	-0.16	-0.44	1.51	1.89	-0.97	-0.96	-0.31	-2.98	-2.96	-1.52	-2.95	-2.91	-2.94	-2.96	-2.96	-2.95	-2.96	-2.95	-1.48	-2.98	-2.02	-2.99	-2.96	-1.03	-0.81	-1.52	0.55
183129	alberndt@iu.edu	1	8	human	villain	tragic	Female	19	United States	0000-00-00 00:00:00	0000-00-00 00:00:00	-0.66	-0.05	-0.45	-1.39	-0.01	0.07	1.72	0.09	-0.48	0.8	1.43	-0.1	-0.05	-0.02	-1.15	0.09	-1.14	0.09	-0.09	-0.31	0.85	-0.03	2.38	1.79	2.67	2.38	1.98	2.83	-0.56	-1.04	1.69	2.02	0.3	-1.43	0.57	0.96	-1.25	-0.39
184420	svschuma@iu.edu	1	8	human	villain	tragic	Female	20	United States	0000-00-00 00:00:00	0000-00-00 00:00:00	-1.97	1.03	-1.77	-0.78	-0.89	-0.22	-1.55	1.1	1	-1.82	0.99	-1.05	0.16	0.25	-0.21	2.94	0.49	-1.03	-0.46	2.38	-2.29	-2.1	2.95	2.92	2.22	-2.65	-2.55	-2.2	-1.67	0.21	1.67	-1.39	-0.7	-2.18	-2.54	1.55	0.06	-2.82
188313	miejones@iu.edu	1	8	human	villain	tragic	Male	52	United States	0000-00-00 00:00:00	0000-00-00 00:00:00	-0.56	-0.21	0.05	2.92	-2.95	0.21	0.15	-0.07	-2.95	2.95	1.06	-0.06	-2.97	-2.92	-2.97	2.97	-2.98	-2.92	2.98	-2.91	2.88	-2.97	2.95	2.95	2.94	-2.95	-2.91	-2.98	2.93	-2.98	2.89	-0.49	-2.97	2.94	-2.97	0.14	-3	-0.15
192345	luedman@iu.edu	1	8	human	villain	tragic	Male	24	United States	0000-00-00 00:00:00	0000-00-00 00:00:00	1.35	1.35	1.75	-2.06	1.79	-1.79	-1.85	-2.89	-3	-2.74	-2.17	0.04	2.7	2.82	2.96	2.75	-2.94	2.9	-3	-3	-2.92	-3	-1.65	-2.88	-2.79	-2.86	-1.37	-0.13	-2.86	-2.88	-3	-2.17	2.97	-2.95	-1.39	2.86	0.17	-2.19
193428	mcarla@indiana.edu	1	8	human	villain	tragic	Female	25	Indonesia	0000-00-00 00:00:00	0000-00-00 00:00:00	-0.08	-2.36	-2.47	-2.21	1.11	0.32	-1.88	-2.97	-2.4	-2.97	0.2	-0.07	1.84	-2.4	2.92	2.38	1.6	-2.17	2.26	-2.29	0.25	1.79	2.92	1.93	-2.09	-2.07	-2.9	0.18	-0.13	1.71	2.92	1.74	2.31	-1.95	-2.91	0.28	-3	-2.85
195204	adsharpe@iu.edu	1	8	human	villain	tragic	Male	20	United States	0000-00-00 00:00:00	0000-00-00 00:00:00	2.97	-1.91	2.97	2.96	-1.56	2.96	2.97	2.93	-2.93	1.32	0.6	1.86	0.18	-0.64	1.01	0.09	-0.96	-0.54	-0.7	-1.39	0.99	1.75	2.94	2.94	-2.9	-1.19	-2.93	1.04	2.9	-2.93	-2.93	0.77	1.72	0.77	0.27	2.9	-0.41	-1.46
207418	katlasko@iu.edu	1	8	human	villain	tragic	Female	35	United States	2/12/18 7:36	2/12/18 7:53	-0.2	-1.22	-2.23	-1.89	-2.13	-2.36	-2.4	-1.22	1.87	2.5	1.67	0.23	-2.94	-2.46	-2.96	-2.66	-0.11	0.5	1.17	0.2	-0.73	1.22	-2.94	-2.3	-2.3	-2.21	2.88	-0.69	-1.65	-0.87	-0.9	-1.55	-2.77	-1.82	-2.79	-1.78	-2.08	-2.73
215342	sjreen@iu.edu	1	8	human	villain	tragic	Male	20	United States	0000-00-00 00:00:00	0000-00-00 00:00:00	-1.17	-0.66	1.32	1.68	1.42	-0.76	-1.34	-3	-2.18	1.75	1.34	-0.87	0.74	0.38	0.55	0.77	-0.87	0.11	0.33	0.18	0.02	0.57	-2.9	-2.89	-2.45	-2.94	-2.73	3	-1.01	0.63	0.68	-0.82	-0.43	0.71	1.89	2.54	3	2.03
217279	katsmit@iu.edu	1	8	human	villain	tragic	Female	32	United States	0000-00-00 00:00:00	0000-00-00 00:00:00	-1.07	-1.05	0.62	-0.35	-1.49	1.61	0.33	-0.51	1.75	-2.44	-2.63	-0.13	2.13	0.85	-0.77	-2.94	-1.93	0.77	-0.82	2.66	-0.39	0.95	-2.8	-2.83	2.19	2.49	2.8	1.43	-2.03	1.41	2.13	0.03	-2.3	0.84	-2.44	1.08	-1.66	1.01
220251	jguskey@indiana.edu	1	8	human	villain	tragic	Male	22	United States	0000-00-00 00:00:00	0000-00-00 00:00:00	2.08	1.47	2.33	2.41	-1.32	1.76	-1.09	0.21	-2.74	-1.3	-1.92	1.2	-2.88	-2.52	1.29	-1.46	-0.92	-1.3	-0.95	-1.42	-1.02	0.66	-1.78	2.75	-1.36	-1.29	1.85	-2.65	1.45	1.52	1.45	1.07	0.09	-2.78	-2.21	0.96	-1.07	0.56
222253	janmeado@iusb.edu	1	8	human	villain	tragic	Female	55	United States	0000-00-00 00:00:00	0000-00-00 00:00:00	-0.03	-1.68	1.5	0.33	-1.58	1.8	-1.48	2.95	1.05	-0.78	-2.78	-1.41	-2.36	2.81	-1.95	-2.55	-2.4	1.17	2.21	-2.91	-1.83	-0.22	-2.97	2.95	-2.9	-2.76	-2.88	2.95	2.78	-1.67	-2.88	1.41	-2.91	2.8	-2.92	0.33	-2.97	2.35
222444	revankap@iu.edu	1	8	human	villain	tragic	Female	19	United States	0000-00-00 00:00:00	0000-00-00 00:00:00	0.17	0.18	1.39	-0.1	-1.41	-0.31	-0.6	-2.93	0.34	0.44	-0.73	-0.77	-1.43	-1.68	0.07	-0.7	-0.6	0.31	0.29	0.48	0.31	-1.06	-1.48	1.16	-1.61	2.03	2.19	-2.74	-1.39	-1.48	-0.62	0.19	-0.66	-0.02	-1.47	0.11	-0.33	-0.69
225161	melicaba@iu.edu	1	8	human	villain	tragic	Female	27	United States Minor Outlying Islands	1/31/18 8:47	1/31/18 9:14	-1.38	-0.74	-0.49	0.34	-0.19	-0.26	1.06	-0.1	0.81	0.58	1.4	-0.47	-0.96	-0.72	-0.28	-1.32	-0.31	-0.03	-1.05	-1.3	-0.6	-0.86	-1.14	-0.72	-0.69	-1.35	-1.29	-0.41	-0.42	-1.58	-1.4	-1.27	-0.76	-0.19	-1.91	0.33	-1.71	-0.16
228067	graminni@indiana.edu	1	8	human	villain	tragic	Female	22	United States	2/5/18 4:29	2/5/18 4:48	0.7	0.51	-0.47	-0.67	-0.77	-1.97	-1.23	-0.03	1.72	1.37	0.64	-0.07	-1.34	-1.58	0.07	-0.73	0.23	-0.5	-0.35	-0.1	-0.74	0.93	-2.77	-2.63	-2.97	-2.9	-2.85	-2.82	-2.91	-1.49	-2.56	-2.29	-2.18	-2.25	-0.88	2.77	-1.35	-0.34
228796	chinkey@iu.edu	1	8	human	villain	tragic	Male	19	United States	0000-00-00 00:00:00	0000-00-00 00:00:00	3	-1.99	3	-3	-1.29	-3	-3	3	2.65	-1.85	-0.47	-1.18	-1.8	0.84	0.65	-2.61	-1.14	-0.09	-2.86	3	0.53	2.48	-2.6	-2.21	3	3	3	2.82	-3	2.56	2.93	3	-3	1.31	1.68	3	-3	-3
230483	dabeckne@iue.edu	1	8	human	villain	tragic	Male	23	United States	0000-00-00 00:00:00	0000-00-00 00:00:00	-1.23	-1.26	1.2	-1.77	1.62	-1.04	1.35	1.47	1.27	1.11	-1.23	1.35	0.61	2.22	-1.04	-2.54	1.47	-0.35	-1.19	-1.59	1.78	-1.35	2.01	1.12	1.04	-1.19	1.34	-1.2	-1.61	-0.11	1.57	2.4	-1.18	1.15	-1.41	1.15	-1.02	-1.05
231291	kcronkhi@iupui.edu	1	8	human	villain	tragic	Female	21	United States	0000-00-00 00:00:00	0000-00-00 00:00:00	-1.41	0.16	-0.41	1.6	1.77	-1.25	1.97	1.26	1.34	-1.84	-0.9	-0.61	1.87	-1.73	-1.44	1	0.3	-0.08	-1.33	-1.74	1.52	0.86	1.68	-2.73	-2.18	-1.75	-2.62	2.35	-1.49	1.93	1.67	1.54	-1.84	1.15	-1	1.25	-1.28	1.14
232292	sdwoodru@iupui.edu	1	8	human	villain	tragic	Female	22	United States	0000-00-00 00:00:00	0000-00-00 00:00:00	-1.92	1.82	1.74	-1.67	0.56	-1.06	2.08	-2.87	1.92	-2.25	-1.08	-1.92	2.03	-0.49	-0.1	2.19	0.65	2.73	-1.96	-0.14	-2.84	1.92	1.94	1.6	-2.41	-0.52	2.5	-2.14	-1.97	-0.33	-0.03	2.06	0.52	1.62	-1.02	1.33	-2.67	-2
239031	jazhoope@iupui.edu	1	8	human	villain	tragic	Female	21	United States	0000-00-00 00:00:00	0000-00-00 00:00:00	2.92	2.88	0.58	1.27	-1.25	-1.16	2.89	-0.9	2.88	-2.89	-2.99	-0.43	-2.87	2.94	2.91	-2.53	-0.39	2	-1.16	-2.21	1.48	-2.98	-2.94	-2.95	2.91	-2.91	-2.94	-2.92	-2.96	2.89	-2.91	-2.89	-2.94	2.77	2.12	1.48	2.87	1.45
240473	braschre@indiana.edu	1	8	human	villain	tragic	Male	20	Afghanistan	0000-00-00 00:00:00	0000-00-00 00:00:00	-2.89	0.92	2.42	-2.93	-2.83	-2.42	-2.3	-2.9	2.26	2.24	2.3	0.15	2.38	2.48	2.51	1.88	-1.6	-0.23	-0.22	2.48	1.55	-2.32	-2.5	2.71	2.47	2.35	-2.81	-2.7	-1.79	-1.71	1.55	0.72	-1.77	1.77	1.44	2.16	2.07	2.06
245437	chrmorin@iu.edu	1	8	human	villain	tragic	Male	20	United States	0000-00-00 00:00:00	0000-00-00 00:00:00	0.33	-2.57	1.72	2.49	2.77	1.45	1.9	2.83	-1.53	2.74	-2.2	-0.12	-2.84	-1.05	-2.92	2.83	0.01	0.26	0.66	-1.55	-0.78	-0.34	2.35	-2.82	2.07	-2.81	1.83	1.63	2.99	-2.64	-2.88	2.89	-0.65	-2.83	-2.94	0.64	0.86	-2.82
245734	jugauthi@iu.edu	1	8	human	villain	tragic	Female	19	United States	0000-00-00 00:00:00	0000-00-00 00:00:00	2.86	-2.95	1.12	-0.93	2.98	-2.43	-2.91	-2.91	1.87	2.5	1.64	1.31	1.77	2.01	2.83	2.48	-0.06	0.02	1.16	-1.28	0.11	-1.96	-2.93	-2.95	2.91	1.96	-2.98	2.91	1.96	0.77	0.02	-1.58	-1.48	2.94	-2.92	-0.02	-0.84	0.84
249434	delapark@iu.edu	1	8	human	villain	tragic	Female	20	United States	2/7/18 10:22	2/7/18 10:41	1.89	-1.63	-1.04	0.96	0.54	1.12	1.06	-1.41	2.71	0.22	2.12	1.16	1.19	2.66	2.12	-2.07	1.1	1.17	2.07	0.58	0.5	2.14	-2.5	-2.1	-2.55	-2.38	-2.28	-1.65	-1.76	-1.98	-2.43	0.53	-2.03	-2.26	-1.85	2.43	-1.71	-0.82
250989	jrenguet@iupui.edu	1	8	human	villain	tragic	Male	27	United States	0000-00-00 00:00:00	0000-00-00 00:00:00	-2.36	2.39	-0.89	-2.08	2.46	0.1	0.04	-2.33	0.9	1.81	-0.42	-2.56	-0.1	0.28	-0.25	-2	-2.22	-2.75	0.82	-1.74	0.14	0.99	2.64	2.82	2.56	-2.57	-2.79	2.35	2.13	-2.75	-2.03	2.15	2.17	-0.82	2.57	2.67	2.71	-2.69
251374	mattoxa@iusb.edu	1	8	human	villain	tragic	Female	28	United States	0000-00-00 00:00:00	0000-00-00 00:00:00	0.98	0.59	-0.88	0.28	-2.38	-0.84	-0.72	2.92	1.42	1.48	-0.47	-0.75	-0.02	-1.55	0.04	2.55	0.48	0.08	-1.3	1.19	-1.98	0.23	1.6	-2.68	2.41	-2.3	2.72	-1.66	-0.72	-0.79	-0.62	-0.57	-0.62	-2	1.1	1.18	1.21	0.18
255502	rhhorne@iupui.edu	1	8	human	villain	tragic	Female	27	United States	0000-00-00 00:00:00	0000-00-00 00:00:00	0.59	-0.22	1.68	-1.12	1.66	-1.66	-0.2	2.09	-1.29	-2.4	-2.29	0.48	2.39	2.09	2.34	-1.75	2.09	-0.3	-1.18	-0.06	-0.12	1.29	-2.08	2.52	-1.75	-2.08	1.93	1.45	-2.1	2.03	1.76	1.95	-2.47	0.15	-1.92	-0.66	1.68	-0.31
258794	bsacasas@ius.edu	1	8	human	villain	tragic	Male	27	United States	0000-00-00 00:00:00	0000-00-00 00:00:00	1.82	-0.06	0.04	0.04	-1.2	-0.04	-2.96	2.31	1.98	1.83	-0.52	-0.03	1.29	-1.86	1.86	-2.96	0.84	0.82	1.25	-1.49	-1.28	1.59	1.61	-3	-2.96	-1.86	2.99	-1.63	-1.17	-3	-1.86	-1.86	1.81	-3	-3	-2.98	1.32	-3
275953	mgneff@iu.edu	1	8	human	villain	tragic	Female	22	United States	0000-00-00 00:00:00	0000-00-00 00:00:00	-2.91	2.45	2.61	-2.11	-1.9	2.88	-1.54	-3	-2.38	-0.91	-2.54	-1.04	-1.34	1.83	-2.3	1.84	0.74	0.22	-1.6	0.07	2.27	-2.3	2.98	-2.98	2.97	2.91	-2.93	-2.97	-2.98	1.41	2.91	-1.48	2.06	1.44	0.39	2.29	2.23	-0.73
281582	vventure@iu.edu	1	8	human	villain	tragic	Male	60	United States	0000-00-00 00:00:00	0000-00-00 00:00:00	-0.07	-0.24	0.18	-0.63	0.07	-0.18	0.01	-2.24	-0.1	1.1	0.1	-0.83	-0.29	-1.07	1.42	-0.92	0.18	-0.03	0.07	-0.54	-0.21	-0.42	1.82	1.87	1.22	0.75	-1.43	0.72	1.03	0.14	-0.4	-0.39	0.83	-0.58	-1.76	0.19	1.61	-1.04
285095	ktitus@iupui.edu	1	8	human	villain	tragic	Female	22	United States	0000-00-00 00:00:00	0000-00-00 00:00:00	-3	-0.07	-0.12	-1.61	-0.43	-2.14	-0.18	-2.91	1.99	2.96	1.9	0.08	-0.01	2.52	2.67	-0.04	-0.36	-0.54	-2.01	1.99	-1.61	2.64	2.98	-2.98	-2.96	2.96	-2.98	2.95	1.77	-1.61	3	-1.05	-2.76	-2.9	2.96	0.48	0.29	-1.93
316318	jestoney@indiana.edu	1	8	human	villain	tragic	Female	22	United States	0000-00-00 00:00:00	0000-00-00 00:00:00	-1.59	-0.77	1.8	2.29	1.43	0.77	-1.97	-1.81	0.97	-0.03	0.91	1.18	-1.45	2.48	-1.4	-2.73	-0.32	-1	-0.59	-0.63	0.05	1.44	2.6	-2.9	-2.66	-2.74	2.88	-2.39	1.11	1.53	-2.95	2.4	0.73	-0.12	-1.12	1.12	1.43	-1.43
319774	iawong@iu.edu	1	8	human	villain	tragic	Female	20	United States	1/30/18 9:28	1/30/18 9:48	-1.66	-0.95	-1.83	-2.21	-1.27	2.33	-1.03	1.86	2.37	2.19	-1.78	0.1	2.55	-0.66	1.32	-2.37	1.06	-2.05	-1.79	-1.4	0.75	1.62	-0.32	-2.25	-2.32	-1.11	-1.22	-2.99	-2.54	-0.34	-1.02	1.64	-1.8	-2.22	-2.47	2.84	-1.68	0.28
320421	rsumner@iupui.edu	1	8	human	villain	tragic	Female	28	United States	1/29/18 2:18	1/29/18 2:33	1.04	-2.39	-0.45	0.07	-1.75	2.94	-2.3	2.07	0.49	0.58	-0.72	-2.82	-2.6	-1.61	-0.56	-2.06	-2.34	-1.89	-2.35	-1.88	-2.04	-1.99	-2.32	-2.06	-2.11	-2.1	-2.82	-2.02	-2.07	-2.34	-1.98	-2.23	-2.1	-1.24	-2.94	2.83	-2.91	-0.06
321129	aacruz@iupui.edu	1	8	human	villain	tragic	Female	22	United States	0000-00-00 00:00:00	0000-00-00 00:00:00	-2.77	-2.63	2.77	2.52	2.63	-2.59	-2.35	0.04	2.51	-2.6	2.83	-0.16	-2.7	-2.6	2.63	2.74	-2.63	-2.86	2.59	2.72	-2.74	2.63	2.71	2.48	-2.78	2.86	-2.26	-2.78	-2.63	2.7	2.75	2.83	2.71	-2.63	-2.9	2.9	2.9	-2.9
322190	malive@iu.edu	1	8	human	villain	tragic	Female	25	United States	2/2/18 12:22	2/2/18 12:55	-2.27	1.79	-1.3	-1.37	-1.55	-1.88	-2.07	-0.6	2.58	2.62	0.93	-1.27	2.17	-2.82	-2.73	-2.32	0.18	-2.89	-1.05	-2.38	-1.25	-2.22	-2.93	-2.23	-2.68	-2.35	-2.78	-2.76	-2.34	-1.75	-1.32	-1.55	-2.05	-2.73	-2.88	-0.91	-1.93	-2.07
324626	whitemaj@iusb.edu	1	8	human	villain	tragic	Female	47	United States	1/29/18 6:20	1/29/18 6:43	1.9	2.5	2.49	-2.41	2.51	-2.35	2.37	2.23	2.39	2.39	2.64	-2.63	-2.64	-2.23	-2.39	-2.88	-1.8	-1.33	-2.25	-2.56	0.24	-2.41	-2.86	-2.75	-2.71	-2.7	-2.81	-2.67	-2.41	-2.27	-2.36	1.41	-2.53	-2.6	-2.49	-1.14	-0.91	-2.01
325344	kkdeross@iu.edu	1	8	human	villain	tragic	Female	21	United States	1/30/18 12:51	1/30/18 1:11	-2.27	-0.04	-1.94	-0.95	-2.4	-2.46	1.59	0.1	2.48	2.8	1.49	-0.16	0.47	0.01	-2.91	1.77	1.97	0.25	0.15	-0.31	2.27	0.95	-2.88	-2.95	-2.9	-0.32	-2.98	-1.42	-2.66	-2.93	-2.7	2.95	0.07	-0.71	-2.89	2.17	0.01	1.04
[truncated: 92 more columns]
