# Supplementary material for: The doctor’s digital double: how warmth, competence, and animation promote adherence intention
Source: PeerJ Comput Sci. 2018 Nov 12;4:e168. doi: 10.7717/peerj-cs.168 (PMC7924424; doi:10.7717/peerj-cs.168)
Supplement: Supplemental Information 2 [file peerj-cs-04-168-s002.csv]

id	consent_flag	group	depiction	character	ending	gender	age	country	created_at	updated_at	realism_1	realism_2	realism_3	humanness_1	humanness_2	humanness_3	humanness_4	humanness_5	HR	eeriness_1	eeriness_2	eeriness_3	eeriness_4	eeriness_5	eeriness_6	eeriness_7	eeriness_8	e	e12	competence_1	competence_2	competence_3	competence_4	competence_5	competence_6	goodwill_1	goodwill_2	goodwill_3	goodwill_4	goodwill_5	goodwill_6	trustworthiness_1	trustworthiness_2	trustworthiness_3	trustworthiness_4	trustworthiness_5	trustworthiness_6	GT	transportation_1
4117	1	1	animation	hero	happy	Female	30	Mauritania	2/3/18 3:31	2/3/18 4:06	-2.08	-1.72	-1.88	0.34	-2.29	0.49	-2.57	-2.67	-0.515833333	-2.27	-2.52	-0.15	-2.3	-0.71	-1.93	-2.25	-1.8	-0.0605375	-2.21	2.13	1.64	2.3	-2.55	2.23	1.83	1.86	-1.7	-1.92	-2.19	-2.14	2.23	2.35	1.45	2.14	2.23	2.37	2.05	0.2425	0.9
5150	1	1	animation	hero	happy	Female	29	United States	1/31/18 3:56	1/31/18 4:12	-3	-3	-0.8	-0.76	-1.05	-1.74	-2.81	-1.93	-0.62875	0.89	1.21	-1.54	3	-1.73	1.08	-1.75	-0.88	-0.0506	-0.1325	1.73	1.5	0.35	1.55	0.9	1.73	-2.13	0.55	-0.56	0.73	0.91	2.08	1.75	0.44	1.58	2.19	-0.18	-0.47	0.191388889	0.85
5161	1	1	animation	hero	happy	Male	27	Hong Kong	1/31/18 1:02	1/31/18 1:17	1.25	0.8	0.1	1.05	1.37	0.78	-0.1	-2.04	0.13375	0.14	-0.53	1.1	0.62	1.47	0.46	-0.52	2.47	-0.001975	0.39	2.43	2.55	2.59	2.67	2.7	2.62	2.44	2.51	2.31	2.63	2.3	2.79	1.88	1.39	1.75	2.66	2.48	1.68	0.745	1.71
5535	1	1	animation	hero	happy	Female	29	United States	2/14/18 10:10	2/14/18 10:24	-2.94	-2.13	-2.55	-1.83	-0.68	-2.24	-1.64	-0.84	-0.61875	-0.1	-0.9	-2.4	-1.55	-0.61	-2.44	0.03	-1.16	0.07645	-0.5325	0.37	0.36	1.04	0.99	0.96	0.36	1.75	-0.92	-2.64	-0.97	0.75	1.26	0.68	1.08	0.31	0.41	1.05	-1.48	0.035555556	-1.81
6949	1	1	animation	hero	happy	Male	24	India	1/30/18 10:23	1/30/18 10:56	-2.43	-2.57	-2.59	-2.47	-2.47	-1.36	-2.87	-0.37	-0.71375	2.02	2.24	-2.45	0.04	1.98	1.74	-0.67	-2.76	-0.016375	0.2075	-0.18	-1.83	-1.22	-0.74	-1.62	-1.38	-1.03	-2.33	-0.39	-1.93	-2.62	-0.18	-0.34	-2.47	-1.5	1.69	-2.45	-2.31	-0.440555556	-2.52
7389	1	1	animation	hero	happy	Female	60	India	2/11/18 6:57	2/11/18 7:24	-1.99	-1.99	-2.67	-1.79	-1.85	-1.92	1.98	-2.33	-0.523333333	-2.8	1.83	1.71	-2.3	-1.83	0.26	-1.03	-0.14	-0.00595	-0.535	2.84	2.8	1.87	2.31	2.76	1.98	2.3	2.24	1.92	1.87	1.9	0.21	2.3	2.1	2.3	2.03	2.3	1.8	0.646388889	0.24
8482	1	1	animation	hero	happy	Female	49	United States	2/5/18 11:55	2/5/18 12:12	-2.69	-1.34	0.01	-2.02	-2.02	-1.27	-1.64	-1.41	-0.515833333	-0.15	-1.25	0.25	-1.95	-1.31	-0.97	-0.02	-0.07	0.0308875	-0.3725	1.89	1.36	0.89	1.35	2.01	1.36	0.28	0.2	0.89	2.17	2.66	-0.04	1.31	0.97	2.3	2	1.94	1.99	0.463055556	0.43
8913	1	1	animation	hero	happy	Female	23	China	1/31/18 10:16	1/31/18 10:37	-2.95	-1.25	-2.43	-1.28	-2.54	-2.66	-2.31	1.01	-0.600416667	0.82	1.95	1.11	1.47	1.55	0.3	0.14	-0.52	0.0096375	0.5975	2.3	-2.07	1.88	2.3	1.84	1.83	1.32	1.96	1.61	0.37	-1.45	1.52	1.84	0.9	1.39	2.43	1.39	-0.86	0.345	-0.6
10169	1	1	animation	hero	happy	Female	27	Philippines	1/31/18 11:12	1/31/18 10:00	-2.33	-0.82	-1.63	-1.96	-2.62	0.79	-2.14	-2.83	-0.564166667	2.09	2.39	2.43	1.31	-1.25	2.69	-0.96	0.69	-0.0143625	1.0525	1.79	1.76	1.17	-0.18	1.74	0.2	0.37	1.97	1.98	1.26	-1.28	-0.67	0.26	0.46	-0.79	1.6	0.5	-2.71	0.081944444	-1.57
11381	1	1	animation	hero	happy	Female	27	China	2/7/18 3:13	2/7/18 3:32	-2.34	-1.12	-2.05	-2.92	-2.25	-1.25	-1.54	-1.74	-0.63375	1.06	1.36	0.19	0.84	0.85	2.45	0.01	-1.11	-0.06695	0.33	0.96	0.2	0.14	1.15	0.52	1.82	-1.2	0.39	0.67	-0.91	0.05	2.94	0.09	1.85	0.03	0.09	1	-0.12	0.135555556	-2.94
12929	1	1	animation	hero	happy	Female	27	United States	1/31/18 9:12	1/31/18 10:11	-2.91	-2.98	-2.85	-1.23	-2.96	0.41	-2.15	-2.88	-0.73125	-0.19	0.06	0.02	-1.27	-0.44	-0.06	0.01	0.02	0.020475	-0.025	2.53	2.46	2.28	1.77	2.86	2.1	0.98	1.37	0.77	0.88	1.23	-0.01	-0.01	-0.05	1.99	0.47	0.85	1.26	0.270277778	0.25
17296	1	1	animation	hero	happy	Female	23	United States	2/1/18 10:10	2/1/18 10:27	-2.96	1.72	1.06	0.87	-1.26	-1.47	-1.62	2.94	-0.03	-1.81	-1.92	-1.92	-2.84	-2.37	-2.42	-1.98	-1.56	0.012575	-1.8175	2.64	2.73	1.24	2.38	1.4	2.02	1.16	1.82	1.42	-0.25	0.88	1.98	-0.17	2.5	1.94	1.71	1.92	2.38	0.480277778	0.93
28255	1	1	animation	hero	happy	Female	24	United States	2/3/18 10:46	2/3/18 11:00	-1.28	1.16	-1.93	-2.35	-1.13	-1.03	-1.97	-2.91	-0.476666667	0.89	1.57	1.24	-0.79	0.04	0.49	0.11	0.07	0.045975	0.66	1.61	2.05	2.14	1.51	1.71	1.72	1.68	1.46	1.56	2.14	1.27	1.11	2.1	1.54	1.57	1.3	1.68	0.75	0.504444444	0.33
29000	1	1	animation	hero	happy	Other	40	Nigeria	2/5/18 12:26	2/5/18 12:42	0.14	1.92	-1.78	-1.07	-2.01	-1.17	1.73	-1.73	-0.165416667	1.5	2.07	1.8	0.28	0.02	-2.32	-0.73	-1.68	0.103825	0.29	1.65	2.56	1.5	1.73	1.82	1.78	2.01	1.29	2.52	-0.22	1.12	1.9	1.24	0.08	1.42	1.85	1.53	0.96	0.436111111	1
29883	1	1	animation	hero	happy	Female	29	United States	2/6/18 5:20	2/6/18 5:59	-2.76	-0.52	-2.05	-0.82	-2.42	-0.65	-2.75	-1.64	-0.567083333	0.25	-0.88	1.11	-1.03	-0.52	-0.47	-0.15	-1.03	-0.011175	-0.4525	0.65	0.23	0.23	0.15	0.6	0.68	0.79	0.02	0.46	-0.01	0.04	0.37	0.31	-0.24	0.5	0.92	0.44	0.36	0.11	-2.05
32453	1	1	animation	hero	happy	Female	51	United States	2/1/18 4:05	2/1/18 4:19	-2.96	-2.83	-2.99	-2.94	-3	-2.93	-2.95	-2.85	-0.977083333	2.5	1.92	0.92	0.37	-2.94	2.19	-0.16	-2.86	-0.0340625	0.35	-0.14	-0.21	-0.09	-0.14	-0.2	1.01	-0.12	0.07	-0.09	-0.45	-0.26	-0.09	-0.05	0.12	-0.09	-0.05	0.16	-0.57	-0.039444444	-2.21
33374	1	1	animation	hero	happy	Female	52	United States	3/13/18 11:27	3/13/18 11:43	-2.67	-2	-0.67	-1.8	0.35	1.39	2.62	1.17	-0.067083333	-2.75	-1.38	-0.17	-1.37	-1.93	-1.19	-0.48	-1.88	-0.064	-1.6225	1.11	2.27	2.24	2.15	2.91	2.75	-0.62	2.07	1.63	1.44	1.98	-0.9	0.44	0.19	2.35	2.7	2.03	-1.19	0.336666667	-1.34
34086	1	1	animation	hero	happy	Female	37	United States	2/3/18 3:50	2/3/18 4:16	-2.6	-0.24	0.35	-0.8	-0.82	-1.19	-1.14	-0.08	-0.271666667	0.29	0.3	0.63	-0.24	-0.98	0.82	-0.8	-0.51	-0.02825	-0.18	1.44	0.76	1.02	2.14	2.21	1.47	1.46	1.32	0.45	1.13	0.8	0.6	1	1.81	0.18	0.87	1.42	0.32	0.315555556	-0.87
37252	1	1	animation	hero	happy	Female	30	United States	1/31/18 11:39	2/1/18 12:00	-1.99	1.15	0.21	-1.5	0.04	-2.86	-0.07	0.79	-0.17625	-1.85	-1.9	-2.83	-2.93	-1.69	-1.21	-1.19	-0.79	-0.0018375	-1.4325	2.97	2.24	1.31	1.31	2.87	2.92	2.26	1.29	1.32	2.68	0.42	2.9	2.24	1.31	2.04	2.29	3	1.75	0.652777778	0.86
38232	1	1	animation	hero	happy	Female	29	United States	2/10/18 9:20	2/10/18 9:33	-2.87	-2.46	-2.87	-2.1	1.25	-1.45	-1.19	-2.86	-0.60625	-1.49	1.06	-0.1	-1.37	2.78	0.11	-0.35	-0.09	-0.0043125	-0.2175	2.1	2.35	1.87	2.48	2.34	2.14	1.04	1.29	2.04	0.97	2.06	0.62	1.05	1.57	1.65	1.59	1.99	1.04	0.469722222	1.67
42177	1	1	animation	hero	happy	Female	31	India	1/31/18 7:33	1/31/18 7:48	-0.11	-1.01	-0.84	-1.6	2.41	-2.48	-1.81	0.28	-0.215	-0.37	-2.19	0.51	-1.5	0.15	0.11	-0.45	-0.12	-0.051175	-0.7825	1.88	-0.15	2.47	1.96	1.75	1.98	2.25	2.64	2.74	1.92	2.44	1.72	1.91	1.79	0.97	1.73	1.06	2.54	0.658611111	1.16
42869	1	1	animation	hero	happy	Male	35	Korea	2/1/18 5:31	2/1/18 5:57	2.09	3	0.67	2.22	1	1.25	-1.79	-0.97	0.31125	-2.1	-1.89	-1.85	-0.93	-3	-1.02	-0.05	-0.47	-0.0281625	-1.1275	1.75	2.46	1.97	1.78	1.7	1.86	1.33	2.14	2.2	1.44	2.37	-1.93	1.65	1.9	2.51	1.13	1.71	1.71	0.504444444	1.8
43269	1	1	animation	hero	happy	Female	34	United States	2/1/18 2:17	2/1/18 2:35	-2.69	-2.23	-2.29	-2.3	-2.43	-2.78	-1.53	1.78	-0.602916667	2.34	1.7	-1.74	-2.23	-1.83	-1.82	-1.56	-1.42	0.1606625	0.265	1.94	2.42	1.7	2.29	2.16	2.88	2.65	2.45	2.27	2.44	2.4	2.23	2.25	2.52	2.39	2.55	2.51	2.44	0.808333333	0.88
44766	1	1	animation	hero	happy	Female	38	United States	2/2/18 11:27	2/2/18 11:43	-2.98	-1.11	-2.02	-2.91	-2.77	-2.91	-2.95	0.01	-0.735	2.24	2.93	-1.72	-2.89	-1.79	-1.72	-2.08	-2.14	0.17505	0.2375	-0.13	0.61	0.38	0.01	0.61	-0.23	-1.27	-2.06	-1.32	-2.08	-1.27	-1.84	-0.03	1.79	-0.03	-0.1	-0.41	-2.34	-0.304444444	-2.95
46840	1	1	animation	hero	happy	Male	40	United States	2/2/18 9:39	2/2/18 9:56	-1.36	-2.85	-2.58	-2.66	-2.91	-1.76	-2.74	-2.89	-0.822916667	1.77	2.18	-0.66	-3	-1.97	-2.82	-2.4	-2.57	0.168675	-0.255	2.93	2.85	2.83	1.88	2.89	2.86	-0.19	-2.87	0.02	-2.75	2.61	-0.39	2.74	2.4	2.79	2.87	2.53	1.22	0.305	-2.01
47716	1	1	animation	hero	happy	Female	25	China	1/31/18 5:47	1/31/18 6:10	-1.34	-0.78	-1.39	-0.73	-0.98	-0.58	-0.31	-2.72	-0.367916667	1.62	0.67	2.38	0.6	0.26	2.33	-0.2	-2.47	-0.1043	-0.095	0.65	0.06	0.39	-0.31	0.44	0.65	-1.05	0.23	-0.6	-0.68	-0.44	-0.74	0.04	-0.56	-0.18	-0.21	-0.01	0.63	-0.099166667	0.54
114337	1	1	animation	hero	happy	Female	30	United States	2/1/18 7:24	2/1/18 7:51	-0.94	-1.44	-2.27	-1.06	-2.16	-1.66	0.48	-0.69	-0.405833333	2.64	-0.13	-1.96	0.06	-1.63	-2.75	-0.86	-2.54	0.1049625	-0.2225	-0.09	-0.2	-0.37	-1.67	-0.32	-0.04	-1.68	-1.82	-0.84	-2.35	-0.14	-0.07	-0.86	-0.37	-0.37	-0.06	-0.94	-1.25	-0.298611111	-1.59
140271	1	1	animation	hero	happy	Female	41	United States	2/4/18 10:21	2/4/18 10:37	2.85	2.82	-0.27	2.94	2.82	-2.89	2.86	2.81	0.580833333	-2.8	-2.81	0.78	-2.63	-1.06	1.3	-0.3	-0.36	-0.1413875	-1.5675	2.72	2.78	2.66	2.89	2.92	2.57	2.82	2.75	2.94	1.59	2.66	2.81	1.82	2.98	0.93	2.94	2.65	2.88	0.826944444	2
237179	1	1	animation	hero	happy	Female	24	United States	1/30/18 7:09	1/30/18 7:29	-1.94	-1	-0.61	1.18	-0.48	-1.95	-2.93	-0.11	-0.326666667	0.88	0.72	0.31	0.6	0.34	0.86	-0.41	-0.32	-0.015425	0.2175	2.53	2.73	2.4	1.95	2.76	0.83	-1.34	-1.78	-0.2	-0.58	-1.91	-1.8	-0.2	0.57	1.19	2.24	0.17	-1.27	-0.136388889	0.71
245401	1	1	animation	hero	happy	Male	23	United States	2/5/18 4:35	2/5/18 4:54	-1.93	-1.36	-1.79	-0.93	-1.76	-1.87	-1.1	-0.44	-0.465833333	-0.63	0.91	-0.98	-0.02	-0.92	-0.91	-1.69	-1.37	0.006625	-0.695	0.43	0.47	0.41	1.01	2.33	0.72	0.08	0.47	0.41	0.11	0.88	0.34	-0.09	0.08	0.41	2.05	0.39	-0.41	0.131111111	-1.69
252247	1	1	animation	hero	happy	Female	28	United States	2/7/18 4:19	2/7/18 4:41	-2.86	1.14	1.95	2.93	2.93	-0.06	2.48	-2.86	0.235416667	-2.84	-1.55	-2.55	-3	0.04	1.93	-0.04	2.35	-0.0548625	-0.52	2.93	2.93	2.99	2.93	2.96	2.99	3	0.01	2.94	2.95	-2.89	2.96	2.85	2.99	3	2.96	2.9	2.95	0.739444444	2.64
259482	1	1	animation	hero	happy	Female	20	United States	2/6/18 12:06	2/6/18 12:29	-2.97	-1.54	-1.53	-1.68	0.59	-1.22	0.2	-0.55	-0.3625	1.18	-1.4	-0.78	-2.61	-1.92	-1.38	-0.1	-1.5	0.05875	-0.455	0.04	1.59	0.2	-0.17	0.85	1.5	-0.55	-1.08	-0.87	-0.69	0.03	0.17	0.03	0.75	-0.08	-0.01	-0.03	0.13	-0.061111111	1.07
297345	1	1	animation	hero	happy	Female	59	United States	1/31/18 12:28	1/31/18 12:56	-2.88	0.31	-0.86	-2.04	-0.22	-0.22	-0.16	0.02	-0.252083333	-0.39	0.16	-0.82	-0.43	-0.51	0.14	-1.02	0.59	0.00715	-0.165	0.57	0.37	-0.06	0.2	0.24	0.08	0.06	0.55	0.12	0.22	0.27	0.04	0.02	-0.1	0.65	0.55	0.57	-0.82	0.059166667	-0.1
313811	1	1	animation	hero	happy	Male	38	United States	1/31/18 2:17	1/31/18 2:41	-1.4	-1.67	-0.06	-0.28	0.01	-0.98	-2.4	-1.97	-0.364583333	1.64	1.83	-0.11	-0.15	-1.21	1.03	-1.01	0.15	0.0451875	0.6525	0.6	0.28	0.23	0.34	1.01	-0.25	0.22	0.97	0.92	1.02	1.2	1.51	-0.06	1.01	1.26	1.06	0.35	0.22	0.268888889	-0.02
316825	1	1	animation	hero	happy	Male	28	United States	2/25/18 5:19	2/25/18 6:11	-2.69	1.2	0.74	0.83	2.07	1.29	1.18	-1.08	0.1475	-0.94	-1.29	-1	-2.04	1.39	-0.47	-0.05	0.58	0.00805	-0.425	2.27	1.42	1.23	1.64	1.68	1.58	0.72	1.31	1.08	1.46	1.38	1.59	1.25	1.99	0.53	1.38	0.59	2.05	0.425833333	2.96
320082	1	1	animation	hero	happy	Female	23	United States	1/30/18 12:55	1/30/18 1:38	-2.91	0.18	-1.84	-2.7	0.5	-2.89	2.9	-0.34	-0.295833333	-2.83	-2.9	-2.58	-2.91	-2.8	-2.69	-2.9	-1.32	-0.019725	-2.4875	2.98	2.43	2.58	1.88	2.95	2.46	-0.16	0.15	1.41	2.08	-0.09	2.96	0.9	0.09	2.58	2.53	2.7	1.12	0.451944444	-0.39
569	1	2	animation	hero	tragic	Female	25	United States	2/7/18 4:33	2/7/18 4:49	0.23	0.87	-0.26	0.46	-0.81	-0.02	-0.09	1.2	0.065833333	0.01	2.44	1.52	0.43	-0.83	0.71	-0.32	-0.9	0.0005625	0.3075	1.25	1.49	1.91	2.36	2.71	2.44	0.8	1.34	0.07	2.84	0.75	2.27	0.52	0.01	0.08	1.41	1.2	1.38	0.351944444	-0.37
4387	1	2	animation	hero	tragic	Female	41	United States	2/6/18 1:48	2/6/18 2:04	-2.3	-1.83	-1.7	-2.1	-1.43	-2.44	-2.32	-2.49	-0.692083333	-0.25	-2.33	0.6	2.03	-2.03	-0.85	-0.94	-1.65	-0.099775	-1.2925	2.76	2.56	1.83	2.23	1.96	2.47	1.79	2.11	2.3	1.89	2.15	2.59	2.39	2.61	2.16	1.84	2.52	2.19	0.737222222	1.8
5247	1	2	animation	hero	tragic	Female	38	United States	1/30/18 5:14	1/30/18 5:32	-1.6	-0.31	-1.89	-0.49	-1.73	-1.46	-1.38	-1.68	-0.439166667	1.52	0.97	-0.47	0.21	0.1	1.48	0.12	-0.14	0.00305	0.6175	1.69	1.42	0.33	0.18	0.72	0.1	0.04	-1.75	-1.32	0.68	0.88	-1.23	-0.23	-0.14	-0.02	-0.1	0.08	-1.42	-0.125833333	-0.02
5675	1	2	animation	hero	tragic	Male	31	United States	2/3/18 5:49	2/3/18 6:12	-1.85	-2.93	-2	-1.67	-2.33	-0.61	-0.92	-2.87	-0.6325	0.03	1.79	0.68	-2.97	-0.01	1.29	0.1	0.21	0.045025	0.5325	1.76	0.89	2.97	2.21	1.25	1.79	0.93	2.17	2.92	1.62	2.94	1.68	0.86	1.26	2.06	1.15	0.74	1.39	0.547777778	0.62
7423	1	2	animation	hero	tragic	Male	33	United States	1/31/18 7:40	1/31/18 7:54	-2.99	-1.48	-2.76	-0.32	-2.39	-1.62	-0.96	1.05	-0.477916667	0.67	0.46	-0.65	-0.07	-2.02	-0.18	-2.02	-2.02	-0.01415	-0.7275	1.76	1.15	0.75	1.3	1.71	2.69	1.21	1.48	1.58	2.73	0.59	0.94	-0.08	1.34	0.92	0.29	-2.53	0.2	0.240833333	1.34
9027	1	2	animation	hero	tragic	Female	35	United States	1/30/18 10:43	1/30/18 11:01	-0.49	-0.59	0.91	-0.71	0.49	0.29	-1.07	0.92	-0.010416667	-1.01	-0.15	-0.23	-1.77	-0.14	-0.91	-1.57	-0.79	0.0046625	-0.88	1.12	1.26	1.51	1.06	2.92	1.5	1.5	1.27	1.53	0.11	2.07	1.96	0.38	1.44	1.29	2.65	1.29	1.29	0.466111111	1.27
9263	1	2	animation	hero	tragic	Male	25	United States	2/8/18 8:31	2/8/18 8:49	-1.12	-0.17	-0.38	-0.56	-0.18	-0.55	0.21	0.54	-0.092083333	-0.61	-0.02	-0.02	-0.02	-0.65	-0.03	-1.39	-0.41	-0.029925	-0.6075	1.72	1.43	1.04	0.44	1	1.65	1.69	1.36	0.46	0.31	1.67	0.05	-0.05	0.1	1.16	-0.33	0.3	0.66	0.205	2.75
12537	1	2	animation	hero	tragic	Female	39	United States	1/30/18 7:26	1/30/18 7:39	-2.84	-0.09	-1.06	-0.96	-2.84	-1.6	-2.89	-0.21	-0.520416667	-0.58	0.36	-0.19	-0.02	-2.83	0.3	-0.89	-1.11	-0.0317875	-0.555	-0.01	0.02	-0.18	0.09	-0.11	0.01	-0.53	-0.06	-0.19	-0.69	0.01	-0.02	-0.22	0.14	1.44	1.21	0.01	-0.12	0.027222222	-2.91
13344	1	2	animation	hero	tragic	Female	28	United States	2/15/18 3:20	2/15/18 3:35	0.03	-1.08	0.39	-0.76	-1.05	0.65	0.05	-1.79	-0.148333333	0.96	-0.02	0.14	0.96	-1.45	2.15	-1.07	0.13	-0.0692375	0	0.62	0.97	0.6	1.24	1.04	0.72	0.06	0.04	-0.91	0.02	0.02	-0.15	-0.05	0.01	1.62	1.01	1.56	0.62	0.106944444	0.09
17621	1	2	animation	hero	tragic	Female	45	United States	1/31/18 11:17	1/31/18 11:33	-2.97	-2.91	-2.94	-2.95	-2.94	-2.91	-2.94	-2.95	-0.979583333	2.94	2.9	3	-0.03	0.13	2.97	0.03	1.1	0.0345875	1.7425	-2.94	0.09	-0.08	0.12	0.12	-0.04	-2.91	1.21	-2.96	1.36	0.11	2.95	-0.07	-0.14	-0.04	-0.19	0.01	-2.92	-0.099722222	-2.93
17916	1	2	animation	hero	tragic	Female	45	United States	2/2/18 5:32	2/2/18 5:48	-2.54	-0.12	0.04	-2.41	-2.93	-2.22	-1.15	-2.82	-0.589583333	2.81	2.68	2.88	0.01	-2.98	2.86	-2.95	-2.86	-0.06315	-0.08	-0.02	-2.7	-0.05	0.12	-0.18	0.07	0.11	0.25	0.21	-0.12	-0.13	0.21	-0.02	0.07	-0.25	1.74	2.15	0.02	0.117777778	-2.88
19827	1	2	animation	hero	tragic	Female	37	China	2/19/18 2:26	2/19/18 2:44	-2.94	-2.84	-2.84	-2.96	-2.86	-2.75	-2.92	-2.98	-0.962083333	-2.98	-2.97	-2.97	-0.71	0.04	-2.96	-2.97	-2.99	-0.0906875	-2.9775	-2.9	-2.98	2.97	0.04	-0.28	-0.13	0.15	0.04	-0.13	-2	0.98	-1.3	0.85	-0.1	0.06	2.84	0.18	1.89	0.096111111	-2.93
25172	1	2	animation	hero	tragic	Male	28	United States	2/1/18 8:16	2/1/18 8:34	-3	-2.14	-2.52	-1.27	-2.38	-1.4	-2.95	-1.65	-0.72125	1.24	2	1.67	0.01	2.22	-2.22	-0.81	-1.28	0.097175	0.2875	0.98	0.61	0.23	1.32	0.17	1.23	-0.01	-0.7	1.17	-2	0.74	1.88	0.01	0.14	0.02	0.14	1.4	-0.74	0.056944444	0.65
27158	1	2	animation	hero	tragic	Female	55	United States	2/1/18 12:46	2/1/18 1:06	-2.9	-2.19	-2.14	-2.64	-2.15	-2.38	-2.48	-0.22	-0.7125	1.42	-0.22	-2.14	2.14	-2.05	-1.82	-2.84	-2.22	0.0060875	-0.965	-0.01	-0.22	0.22	2.18	1.96	2.45	-0.05	-0.22	0.22	-0.01	-0.11	0.22	0.22	-0.22	2.5	2.08	1.85	0.22	0.186111111	-2.7
28173	1	2	animation	hero	tragic	Female	42	United States	2/1/18 7:55	2/1/18 8:11	-1.34	-1.3	-1.18	-0.75	-0.74	-1.11	-1.05	-0.21	-0.32	0.81	-0.14	1.02	0.2	-1.43	-1.21	0.25	0.02	0.0533	0.235	1	-0.25	2.92	0.84	2.34	2.92	0.32	-0.43	1.06	0.25	1.34	-1.27	-0.2	0.26	-0.1	0.07	-0.17	0.15	0.035555556	-2.08
32997	1	2	animation	hero	tragic	Female	24	United States	2/8/18 10:21	2/8/18 10:40	2.64	-1.54	-0.84	-2.55	-2.08	-2.07	-1.7	-0.93	-0.377916667	2.67	-2.4	0.73	-1.98	-2.87	-2.98	-2.86	-2.75	0.0561875	-1.335	2.34	0.8	2.8	2.08	2.26	1.4	-2.54	-2.66	-2.9	-2.48	-2.84	-2.77	-2.27	2.9	-1.71	0.33	0.78	-1.58	-0.492777778	-2.33
34921	1	2	animation	hero	tragic	Female	34	United Kingdom	2/1/18 8:34	2/1/18 8:53	-2.93	-1.06	-2.77	-1.33	-2.87	0.84	-0.69	-1.8	-0.525416667	1.39	0.73	-0.48	0.06	-0.76	0.33	0.02	-2.14	-0.0019375	0	2.26	2.58	2.06	1.06	1.72	2.54	1.41	-0.03	0.21	0.58	1.1	0.01	2.67	1.04	1.28	1.61	1.39	0.05	0.314444444	0.48
34958	1	2	animation	hero	tragic	Male	32	United States	2/1/18 4:44	2/1/18 5:03	-2.9	0.22	-0.76	-2.93	-2.21	-1.34	1.91	0.14	-0.327916667	1.14	-2.86	1.28	-1.86	-0.76	-1.18	-1.27	-1.49	-0.0220375	-1.12	0.49	0.12	0.03	-0.88	-0.88	-0.75	-0.7	-0.55	-1.42	0.41	-0.63	1.33	-0.22	0.07	0.22	1.61	1.94	0.12	0.060555556	-0.83
37207	1	2	animation	hero	tragic	Female	52	United States	2/4/18 12:01	2/4/18 12:23	-2.78	0.09	-2.8	-2.87	-2.76	0.19	2.78	-0.13	-0.345	0.32	-2.57	-1.89	-2.78	-2.01	-1.95	-0.3	-1.87	0.0326	-1.105	2.76	2.56	2.89	2.76	2.67	2.74	2.41	2.48	2.27	2.15	2.5	2.86	-0.19	2.84	2.48	2.48	2.7	2.5	0.763333333	2.74
38880	1	2	animation	hero	tragic	Female	58	United States	1/31/18 11:00	1/31/18 11:27	-2.94	-2.68	-2.99	-2.87	-2.83	-2.93	-2.93	-2.64	-0.950416667	2.81	2.81	2.9	2.8	-2.86	2.91	-1.97	-2.28	-0.084	0.3425	0.37	-1.71	-1.11	-0.94	-0.19	0.19	-1.05	-2.57	-1.87	-0.98	-1.63	-1.2	0.12	0.08	0.11	0.19	0.14	-1.4	-0.279444444	-2.91
47009	1	2	animation	hero	tragic	Male	49	United States	2/5/18 1:12	2/5/18 1:33	-2.45	-0.68	2.91	-0.97	-0.4	-0.64	0.29	1.74	-0.008333333	-0.84	-2.24	-0.12	-0.19	-2.06	-2.67	-2.08	-2.75	-0.0428125	-1.9775	2.87	2.73	2.93	2.91	2.95	2.91	2.82	2.38	2.91	2.72	-2.74	-0.86	2.91	2.93	2.93	2.81	2.97	2.86	0.684444444	0.22
66303	1	2	animation	hero	tragic	Female	21	China	1/30/18 1:04	1/30/18 1:31	-2.34	-1.72	-1.76	-2.24	-2.18	0.57	0.08	-2.65	-0.51	1.06	1.82	0.08	-1.22	1.33	0.88	1.39	1.75	0.096025	1.505	-1.96	1	1.04	-0.12	1.23	1.3	-1.85	0.04	-0.08	-0.97	1.07	1.98	-0.18	-0.05	0.04	1.6	-0.02	0.12	0.047222222	1.79
100050	1	2	animation	hero	tragic	Female	34	United States	1/30/18 8:52	1/30/18 9:16	-2	-0.04	-0.51	-0.03	-0.97	-0.35	0.05	-0.17	-0.1675	1.4	0.83	1.16	-1.52	-0.71	1.04	-0.01	-0.04	0.0316875	0.545	2.65	-0.09	2.36	2.57	2.69	2.91	-1.86	-0.01	0.08	-1.44	0.08	-0.08	-0.14	-0.04	0.01	1.3	0.05	0.04	-0.055833333	0.87
120458	1	2	animation	hero	tragic	Female	33	United States	3/6/18 12:33	3/6/18 12:57	-0.85	0.02	-1.46	-1.95	-1.75	-0.21	0.96	-1.44	-0.278333333	-1.49	-1.49	-1.22	-1.27	-1.36	-1.97	-0.33	-1.11	0.006125	-1.105	1.05	0.98	0.63	1.43	0.74	0.85	-0.34	-0.58	0.54	0.59	0.05	1.41	0.3	1.18	0.98	1.07	-0.63	0.79	0.148888889	0.36
147894	1	2	animation	hero	tragic	Male	68	United States	2/5/18 5:05	2/5/18 5:34	-2.73	-2.12	-1.94	-2.76	-2.55	-2.08	-2.7	-2.04	-0.788333333	1.12	0.69	-0.22	0.18	0.94	0.25	-0.12	-0.17	0.02245	0.38	2.44	2.58	2.42	2.58	2.4	2.72	2.16	2.36	2.56	2.76	2.24	-0.57	2.59	2.1	2.01	2.37	2.07	-0.1	0.626388889	1.29
208334	1	2	animation	hero	tragic	Female	20	Brazil	2/4/18 11:50	2/5/18 12:07	-2.86	-0.58	-0.02	-0.48	0.03	-1.15	-0.01	-0.05	-0.213333333	0.66	0.57	-0.18	0.07	-0.19	0.72	0.11	0.02	0.0054125	0.34	2.89	2.9	1.33	0.49	2.83	2.91	-0.61	-0.97	-0.1	2.19	-0.46	0.33	2.24	0.81	2.79	2.95	1.75	-0.03	0.3025	1.45
242012	1	2	animation	hero	tragic	Female	31	United States	2/6/18 8:59	2/6/18 9:32	-1.14	0.73	-0.6	0.95	-2.08	-0.85	0.14	-1.37	-0.175833333	-1.45	-2.53	-1.53	-2.41	-0.92	-0.73	-1.19	-0.91	-0.0457125	-1.52	2.54	2.8	2.26	2.4	2.43	2.53	1.38	2.32	2.92	1	2.8	1.94	2.32	1.05	2.27	2.55	2.46	2.3	0.703055556	-1.42
259514	1	2	animation	hero	tragic	Female	21	United States	2/21/18 2:22	2/21/18 2:45	-1.86	-0.69	-1.53	1	-1.06	0.18	1.15	-0.2	-0.125416667	-1.83	0.67	-1.67	-0.76	-1.62	-2.3	-0.88	-1.76	0.0396625	-0.95	1.25	1.08	0.7	1.83	0.32	0.01	-0.43	-0.88	-1.38	-0.73	-0.81	1.05	-0.13	0.13	-0.21	1.53	2.78	-1.29	-0.010277778	0.63
317301	1	2	animation	hero	tragic	Female	23	United States	2/2/18 12:27	2/2/18 12:45	-2.85	-2.53	-1.82	-1.98	-2.82	-2.69	-2.07	-2.42	-0.799166667	-1.17	-1.43	-2.3	-2.18	-1.78	-0.89	-1.27	-0.65	0.00085	-1.13	0.45	0.88	-0.46	0.31	1.54	-0.6	0.28	0.44	0.82	0.37	1.11	1.53	-0.18	1.53	0.67	1.48	0.7	-2.52	0.173055556	-1.65
322931	1	2	animation	hero	tragic	Male	19	United States	1/30/18 6:21	1/30/18 6:43	-0.7	1.52	0.39	0.24	1.84	0.03	-1.97	-0.6	0.03125	0.51	0.03	-0.31	-1.99	0.79	-0.46	-0.18	-0.59	0.042525	-0.0575	0.92	0.87	1.72	1.65	1.8	1.32	1.2	1.23	0.98	1.3	2.31	2.09	0.96	0.61	1.3	0.7	0.75	0.44	0.385277778	0.05
154	1	3	animation	villain	happy	Female	34	United States	1/31/18 4:27	1/31/18 4:43	2.76	2.22	0.8	-0.12	3	2.02	-1.2	-1.31	0.340416667	-1.31	-1.96	-0.67	0.28	2.23	0.55	0.82	-2.82	-0.15055	-1.3175	2.46	1.96	1.96	-2.12	0.7	-0.73	-1.23	-0.84	1.04	-1.6	-1.8	0.25	0.3	-0.18	-1.6	2.06	0.25	-0.95	-0.119444444	0.2
4570	1	3	animation	villain	happy	Female	39	United States	2/10/18 11:19	2/10/18 11:40	-2.97	0.25	-2.98	-2.97	-1.25	-1.6	-2.89	-2.86	-0.719583333	2.93	2.98	2.91	0.27	-2.9	1.19	2.91	-2.97	0.047575	1.4625	2.82	2.9	-1.72	1.44	2.89	2.83	-2.93	-2.97	-2.85	-2.97	-3	-2.9	-2.85	-2.95	-2.93	-1.33	-2.9	-1.84	-0.900555556	-1.05
10937	1	3	animation	villain	happy	Male	59	United States	1/31/18 12:42	1/31/18 1:00	-2.77	-2.21	-1.3	-2.18	-2.74	-2.47	-2.25	-1.6	-0.73	2.21	1.66	1.59	0.04	-2.12	1.49	2.06	-2.61	-0.0006625	0.83	1.3	0.09	1.53	-0.37	2.55	1.29	-1.68	-2.01	-2.87	-1.58	-2.27	-2.21	-0.31	0.31	-0.05	1.17	-0.02	-2.21	-0.381388889	-2.84
10962	1	3	animation	villain	happy	Male	28	India	1/30/18 7:32	1/30/18 7:51	-1.39	-0.45	-0.79	-1.56	-1.09	-0.58	-1.24	0.9	-0.258333333	0.39	0.52	-1.08	-0.59	0.17	-0.35	-1.43	-1.48	0.0053	-0.5	0.12	-0.16	0.16	-0.13	-0.18	1.24	-0.87	-0.34	-0.1	0.64	-0.72	-0.3	0.21	2.22	0.02	0.33	1.71	-1.16	0.045555556	-0.35
18417	1	3	animation	villain	happy	Female	29	China	1/31/18 9:30	1/31/18 10:20	-1.52	-1.62	-0.95	-1.8	-0.67	0.15	-0.46	-0.42	-0.30375	-0.11	0.48	0.94	0.61	0.34	0.28	-0.59	-1.57	-0.05325	-0.4475	-0.79	0.04	1.89	1.33	1.62	1.64	-1.51	-1.19	-1.37	-1.03	1.31	-2.35	-1.58	-1.37	2.47	2.92	0.5	0.18	-0.083888889	-0.58
24264	1	3	animation	villain	happy	Female	41	Korea	1/31/18 10:50	1/31/18 11:12	-0.14	1.19	0.11	-0.17	0.07	-0.11	0.02	0.23	0.05	-1.85	-1.69	0.65	-0.09	0.14	-0.79	0.29	0.05	-0.0524875	-0.8	-0.15	-0.05	1.23	0.02	1.44	1.03	-0.1	-0.07	-0.17	0.11	0.16	0.05	0.97	-0.13	0.06	1.3	1.83	0.07	0.113333333	0.81
27437	1	3	animation	villain	happy	Female	42	United States	2/1/18 11:03	2/1/18 11:17	-2.96	-2.86	-1.57	-2.97	-2.88	-2.86	-2.92	-2.88	-0.9125	2.92	2.88	0.8	0.18	0.02	2.88	-2.88	-2.92	-0.058125	0	-0.13	-0.82	-0.07	-0.17	-0.03	-2.79	-3	-2.9	-2.9	-2.9	-2.95	-2.9	-2.9	-2.95	-2.95	-1.35	-2.94	-2.95	-0.933055556	-2.94
27744	1	3	animation	villain	happy	Female	35	United States	2/1/18 9:22	2/1/18 9:39	-2.96	-2.95	-2.79	-2.95	-2.98	-1.3	-2.96	-2.96	-0.910416667	1.96	1.42	1.46	0.1	2.43	1.88	0.14	-2.93	-0.0651875	0.1475	0.93	0.03	1.08	0.7	0.99	0.53	-2.33	-2.96	-2.97	-2.98	-2.98	-2.98	-0.08	0.09	-2.2	0.09	-0.24	-2.98	-0.625555556	0.72
29206	1	3	animation	villain	happy	Female	46	United States	2/1/18 9:23	2/1/18 9:43	-1.64	-0.29	-0.73	-0.84	-1.61	-1.71	0.02	0.46	-0.264166667	-0.05	-0.3	0.22	-1.77	0.3	1.12	-0.29	-1.84	-0.061275	-0.62	-0.29	-0.09	0.19	0.07	1.01	0.15	-1.04	0.18	-1.83	-0.5	0.26	-0.58	-0.11	-0.14	-0.66	0.21	-0.42	-0.05	-0.13	-1.32
31878	1	3	animation	villain	happy	Female	25	United States	2/7/18 10:35	2/7/18 11:11	-2.97	-2.88	-2.88	-2.83	0.09	-2.91	-2.86	0.27	-0.707083333	0.64	-0.09	-0.12	-0.08	-0.09	-0.02	-0.05	-0.06	0.0127875	0.11	2.97	2.73	2.61	2.88	2.91	2.93	-1.29	1.81	0.01	-2.12	1.75	-0.8	2.77	1.75	2.91	2.86	2.08	-1.63	0.280555556	-0.4
33648	1	3	animation	villain	happy	Female	59	Germany	2/7/18 5:21	2/7/18 5:39	-2.72	-2.86	0.27	-2.86	-1.79	0.33	1.22	-2.8	-0.467083333	2.92	2.14	2.68	-1.77	2.98	2.86	1.83	-2.31	-0.0152125	1.145	0.36	-0.71	0.62	2.08	1.63	2.49	-2.89	-2.95	-2.83	-1.31	-2.91	-2.82	-0.36	-2.85	-2.69	-0.31	-2.92	-1.96	-0.744444444	-2.68
35183	1	3	animation	villain	happy	Female	36	Syria	2/3/18 12:32	2/3/18 1:04	-0.36	0.01	-0.46	0.32	0.36	-0.07	-0.01	0.08	-0.005416667	-0.09	0.82	-0.24	0.01	-0.04	0.1	-1.33	-0.08	0.00245	-0.17	-0.77	0.46	0.39	0.03	0.85	-1.2	-1.29	-2.39	-2.27	-1.29	1.12	-1.39	-0.27	0.08	0.04	-0.56	-0.03	0.28	-0.221388889	-0.36
36344	1	3	animation	villain	happy	Male	35	United States	2/13/18 11:16	2/13/18 11:39	-1	-0.96	2.19	-0.69	-0.73	2.1	-1.72	-3	-0.15875	-1.83	-0.74	0.14	0.96	-0.04	-3	-1.27	-1.35	-0.00845	-1.2975	2.09	0.06	2.24	2.17	1.88	2.88	2.2	0.54	-1.04	-1.24	-0.67	0.74	-0.13	2.09	2.7	2.99	3	-1.2	0.277222222	0.91
40758	1	3	animation	villain	happy	Female	29	India	1/31/18 8:27	1/31/18 8:48	-0.58	0.06	-0.1	-0.26	-0.5	-0.42	-1.29	0.41	-0.111666667	-0.81	-0.02	-0.69	0.38	-0.52	-0.68	-1.21	-1.1	-0.0267625	-0.785	0.86	0.7	0.31	1.36	0.92	1.92	-0.74	-0.11	1.12	-0.28	-1.01	-1.39	0.92	-0.26	-0.68	1.22	1.49	0.38	0.018333333	-2.16
41317	1	3	animation	villain	happy	Male	37	Nigeria	3/2/18 11:09	3/10/18 8:47	-2.85	2.59	-2.59	2.61	2.82	2.71	-2.62	2.69	0.223333333	-2.65	-2.42	-2.71	-2.53	-2.49	2.72	2.68	2.59	-0.0661125	0.05	2.73	2.73	2.66	2.65	2.83	2.66	2.63	2.58	2.83	2.72	2.81	2.45	2.73	2.75	2.73	2.73	2.46	2.69	0.891944444	2.79
42285	1	3	animation	villain	happy	Male	49	Turkey	2/1/18 12:46	2/1/18 1:09	-1.76	-0.81	-1.91	-1.27	-0.72	-0.67	-1.39	1.35	-0.299166667	1.14	0.32	-0.9	0.73	0.99	-0.73	-0.32	-1.21	0.020425	-0.0175	-0.76	-0.67	0.34	-0.69	0.82	0.73	-0.63	-0.17	-2.37	-0.72	-0.26	-1.33	-0.99	-0.67	0.85	0.23	-0.55	0.52	-0.169166667	-0.73
44646	1	3	animation	villain	happy	Female	26	United States	2/3/18 6:40	2/3/18 6:58	1.29	0.98	1.77	2.27	-1.24	2.48	2.15	2.92	0.525833333	-1.6	1.69	0.74	-1.98	0.02	0.07	0.48	-2.54	-0.017825	-0.4925	1.15	1.14	2.13	1.81	2.87	2.15	-2.7	-2.89	-2.95	-1.7	-2.28	-2.96	-0.85	-1.57	-1.52	1.73	-1.62	-2.64	-0.609722222	1.36
45227	1	3	animation	villain	happy	Female	60	United States	2/1/18 7:56	2/1/18 8:14	-2.83	-2.97	-2.74	-2.84	-2.59	-2.52	0.27	-2.39	-0.775416667	2.91	2.79	2.61	-1.21	2.59	2.12	0.21	-2.59	-0.0012875	0.83	2.68	2.49	-0.18	-0.91	2.12	-2.25	-2.85	-2.85	-2.62	-2.35	-2.84	-2.91	-0.12	-1.69	0.38	1.39	-1.24	0.19	-0.486388889	-2.22
45579	1	3	animation	villain	happy	Female	24	United States	2/4/18 1:02	2/4/18 2:24	-2.79	-0.69	1.18	-0.51	-1.78	-0.59	2.23	2.55	-0.016666667	0.38	0.68	-0.45	-0.22	-2.91	-2.48	-0.77	-2.87	0.0608125	-0.645	0.48	-0.95	0.35	-1.54	0.5	-1.89	-2.89	-2.82	-1.94	-2.02	-2.94	-2.14	-2.25	-0.08	-1.42	0.46	-2.89	-2.53	-0.651666667	-1.4
46551	1	3	animation	villain	happy	Male	33	United States	2/1/18 4:59	2/1/18 5:18	-2.88	0.01	-1.66	-1.77	-0.77	-0.57	-1.05	1.91	-0.2825	0.25	0.59	-0.01	0.02	-1.2	0.38	-1.99	-1.79	-0.04245	-0.735	-1.59	-1.71	-0.66	-1.56	-0.58	-0.84	-2.5	-2.89	-2.85	-1.3	-1.91	-2.69	-2.35	-1.53	-2.51	-1.17	-1.83	-1.76	-0.7025	-0.8
48168	1	3	animation	villain	happy	Female	26	United States	2/2/18 1:13	2/2/18 1:38	-2.21	-1.71	-2.16	0.55	-2.38	-1.73	-2.22	2.58	-0.386666667	2.33	2.44	2.45	-1.57	-2.67	-2.39	2.62	-2.78	0.1737	1.1525	-0.03	-1.67	-1.11	-0.85	-1.4	0.94	2.77	-2.06	-2.77	-2.45	-2.44	-2.79	-1.5	-2.43	-1.05	-1.72	-1.43	-2.46	-0.564722222	1.26
99543	1	3	animation	villain	happy	Female	39	United States	2/6/18 2:28	2/6/18 2:46	-1.45	0.23	-0.09	-1.19	-0.17	1.29	-0.77	-0.21	-0.098333333	-1.24	0.3	-0.09	-0.37	-0.29	-0.23	0.18	-0.14	-0.0054875	-0.225	-0.9	-0.48	-2.04	-1.73	-0.18	-2.12	-2.89	-2.86	-2.9	-2.93	-2.9	-1.99	-1.02	0.64	-2.64	0.86	-1.75	-2.39	-0.6325	1.08
137896	1	3	animation	villain	happy	Female	24	United States	1/30/18 1:51	1/30/18 2:06	-3	-2.92	-3	-2.93	-2.9	-2.93	-2.91	-2.97	-0.981666667	2.92	2.91	2.94	2.03	-2.91	2.91	1.86	-1.47	-0.0180875	1.555	2.15	1.54	-0.14	-2.98	0.87	2.93	-2.94	-2.97	-2.94	-2.98	-2.88	-2.99	-2.97	-2.36	-2.97	-1.68	-0.86	-1.62	-0.837777778	1.56
152812	1	3	animation	villain	happy	Male	22	United States	1/30/18 5:24	1/30/18 5:40	0.7	-0.72	0.89	-0.13	0.46	1.08	-0.2	0.21	0.095416667	1.74	1.79	1.03	-0.18	0.18	0.72	-0.13	-0.13	0.0470375	0.8175	0.6	0.75	1.84	-0.18	0.65	0.91	-2.92	-2.21	2.05	-0.86	-2.21	-3	-1.41	-0.78	-0.21	2.92	-1.49	-1.03	-0.309722222	-1.43
160069	1	3	animation	villain	happy	Male	21	United States	2/2/18 11:30	2/2/18 11:46	-2.93	-1.41	-2.87	-2.83	-2.24	-2.65	-1.24	2.77	-0.558333333	1.45	1.4	1.75	-2.93	-2.43	-2.04	-2.39	-2.93	0.095525	-0.6175	-1.81	-1.6	-2.81	-1.1	-2.32	-1.76	-2.81	-2.79	-2.85	-2.94	-2.94	-2.91	-2.31	-0.41	-1.39	-0.86	-2.63	-2.4	-0.756666667	-2.89
175800	1	3	animation	villain	happy	Male	18	United States	2/26/18 10:22	2/26/18 10:45	-2.5	1.83	0.92	0.75	-1.34	-0.35	-2.23	-1.63	-0.189583333	1.85	0.25	0.22	0.15	1.44	1.1	0.11	-1.88	-0.0375375	0.0825	1.88	0.96	1.43	0.65	1.6	1.8	-2.6	-2.66	-2.94	-2.38	-2.66	-2.73	-1.53	-2.69	-2.75	-1.08	-2.5	-1.62	-0.781666667	-0.23
221006	1	3	animation	villain	happy	Female	20	United States	1/31/18 11:21	1/31/18 11:39	-1.63	-1.53	-1.17	-2.12	-2.46	-2.77	2.5	-1.01	-0.424583333	2.73	2.5	1.51	-2.31	0.1	2.5	2.09	-2.4	0.0281375	1.23	-0.24	-0.02	-0.13	-0.11	0.78	0.2	-2.08	-1.97	-1.69	-1.65	-2.8	-2.9	-1.54	-1.59	-1.5	-1.22	-2.59	-2.9	-0.678611111	-1.56
223041	1	3	animation	villain	happy	Male	21	United States	2/16/18 10:02	2/16/18 10:30	-1.23	-1.66	-1.63	-2.63	-1.68	-2.9	-2.76	1.69	-0.533333333	1.04	2.21	0.06	-1.04	1.95	1.5	-1.51	-2.05	-0.0223375	-0.0775	-0.45	-0.77	-0.85	-0.48	-0.11	-0.13	-2.88	-2.86	-2.9	-2.91	-2.96	-2.92	-1.3	-2.88	-1.04	1.92	-2.98	-1.09	-0.688888889	-2.15
297149	1	3	animation	villain	happy	Female	20	United States	2/21/18 8:26	2/21/18 8:47	-2.88	-0.99	-2.16	-1.48	-1.29	-1.27	-1.54	1.46	-0.422916667	0.84	0.21	0.04	-1.56	-2.62	0.01	0.06	-0.56	0.0448	0.1375	0.4	-0.45	-0.44	-0.77	-0.44	-0.41	-1.84	-0.86	-1.92	-2.02	-0.85	-1.88	-0.59	0.05	-0.65	-0.61	-0.5	-0.83	-0.347222222	-1.39
311	1	4	animation	villain	tragic	Female	28	United States	2/5/18 8:14	2/5/18 8:35	-2.94	0.1	-1.53	-2.89	-1.94	-1.42	-0.33	0.03	-0.455	2.94	2.78	2.9	1	-0.56	2.98	1.65	2.05	0.0523375	2.355	-0.12	-0.35	-1.49	-1.24	-1.44	-0.78	-1.25	-2.63	-1.6	-2.95	-2.38	-2.53	-0.42	-1.93	-1.3	-0.8	-2.39	-2.38	-0.626666667	-1.65
552	1	4	animation	villain	tragic	Female	27	Myanmar	2/2/18 10:07	2/2/18 10:26	-1.88	-1.9	-1.25	-1.64	-0.98	-1.59	0.5	-0.31	-0.377083333	0.52	-0.41	-0.62	-1.18	0.01	-1.05	0.18	-0.22	0.0554625	0.0175	1.17	0.67	0.41	1.18	0.36	0.05	0.42	0.16	-0.89	1.38	-1.07	0.13	-0.16	-0.16	0.14	1.13	-0.33	-0.61	0.003888889	-0.14
613	1	4	animation	villain	tragic	Female	27	India	1/31/18 7:42	2/1/18 7:45	1.17	1.86	2.35	1.59	1.6	2.43	2.47	2.55	0.6675	-1.28	-1.52	-0.21	-1.59	2.35	-1.8	-0.61	-2.2	-0.0355375	-1.4025	2	1.73	1.89	1.73	2.3	2.35	1.27	2	1.43	2.31	2.24	1.59	1.73	2.15	2.2	2.15	2.2	2.42	0.658055556	1.71
3038	1	4	animation	villain	tragic	Male	25	China	1/31/18 5:12	1/31/18 5:34	-1.93	0.36	-1.62	0.04	0.14	-1.11	-2.57	-0.05	-0.280833333	1.1	1.09	-0.85	-0.37	-0.04	0.99	0.02	-0.24	0.0222375	0.4925	-0.02	0.23	-0.55	0.02	-0.09	0.15	-0.32	-0.46	-0.56	-0.05	-0.43	-0.09	-0.13	0.71	-0.07	0.63	-0.04	0.07	-0.020555556	-1.28
3803	1	4	animation	villain	tragic	Female	26	United States	2/3/18 1:33	2/3/18 1:53	-2.93	-1.9	-2.96	-0.79	-2.94	-2.94	-2.52	0.15	-0.70125	1.93	2.65	0.85	-2.93	1.17	0.1	-2.96	-0.11	0.106725	0.3775	-0.91	-2.27	-0.91	-0.61	0.52	-0.99	-2.87	-2.87	-2.6	-0.67	-2.04	-2.93	-0.6	-0.61	-2.91	-0.31	-0.5	-0.8	-0.5475	-2.96
4344	1	4	animation	villain	tragic	Male	35	China	1/31/18 3:09	1/31/18 4:29	-1.4	-1.05	-2.71	-1.73	-1.87	-1.52	-1.03	0.72	-0.44125	0.82	-1.91	0.07	1.3	0.61	-0.02	-1.29	-1.71	-0.094975	-1.0225	1.19	0.55	1.69	-0.5	0.76	1.75	-0.07	-0.92	-0.86	0.9	-0.87	-1.46	-0.09	0.09	0.95	2.37	0.07	-0.9	-0.021944444	-1.99
6495	1	4	animation	villain	tragic	Female	32	United States	1/30/18 7:33	1/30/18 7:55	-2.92	-2.66	-2.89	-1.18	-2.94	-2.43	-0.15	0.31	-0.619166667	1.81	2.92	1.23	-0.27	-1.74	-0.08	0.83	-0.08	0.1190625	1.37	0.05	0.78	0.16	1.18	-2.82	1.72	-2.9	-2.87	-2.82	-2.84	-2.94	-2.93	-1.57	-0.93	-2.83	1.32	-0.44	-2.9	-0.684722222	-2.84
6584	1	4	animation	villain	tragic	Female	36	Germany	2/3/18 12:07	2/3/18 12:27	-3	-3	-3	-3	-3	-3	-3	-3	-1	3	-0.05	-3	0.03	3	0.04	0.04	-3	0.0086125	-0.0025	-3	-0.1	-3	-3	-3	-3	-3	-3	-3	-3	-3	-3	-3	-3	-2.97	-3	-3	-3	-0.999166667	-3
10671	1	4	animation	villain	tragic	Female	33	United States	1/30/18 10:57	1/30/18 11:19	-2.86	-2.87	-2.89	-2.35	-2.49	-2.96	-2.92	-2.93	-0.927916667	2.92	2.92	2.9	-0.03	-0.26	2.69	1.94	2.96	0.1000875	2.685	-2.93	-2.69	-2.94	-2.92	-2.86	-2.18	-2.85	-2.94	-2.9	-2.92	-2.89	-2.96	-2.92	-2.9	-2.9	0	-2.96	-2.96	-0.891666667	-2.5
12847	1	4	animation	villain	tragic	Female	24	Brazil	1/30/18 5:32	1/30/18 5:51	-2.89	-1.27	-0.42	0.25	-0.42	-0.21	-2.47	-0.27	-0.320833333	0.36	1.29	-0.33	0.01	-2.55	-0.38	-0.18	-1.87	0.0236125	-0.1	-2.1	0.05	-0.22	-2.23	0.07	-1.87	-1.69	-2.78	-2.79	-2.39	-2.3	-1.91	-0.77	-1.28	-2.03	0.88	-1.52	-0.77	-0.5375	1.64
15117	1	4	animation	villain	tragic	Male	29	Saudi Arabia	1/30/18 6:39	1/30/18 7:07	1.55	1.9	1.9	1.62	0.21	2.03	1.61	1.9	0.53	1.87	-3	-0.05	-1.58	2.56	0.57	2.95	2.36	0.036675	1.045	3	0.45	3	3	3	2.92	-3	-3	-3	-3	-3	-3	2.09	-3	-3	1.73	-3	2.22	-0.582222222	3
19751	1	4	animation	villain	tragic	Female	28	United States	1/31/18 4:38	1/31/18 4:55	-1.58	0.08	-1.34	0.84	-1.5	-2.76	0.03	-0.08	-0.262916667	1.02	-0.79	-1.38	-0.6	0.06	-0.01	0.01	-2.85	-0.0362625	-0.6525	1.03	0.97	-0.11	0.2	0.6	0.69	-2.77	-2.91	-1.97	-2.73	-2.83	-2.85	-2.81	-0.84	-0.56	0.7	-2.88	0.11	-0.620555556	0.67
19820	1	4	animation	villain	tragic	Male	34	Egypt	1/31/18 11:24	1/31/18 11:48	-0.92	0.05	0.99	0.01	-1.12	-0.91	0.24	-0.17	-0.07625	-1.47	-1.49	0.81	-1.14	-0.09	-0.86	-0.18	-0.95	-0.0458	-1.0225	0.04	-0.19	0.1	-0.72	-0.24	0	-0.71	-1.9	-0.7	-0.77	-0.67	-0.14	0.04	0.19	0.07	-0.04	0.01	-0.05	-0.129722222	0.09
30865	1	4	animation	villain	tragic	Female	30	United States	2/3/18 6:46	2/3/18 7:14	-1.84	-1.8	-1.67	-2.49	-1.21	-2.35	0.48	-0.07	-0.45625	0.96	-0.02	2.08	1.06	-1.77	-0.02	-2.1	-2.2	-0.0640375	-0.84	-0.92	-1.75	-2	-1.6	-1.73	-1.69	-2.9	-2.95	-2.91	-2.85	-2.97	-2.89	-2.93	-1.71	-2.95	-0.9	-1.8	-2.31	-0.835277778	-2.9
37692	1	4	animation	villain	tragic	Female	39	Thailand	1/31/18 11:13	1/31/18 11:35	1.69	0.94	1.87	1.98	1.44	2.73	2.64	2.61	0.6625	-2.98	2.84	-2.78	-0.08	2.88	1.37	2.48	-2.86	-0.0698375	-0.13	2.78	-2.64	-2.86	-2.69	-2.48	2.6	-2.45	-2.89	-2.07	-2.82	2.82	-2.95	-2.45	-2.87	-2.86	-2.95	-2.62	-2.86	-0.749166667	2.84
40630	1	4	animation	villain	tragic	Female	40	United States	3/3/18 11:05	3/3/18 11:23	-2.88	-2.83	-2.88	-2.88	-2.91	-2.98	-2.92	-2.3	-0.940833333	2.92	2.97	-3	2.96	2.9	2.9	-2.84	-3	-0.0866625	0.0125	-3	-3	-3	-2.92	-2.92	-2.97	-2.94	-2.96	-2.92	-2.83	-2.86	-2.9	-3	-3	-2.9	-3	-2.93	-2.85	-0.974722222	-2.97
40768	1	4	animation	villain	tragic	Female	24	United States	2/4/18 2:41	2/4/18 3:15	-0.93	-0.01	-0.86	0.02	-0.92	0.17	-2.34	-1.14	-0.250416667	2.95	2.05	1	-0.12	-2.27	-1.95	-2.58	-1.66	0.125475	0.19	0.81	0.96	1.2	1.28	2.26	1.99	-2.95	-2.31	-1.13	-2.31	-1.24	-2.55	-1.18	-0.01	-1.41	-2.04	-1.6	-2.95	-0.602222222	-2.18
42021	1	4	animation	villain	tragic	Female	39	United States	1/31/18 7:42	2/1/18 10:20	-2.59	-2.2	-1.27	-2.93	-2.81	0.98	2.77	0.2	-0.327083333	-0.09	0.35	2.8	-0.42	-2.18	-0.06	-1.4	-2.87	-0.06425	-1.0025	0.58	-0.12	-0.71	-1.44	1.31	0.9	-2.87	-2.88	2.91	-2.81	-2.9	-2.83	-2.77	-2.87	-2.83	-1.51	-2.93	-2.87	-0.754444444	-2.87
42916	1	4	animation	villain	tragic	Male	29	United States	2/1/18 8:45	2/1/18 9:02	-0.78	-2.72	0.2	-0.07	-0.28	0.2	0.21	0.26	-0.124166667	2.97	2.52	2.87	-1.86	0.12	2.93	2.86	-0.17	0.0552125	2.045	-2.87	-2.85	-0.33	-2.84	-0.21	-2.89	-2.94	-2.92	-2.96	-2.46	-2.72	-2.92	-2.43	-2.93	-2.59	0.16	-2.86	-2.79	-0.843333333	-0.1
138850	1	4	animation	villain	tragic	Female	19	United States	3/8/18 5:41	3/8/18 6:01	-2.88	2.2	0.17	-2.12	-1.04	-1.86	2.72	2.35	-0.019166667	2.81	2.83	0.07	-1.27	-2.84	2.8	-1.14	-2.9	-0.0062875	0.4	2.84	0.67	0.91	-2.29	-1.31	1.06	-2.8	-2.91	-2.15	-1.01	-2.79	-2.91	-2.87	-2.08	-1	-0.17	-2.3	-2.99	-0.721666667	-1.73
146331	1	4	animation	villain	tragic	Female	21	United States	2/7/18 6:02	2/7/18 6:19	-0.65	-0.78	-0.56	-0.37	-0.18	-0.9	-0.65	-1.17	-0.219166667	0.46	0.13	0.7	0.78	-0.16	0.69	-1.12	0.07	-0.0343	-0.115	-0.81	-0.81	-1.43	-1.23	-0.3	-0.97	-1.19	-0.94	-1.42	-0.88	-0.97	-1.71	-1.16	-0.57	-0.75	-0.21	-0.85	-0.6	-0.3125	-0.63
155657	1	4	animation	villain	tragic	Female	19	United States	1/30/18 10:31	1/30/18 10:46	-2.98	-2.91	-2.93	-2.99	-2.98	-2.97	-2.89	-2.95	-0.983333333	2.93	2.9	2.99	2.97	2.97	2.94	1.63	-2.9	-0.0862	1.14	-2.93	-2.95	-2.99	-3	-1.83	-2.9	-2.94	-2.9	-2.9	-2.94	-2.95	-2.9	-2.91	-2.89	-2.95	-2.81	-2.99	-2.99	-0.974166667	1.76
233751	1	4	animation	villain	tragic	Female	19	United States	2/2/18 8:28	2/2/18 10:30	-1.09	-0.57	-0.98	-2.06	-1.57	-0.71	-0.62	-1.58	-0.3825	1.56	-1.54	-1.85	0.29	-1.13	-1.25	-1.5	-1.85	8.75E-05	-0.8325	-1.24	-0.35	-0.77	-1.21	-0.88	-1.16	-2.17	-1.29	-1.13	-1.68	-2.33	-1.02	-0.65	-0.34	-0.15	0.02	-1.82	-1.8	-0.398888889	-2.06
3250	1	5	human	hero	happy	Male	51	United States	2/12/18 8:34	2/12/18 8:57	2.69	0.61	-0.7	2.61	-0.77	1.18	-0.13	2.92	0.350416667	0.45	0.31	0.19	-1.85	-0.06	0.08	-0.13	0.99	0.059675	0.405	2.17	1.55	2.16	1.55	2.21	0.92	1.53	0.76	2.5	1.92	1.17	-0.08	1.52	1.79	2.09	2.32	2.13	0.14	0.494166667	0.81
4265	1	5	human	hero	happy	Male	24	Puerto Rico	2/3/18 8:00	2/3/18 8:22	0.61	1.04	-0.1	1.43	1.26	0.13	0.61	1.06	0.251666667	-0.05	-2.46	-0.89	-0.84	-0.27	-1.1	-0.58	-0.72	-0.0226625	-0.9525	-0.27	1.69	1.89	0.86	0.98	0.72	0.1	0.64	0.67	1.4	0.81	0.93	2.43	1.29	1.15	1.24	0.86	1.29	0.355833333	2.28
8554	1	5	human	hero	happy	Male	29	Hong Kong	1/30/18 4:11	1/30/18 4:32	0.05	-0.44	-0.76	-1.52	-1.76	-0.18	-0.65	0.31	-0.20625	0.24	-0.06	-1.38	-0.81	0.45	-2.06	-1.5	-0.98	0.0595625	-0.575	0.98	-0.14	0.66	1.27	0.6	1.57	-0.2	-1.44	-0.99	1.11	-1.65	0.12	0.23	1.07	1.03	1.02	0.63	0.71	0.045555556	-1.38
14199	1	5	human	hero	happy	Female	30	United States	1/31/18 3:16	1/31/18 3:36	-1.32	-2.14	-1.46	2.07	-1.68	-1.67	-1.48	-0.63	-0.34625	1.45	-1.43	1.83	0.09	1.73	1.57	-1.75	-1.63	-0.123325	-0.84	-0.16	0.35	-0.64	1.61	1.44	0.22	-2.48	-0.63	-1.71	-0.64	0.86	0.07	-0.75	0.79	0.58	1.66	0.32	-0.94	-0.079722222	-2.77
15718	1	5	human	hero	happy	Female	24	United States	2/3/18 8:33	2/3/18 8:55	0.69	-1.1	0.6	1.08	-1.14	-1.5	-1.93	0.1	-0.133333333	0.68	0.72	-0.33	0.12	0.19	-0.17	-1.49	-0.49	0.014	-0.145	0.6	0.69	0.18	0.65	1.93	1.76	0.71	1	1.6	1.64	0.97	1.72	0.81	-0.38	0.54	0.6	0.08	-0.81	0.235555556	-1.69
22136	1	5	human	hero	happy	Female	29	United States	1/31/18 9:37	1/31/18 9:55	0.7	1.53	0.69	1.56	-0.65	0.64	0.73	0.48	0.236666667	1.72	0.91	-0.6	-1.15	-1.28	-1.11	-1.17	-2.04	0.0703875	-0.145	1.58	0.71	2.14	1.47	1.57	1.25	0.51	0.82	0.82	0.71	0.62	1.1	1.57	2.3	1.71	1.56	1.66	-0.35	0.361944444	0.91
25540	1	5	human	hero	happy	Female	25	United States	1/31/18 4:41	1/31/18 4:58	-2.55	-0.77	-2.15	-1.26	-2.04	-1.74	-2.29	0.2	-0.525	2.88	2.48	2.21	0.18	-2.34	2.32	-2.6	2.26	0.0565125	1.255	-0.99	0.03	-2.52	-0.62	-2.36	-2.11	-2.4	-2.96	-2.67	-2.77	-2.67	0.79	-2.15	-0.77	-2.18	-1.65	-0.77	-1.97	-0.615833333	-2.82
27478	1	5	human	hero	happy	Male	44	United States	2/2/18 10:26	2/2/18 10:45	-1.37	-1.23	-1.71	-0.9	-1.66	-1.35	-1.26	0.48	-0.375	1.4	-1.98	-1.5	-1.36	-1.63	-2.01	-1.14	-0.64	0.063675	-0.59	-0.14	-1.23	-1.6	-0.51	1.07	-0.02	-0.24	-1.17	-1.14	0.91	-0.9	-0.84	-0.19	0.96	-0.12	-0.55	1.2	-1.07	-0.0875	-1.37
29875	1	5	human	hero	happy	Female	31	India	2/9/18 9:39	2/9/18 10:06	1.03	0.95	-0.3	0.49	1.02	-1.03	0.32	0.29	0.115416667	-0.99	-0.95	-0.85	0.3	-0.14	-0.5	-0.28	-0.34	-0.0346375	-0.64	0.11	0.48	1.53	0.76	1.31	0.95	0.4	-0.18	-0.2	1.27	-0.36	-0.47	-0.25	0.99	0.59	1.23	-0.2	0.77	0.099722222	2.94
36169	1	5	human	hero	happy	Male	36	United States	2/1/18 8:51	2/1/18 9:09	2.22	1.36	1.72	1.99	1.75	2.13	2.32	0.07	0.565	-2.16	-0.09	-1.23	-0.14	0.07	-0.08	-0.02	-0.04	-0.0367875	-0.5775	2.38	2.46	2.14	1.82	1.46	2.41	0.09	1.99	1.98	1.84	1.84	-0.02	0.96	1.69	2.18	2.39	1.76	2.31	0.528055556	2.54
39123	1	5	human	hero	happy	Male	36	Syria	1/31/18 11:16	1/31/18 11:36	-1.48	-1	-0.58	-0.58	-1.03	-1.45	0.2	1.21	-0.19625	1.17	0.83	-0.96	-1.08	1.17	-1.3	-1.02	-1.97	0.0579375	-0.2475	-1.21	-0.96	-0.84	0.65	0.44	-0.7	-0.89	-1.22	-1.6	1.17	-1.13	0.23	-0.83	-0.08	-0.56	-1.44	-0.02	1.98	-0.121944444	-1.48
40676	1	5	human	hero	happy	Male	37	United States	2/1/18 12:17	2/1/18 12:32	-2.35	-1.13	-2.35	-1.44	-1.16	-1.76	-2.36	-0.58	-0.547083333	0.1	1.76	1.44	-0.07	-2.77	-1.98	-1.68	0.1	0.1004875	0.07	0.07	-0.07	0.7	-0.06	-0.02	0.07	-0.07	-0.07	-0.03	-0.13	0.11	0.03	-0.58	1.6	-0.11	-0.03	0.07	-1.91	-0.031111111	-0.45
41194	1	5	human	hero	happy	Male	26	United States	2/1/18 3:27	2/1/18 3:47	-2.95	-2.94	-1.21	-1.25	-0.98	-0.93	0.16	0.1	-0.416666667	-0.84	-1.45	-1.17	-0.84	-1.72	-1.17	-1.89	-2.91	-0.061175	-1.7725	0.76	0.66	0.86	0.82	-0.78	1.91	-0.52	0.55	-0.37	-0.56	1.4	0.76	1.34	0.58	0.65	0.74	1.28	-0.33	0.153333333	-2.29
44115	1	5	human	hero	happy	Female	24	United States	2/4/18 2:45	2/4/18 3:00	-0.92	-0.22	0.22	0.07	-0.43	0.03	-0.12	0.07	-0.054166667	0.61	0.22	0.09	-1.03	0.22	0.25	-0.88	0.07	0.0175125	0.005	2.35	0.22	1.28	1.15	0.91	0.66	-1.39	0.88	-0.54	0.73	-1.08	-0.98	-0.18	0.9	-0.4	0.71	1.23	-0.24	-0.01	-1.73
45111	1	5	human	hero	happy	Male	37	United States	1/31/18 7:49	1/31/18 8:11	-0.08	-0.04	-0.17	0.11	-0.32	-1.1	0.92	0.44	-0.01	1.1	2.01	0.9	0.82	0.76	1.08	0.15	-0.62	0.0028	0.66	1.69	0.93	0.58	0.35	1.75	0.86	0.85	0.04	0.19	1.49	0.21	-0.12	-0.03	-0.11	0.94	0.68	0.39	-0.61	0.108888889	-0.78
45816	1	5	human	hero	happy	Female	44	United States	1/31/18 8:43	1/31/18 9:01	1.32	1.15	1.35	0.93	1.43	0.79	0.25	1.21	0.35125	-0.92	-0.9	-1.35	-1.15	1.3	0.54	-0.14	0.08	-0.0379625	-0.47	1.55	2.56	1.3	1.21	1.32	1.27	1.52	0.81	1.61	1.67	-0.74	1.94	0.71	1.23	1.24	1.13	1.89	1.4	0.400277778	1.6
144661	1	5	human	hero	happy	Female	18	United States	2/5/18 1:37	2/5/18 1:54	-2.7	-2	-2.7	-2.82	-2.79	-2.06	-2.08	0.11	-0.71	2.78	2.94	1.44	1	-2.63	1.92	-1.92	-0.06	0.0319625	0.935	-0.02	0.03	0.57	-0.23	1.23	-0.96	-1.43	-1.96	-2.06	-0.37	-2.83	-1.41	0.05	-0.21	0.21	1.1	0.09	-1.25	-0.279722222	-2.85
157467	1	5	human	hero	happy	Male	18	United States	2/27/18 6:45	2/27/18 7:24	-0.25	-1.23	-0.26	-0.29	-1.32	-0.69	-0.31	3	-0.05625	0.26	-0.5	-1.17	-0.27	1.31	-0.39	0.07	-0.02	0.013475	-0.0475	0.83	0.17	1.02	0.02	0.21	0.25	-1.04	-0.56	-0.72	-0.7	-0.72	-0.15	-0.16	-0.14	-0.37	-0.22	-0.11	-0.16	-0.140277778	-0.64
213703	1	5	human	hero	happy	Female	18	United States	1/31/18 6:59	1/31/18 7:19	0.09	-0.11	-0.15	-0.61	-0.03	-0.09	-0.09	0.21	-0.0325	0.31	0.93	-0.02	-0.58	-0.07	-0.49	-0.45	-0.22	0.0459625	0.1425	0.05	0.17	0.18	-0.02	0.39	0.13	0.33	-0.03	-0.02	0.15	-0.06	0.6	-0.22	0.18	0.31	0.4	0.9	0.22	0.076666667	-0.8
267500	1	5	human	hero	happy	Female	21	United States	2/8/18 11:49	2/8/18 12:04	-1.73	-1.07	-1.8	-1.14	-1.8	-1.35	-1.61	0.53	-0.415416667	1.61	1.54	1.05	1.16	-0.37	1.82	-0.08	-0.3	-0.0199125	0.6925	1.74	1.76	0.84	1.24	1.61	1.33	-0.9	1.35	1.33	-0.3	0.36	0.15	1.2	1.86	0.88	0.81	0.97	0.07	0.216111111	0.41
273965	1	5	human	hero	happy	Female	21	United States	2/6/18 12:14	2/6/18 12:31	-0.03	-1.7	-1.22	1.7	1.72	-1.69	0.13	0.14	-0.039583333	-0.69	-1.38	-1.23	-1.26	0.03	0.16	-1.59	0.07	-0.038875	-0.8975	1.92	1.58	1.53	1.19	1.74	1.66	0.86	1.89	1.26	1.48	1.1	0.69	1.57	1.6	1.26	1.93	2.56	0.06	0.451666667	0.69
285853	1	5	human	hero	happy	Female	25	United States	2/11/18 7:39	2/11/18 8:40	-1.36	-1.53	-1.32	-0.88	-0.74	-2.22	-0.97	-0.04	-0.3775	1	-0.01	0.07	-1.34	-1.53	0.07	0	-1.55	0.01305	-0.14	-1.48	-1.47	1.48	1.55	1.85	1.62	-1.15	-0.07	-0.01	0	-1.18	-1.51	0.01	-0.02	0.03	-0.01	0.05	-0.01	-0.1075	-1.72
297057	1	5	human	hero	happy	Male	19	United States	2/20/18 10:17	2/20/18 10:42	-0.96	-0.6	-0.72	-0.63	-1.13	-1.67	-0.9	1.21	-0.225	0.76	-1.58	-0.9	-0.79	-1.58	-1.42	-1.22	-1	0.019275	-0.76	0.33	0.16	0.52	1.38	0.73	1	-0.36	0.93	0.3	-0.16	0.19	0.26	0.42	0.53	0.1	1.65	0.9	-0.95	0.105833333	-0.72
4892	1	6	human	hero	tragic	Male	25	United States	2/1/18 1:24	2/1/18 1:41	-0.87	1.07	-0.62	-0.15	-0.48	-0.25	0.08	-0.16	-0.0575	0.28	-1.62	-2.65	-2.99	-2.64	-2.28	-1.83	-1.71	0.065525	-1.22	0.46	1.87	1.33	1.34	1.87	1.89	-0.12	-0.85	-0.34	0.21	0.86	0.1	0.64	1.24	0.73	1.82	1.61	-0.75	0.143055556	0.83
7050	1	6	human	hero	tragic	Male	30	Zambia	1/30/18 9:24	1/30/18 9:43	2.17	0.97	0.97	-0.08	1.9	-1.22	2.02	2.39	0.38	-1.93	-0.93	-0.67	-0.23	-0.65	0.09	0.23	0.78	-0.03845	-0.4625	2.4	1.68	2.11	1.75	1.91	1.74	2.2	2.13	2.48	1.87	1.9	1.39	2.24	2.8	1.64	1.14	1.73	2.05	0.654722222	1.78
10183	1	6	human	hero	tragic	Male	37	United States	1/30/18 4:14	1/30/18 4:33	1.18	-1.27	-1.66	-1.36	-1.48	-1.84	1.39	0.11	-0.205416667	1.1	1.04	-1.74	-2.75	-1.76	-2.15	-1.47	-2.21	0.1223	-0.385	0.24	0.54	-0.84	-0.23	-0.24	0.92	-2.16	-1.23	-1.48	-0.48	-1.95	0.22	-0.96	-0.39	0.28	-1	0.2	-0.23	-0.255	-1.02
11801	1	6	human	hero	tragic	Male	26	China	2/1/18 10:25	2/1/18 10:42	1.45	2.17	1.59	1.92	0.81	1.95	0.93	-0.24	0.440833333	0.15	-1.78	-2.19	-0.5	0.05	-0.06	0.28	-0.27	-0.0190125	-0.405	1.98	0.99	2.58	1.45	2.06	2.11	2.41	2.18	2.41	1.42	1.37	2.01	2.09	0.04	1.79	2.29	1.47	1.95	0.595277778	-1.83
13690	1	6	human	hero	tragic	Female	47	United States	1/31/18 3:23	1/31/18 3:38	1.66	-0.04	1.58	2.16	0.23	2.34	-1.37	1.78	0.3475	-1.89	-2.03	0.04	-1.94	-1	-0.57	-0.57	-0.74	-0.056325	-1.3075	1.69	1.53	2.23	1.76	1.92	1.62	1.61	1.65	2.12	2.02	1.89	1.56	1.99	0.9	1.72	1.73	1.59	2.03	0.578055556	0.75
14608	1	6	human	hero	tragic	Female	35	United States	1/30/18 2:43	1/30/18 3:10	-1.37	0.19	-1.29	-0.76	-1.79	-1.96	-1.33	0.03	-0.345	1.57	-0.06	-0.19	-0.02	-2.14	-0.88	0.15	-1.79	0.0366625	-0.0325	0.65	-0.02	0.19	1.21	2.3	1.33	-0.02	-0.02	0.69	-1.36	-0.78	-0.14	-0.02	-0.02	-0.19	-0.02	-0.13	0.02	-0.055277778	-0.02
16018	1	6	human	hero	tragic	Female	29	United States	2/1/18 9:49	2/1/18 10:09	-0.93	-1.67	-1.08	-1.29	-1.88	-0.95	-0.74	2.95	-0.232916667	1	1.41	0.65	-0.1	1.13	0.7	-1.89	0.68	0.021375	0.3	0.86	-0.14	0.98	1.07	1.46	1.08	-0.97	-0.75	-1	-1.39	-0.81	0.16	0.02	0.05	1.07	1.12	-0.15	0.01	-0.073333333	-1.48
17676	1	6	human	hero	tragic	Male	25	Brazil	1/31/18 9:49	1/31/18 10:04	-0.06	-1.17	0.02	-0.89	-1.08	-0.11	-0.53	1.24	-0.1075	-0.89	0.26	-0.7	-0.98	-0.77	-0.73	-1.31	-1.35	-0.0046	-0.8225	0.12	0.02	1.57	1.17	1.03	1.12	0.07	1.08	1.69	0.65	1.45	0.98	0.82	0.92	0.92	1.11	2.11	0.06	0.329444444	-2.19
22877	1	6	human	hero	tragic	Male	47	United States	2/3/18 9:07	2/3/18 9:30	-1.03	-0.69	-0.4	-0.55	-0.82	-0.69	-0.67	0.97	-0.161666667	0.53	0.91	-0.51	0.15	-1.05	1.02	-1.15	-2.05	-0.0477375	-0.44	0.68	0.45	0.55	0.49	0.55	0.69	0.21	-0.21	-0.13	0.2	-0.15	0.06	0.68	0.13	-0.01	0.08	-0.86	-0.63	-0.0175	-0.91
24329	1	6	human	hero	tragic	Female	54	United States	2/2/18 10:41	2/2/18 11:01	-0.46	-1.88	1.71	2.85	1.36	2.57	-2.15	2.87	0.28625	-2.98	0.95	1.36	-0.91	-2.85	-1.2	-0.22	-0.95	-0.00535	-0.8	0.75	1.53	2.16	2.09	-2.87	-1.29	0.13	-1.23	-0.05	1.64	1.32	1.91	1.68	2.39	1.15	1.25	2.82	-0.11	0.358333333	-0.73
24807	1	6	human	hero	tragic	Female	30	India	2/8/18 3:01	2/8/18 3:23	0.4	-0.95	-0.26	0.74	-0.63	-0.69	0.41	1.51	0.022083333	0.69	-0.66	-0.76	-0.55	0.08	-0.57	-1.62	-2.39	-0.03105	-0.995	0.52	0.14	0.5	-0.09	0.15	0.28	-0.61	-1.2	-0.94	-0.9	-0.98	-1.84	-0.33	0.44	-1.28	-0.28	0.66	-0.12	-0.205	-1.46
27244	1	6	human	hero	tragic	Female	25	Mexico	2/5/18 10:36	2/5/18 10:52	-1.39	-0.63	-0.99	0.67	0.23	-0.16	-1.23	0.9	-0.108333333	-0.91	1.16	-0.63	-1.1	-1.15	-1.14	-1.48	-0.86	0.0412875	-0.5225	1.44	0.68	0.8	1.4	1.3	0.87	-0.15	0.63	0.72	-0.13	1.22	-0.02	1.4	0.2	1.41	-0.13	0.87	0.07	0.169166667	0.88
28972	1	6	human	hero	tragic	Male	33	United States	2/4/18 5:38	2/4/18 5:57	0.03	-1.46	0.04	-0.07	0.02	-1.59	-1.88	-0.07	-0.2075	-0.93	-0.24	-1.67	-1.85	-1.05	-1.8	-0.04	-2.45	0.0280625	-0.915	1.53	-0.02	-1.04	0.04	-0.07	1.43	-0.2	0.2	-0.93	-0.03	0.04	-0.02	-0.16	0.19	0.66	1.31	1.66	-0.96	0.048888889	1.09
33794	1	6	human	hero	tragic	Female	23	United States	2/4/18 3:57	2/4/18 4:14	2.4	-0.04	-1.43	2.4	-1.53	-1.53	0.12	2.91	0.1375	1.02	1.13	-0.67	-1.11	-1.55	-1.88	-1.29	-0.77	0.111925	0.0225	0.26	0.37	0.02	0.18	0.46	0.88	-1.3	-0.42	-1.46	-1.11	-0.46	-0.89	0.34	0.08	0.13	1.49	0.13	-0.35	-0.106111111	0.58
38945	1	6	human	hero	tragic	Female	29	United States	1/31/18 11:19	1/31/18 11:36	-0.11	-2.37	-2.99	-0.98	0.31	2.94	2.25	-0.04	-0.04125	-2.99	-1.14	-2.97	-2.9	-2.24	0.09	-0.11	0.1	-0.02215	-1.035	2.75	2.97	2.91	2.98	2.87	2.99	2.97	2.97	2.87	2.65	2.97	2.94	2.93	2.97	2.98	2.96	2.85	2.38	0.956666667	1.07
41984	1	6	human	hero	tragic	Female	28	United States	1/31/18 7:27	1/31/18 7:45	1.84	2.84	-0.21	0.18	0.14	-2.01	1.89	-2.75	0.08	-2.71	-2.73	-2.66	-2.54	-2.48	-2.72	-1.54	-2.43	-0.028675	-2.3525	1.89	2.57	2.7	2.84	1.89	1.6	2.48	2.36	2.64	1.84	2.18	2.21	1.86	2.57	2.19	2.42	2.81	2.22	0.771666667	-1.92
42829	1	6	human	hero	tragic	Female	23	United States	2/3/18 9:10	2/3/18 9:28	0.09	-1.53	0.44	0.67	-0.9	1.5	0.51	-0.16	0.025833333	1.24	1.92	-0.07	-0.32	-0.23	-1.15	-1.75	-0.63	0.08895	0.195	1.44	1.14	0.44	0.82	1.25	1.6	-0.84	-1.97	-0.95	-0.71	-1.6	-0.68	0.96	0.83	2.48	0.07	1.03	-1.08	-0.068333333	-1.12
43439	1	6	human	hero	tragic	Female	35	United States	2/1/18 6:49	2/1/18 7:06	1.15	-0.78	0.04	2.54	-0.52	0.53	-1.28	1.28	0.123333333	-0.5	-0.59	-1.27	-1.01	-0.81	-0.98	-1.09	-0.99	0.005225	-0.7925	1.48	0.8	0.82	0.33	0.92	1.41	0.21	0.67	0.56	0.54	0.93	0.15	0.16	1.12	1.25	0.87	1.07	0.55	0.224444444	-0.71
44296	1	6	human	hero	tragic	Female	33	United States	2/1/18 5:45	2/1/18 6:09	0.61	-0.09	-0.6	-0.98	-0.96	-0.21	-0.09	0.06	-0.094166667	0.04	0.85	-0.09	0.06	-0.96	-0.63	-1.17	-1.59	0.003525	-0.4675	-1.51	-0.91	-1.8	-1.25	-1	-0.53	-1.59	-1.14	-0.54	-1.32	-0.89	-0.93	-0.07	-0.5	-0.37	0.05	-0.58	-0.95	-0.245277778	-0.87
45748	1	6	human	hero	tragic	Female	36	United States	2/2/18 5:52	2/2/18 6:10	1.11	-2.87	0.01	2.89	-2.88	1.05	1.36	2.9	0.14875	1.86	2.85	2.9	0.01	-2.81	2.18	-2.81	-2.96	-0.0578875	-0.265	0.69	0.95	-1.12	-1.04	0.8	-1.71	-0.16	-1.69	0.6	-2.8	1.51	-2.85	-0.13	0.1	-2.92	0.68	-0.01	-2.87	-0.292777778	-0.93
45910	1	6	human	hero	tragic	Female	32	United States	2/7/18 9:43	2/7/18 10:03	1.53	-1.81	-0.08	-1.11	-0.94	-2.97	-1.06	2.87	-0.14875	2.96	2.83	2	0.01	-2.9	-2.14	-2.92	-2.97	0.1156125	-0.025	-1.32	-2.83	-1.01	-1	-0.04	-1.97	-1.71	-2.96	-2.76	-2.96	-2.92	-0.69	-2.97	-2.6	-1.94	-1.65	-2.97	-2.89	-0.806111111	-2.92
46163	1	6	human	hero	tragic	Female	33	United States	2/3/18 1:45	2/3/18 2:01	2.54	1.83	1	2.5	1.06	0.65	2.54	2.93	0.627083333	-0.63	-1.42	-1.14	-1.92	-1.15	-1.4	0.14	-0.65	0.0286	-0.64	2.92	2.96	2.87	2.9	2.92	2.87	1.18	2.99	2.89	2.99	2.89	2.97	2.49	3	2.54	2.99	2.86	2.86	0.906944444	2.42
48049	1	6	human	hero	tragic	Male	23	China	1/31/18 9:55	1/31/18 10:40	0.55	0.8	0.61	1.67	1.47	-0.22	-0.18	0.22	0.205	-1.97	-2.38	0.01	-0.01	0.1	0.05	1.75	-0.71	-0.09925	-0.8275	2.37	2.68	1.72	2.17	-2.38	1.99	0.87	2.84	2.84	1.98	1.91	2.35	2.8	2.74	1.93	2.84	1.29	1.78	0.726944444	1.04
72955	1	6	human	hero	tragic	Female	18	United States	1/31/18 4:59	1/31/18 5:56	2.92	-1.01	1.62	-2.99	2.97	-0.16	1.34	1.32	0.250416667	2.9	-2.88	-2.96	-2.96	-2.92	-2.97	-0.96	-0.16	0.1557125	-0.275	2.86	-0.14	0.1	0.17	2.95	1.3	-1.27	0.25	-0.06	-0.18	0.1	0.18	-0.09	1.27	1.86	2.94	2.95	-0.23	0.214444444	-2.95
74153	1	6	human	hero	tragic	Female	21	United States	1/30/18 4:13	1/30/18 4:30	-1.46	-2.93	-0.82	-1.73	-1.2	-3	-1.53	0.18	-0.520416667	1.57	-1.37	-2.95	0.16	-1.29	-2.93	-0.76	-0.72	0.0995375	-0.32	0.02	-0.18	-1.23	1.89	2.35	2.03	-1.45	-2.1	-2.64	-2.3	-1.34	-2.24	-0.9	-0.01	0.03	0.05	-0.73	-0.98	-0.405833333	-0.34
133485	1	6	human	hero	tragic	Male	20	United States	3/9/18 9:24	3/9/18 9:37	-1.8	-1.95	-0.91	-2.03	-1.85	-0.73	-1.65	1.95	-0.37375	-0.07	-0.84	1.85	-0.5	2.18	-1.24	-0.61	-0.81	-0.0133625	-0.5825	1.29	0.99	1.97	2.25	2.37	2.33	1.91	2.58	3	2.48	1.67	2.27	0.25	1.03	0.17	1.14	1.98	-0.72	0.493333333	-1.45
249951	1	6	human	hero	tragic	Male	29	United States	1/31/18 8:11	1/31/18 8:26	-2.1	-1.94	-1.85	-0.22	-2.4	-2.16	-2.45	1.57	-0.48125	1.98	2.29	-1.11	-0.74	-2.68	1.86	-2.65	0.23	0.0431875	0.4625	0.11	-0.23	-0.62	-0.32	-0.25	1.95	-0.04	-0.08	0.77	1.43	2.33	-1.29	0.11	-0.62	-0.2	1.04	-0.04	-1.08	0.064722222	-1.94
2517	1	7	human	villain	happy	Male	26	United States	2/18/18 2:08	2/18/18 2:20	2.59	0.19	0.94	1.12	1.58	2.77	1.84	2.9	0.580416667	2.9	1.75	2.15	-1.39	-2.81	0.26	1.22	-1.81	0.0868375	1.015	2.51	2.39	2.65	2.26	2.75	3	3	-3	-2.09	-2.86	0.98	-2.95	-0.86	-0.52	0.77	2.11	3	2.24	-0.005	-2.15
3960	1	7	human	villain	happy	Male	82	United States	2/3/18 1:52	2/3/18 2:19	1.43	1.04	1.52	-1.25	-0.07	1.22	1.34	1.72	0.289583333	-0.02	-1.04	-1.67	0.06	1.47	-0.08	0.13	-0.05	-0.0182625	-0.245	1.92	1.25	1.29	1.68	1.37	1.78	1.49	1.6	1.42	1.33	1.78	1.4	1.67	1.71	1.54	1.44	1.17	1.23	0.493888889	-0.04
5177	1	7	human	villain	happy	Female	28	United States	1/30/18 6:54	1/30/18 7:09	-1.23	-0.42	-0.55	-1.34	-0.23	-1.23	-1.75	1.2	-0.23125	1.16	2.29	-1.75	1.01	-0.85	0.05	-1.87	-2.01	0.0197625	-0.1075	0.85	0.03	-0.23	-2.43	-1.41	-1.38	-2.68	-1.94	-2.58	-2.43	-2.42	-1.66	-0.81	-0.05	-2.23	-0.61	-2.39	-1.35	-0.5875	-0.96
5226	1	7	human	villain	happy	Male	34	United States	1/30/18 7:24	1/30/18 7:39	1.76	1.78	-0.13	-1.29	-1.6	-2.26	-1	-1.86	-0.191666667	-0.11	0.94	-1	0.06	-0.08	0.6	-0.49	-1.46	-0.0281	-0.28	0.82	1.41	1.07	1.62	1.79	1.54	-2.19	-1.84	-2.02	-1.62	-1.64	0.01	-0.23	0.82	-0.13	1.27	-0.02	0.27	-0.203333333	-1.17
6610	1	7	human	villain	happy	Female	28	United States	1/31/18 1:20	1/31/18 1:35	-0.63	-0.77	-1.56	-0.98	-1.74	-0.47	-0.94	2.93	-0.173333333	-0.93	-0.09	-0.51	-0.92	-1.32	-0.59	-0.92	-1.18	-0.0117	-0.78	1.37	0.99	0.83	0.68	1.27	1.74	-1.68	-0.75	-0.55	-2.04	-1.4	-0.68	0.06	-0.11	1.09	1.92	1.16	0.18	-0.077777778	-0.99
12048	1	7	human	villain	happy	Male	25	United States	1/31/18 3:26	1/31/18 3:39	-2.52	-1.21	-1.75	-1.31	-1.89	-2.75	-2.34	0.92	-0.535416667	2.7	2.88	2.83	-0.3	2.39	-2.59	1.14	-2.52	0.1506125	1.05	-2.35	-2.85	-2.53	-2.9	-2.45	-2.7	-2.63	-2.41	-2.82	-2.99	-2.42	-2.89	-2.57	-2.52	-2.94	-2.59	-2.64	-2.7	-0.892222222	-2.97
13311	1	7	human	villain	happy	Female	25	United States	1/31/18 11:06	1/31/18 11:48	2.2	1.16	0.7	-0.03	-0.81	0.47	1.55	2.13	0.307083333	1.22	0.64	1.33	0.44	-0.02	0.67	-1.65	-0.21	-0.0149625	0	2.8	0.95	2.87	1.15	2.54	1.76	-2.86	-2.19	-2.46	-2.47	-2.27	-2.34	-1.55	-1.68	-0.9	0.67	-2.37	-0.19	-0.5725	0.52
16547	1	7	human	villain	happy	Female	24	United States	1/31/18 8:33	1/31/18 9:10	1.27	-1.54	-2.31	2.98	-1.2	1.89	-1.76	3	0.097083333	0.95	2.85	-0.67	-0.99	-2.16	-0.59	-1.68	-1.02	0.099825	0.275	-1.05	-2.28	-1.8	-2.21	-1.16	-1.81	-2.98	-1.57	-2.86	-2.68	-2.53	-2.8	-1.19	2.97	-0.91	-0.12	-0.41	-2.91	-0.499722222	-0.62
25339	1	7	human	villain	happy	Female	41	United States	1/30/18 11:40	1/30/18 11:57	-2.87	2.46	1.33	-0.19	-2.87	-2.79	2.93	-0.02	-0.084166667	2.9	2.89	2.9	-2.66	2.95	2.89	2.9	-2.89	0.0110125	1.45	1.68	0.15	1.67	1.52	0.01	0.01	-2.98	-2.82	-2.89	2.27	-2.98	-2.82	0.01	1.43	-2.19	1.99	-2.89	-2.91	-0.466111111	-2.71
30716	1	7	human	villain	happy	Female	32	United States	2/1/18 9:59	2/1/18 10:16	0.03	-0.11	-0.04	0.25	-0.03	0.14	-0.08	-0.03	0.005416667	0.14	0.1	-0.03	-1.45	0.03	-1.45	-0.1	0.1	0.0772375	0.06	2.29	1.83	0.15	-0.93	1.79	0.85	-2.17	-2.92	-2.97	-1.62	-2.84	-2.87	-1.09	-1.37	-2.02	0.03	-1.27	-1.05	-0.615555556	-2.01
32540	1	7	human	villain	happy	Female	42	Indonesia	2/1/18 7:29	2/1/18 8:08	-1.89	-2.86	-1.74	-0.62	-1.69	-1.84	-1.54	0.02	-0.506666667	0.67	0.74	0.05	-2.13	-1.8	0.68	0.45	-1.63	0.0185875	0.0575	-0.04	0.08	-0.17	-0.11	0.04	0.95	-1.63	-1.83	-2.59	-0.37	-1.84	-1.96	-0.67	-0.47	-0.47	2.06	-1.7	-0.14	-0.3225	-2.73
33559	1	7	human	villain	happy	Female	54	United States	2/1/18 3:48	2/1/18 4:25	-0.82	-1.4	-2	-0.98	-1.06	-1.96	-0.71	-0.65	-0.399166667	1.27	1.81	1.83	-2.02	-1.6	-1.6	-1.93	-2.28	0.08635	-0.2825	-1.66	-1.12	-1.73	-2.12	-2.02	-2.41	-2.77	-2.61	-2.21	-1.53	-1.8	-1.89	-1.59	-1.75	-1.6	-1.87	-1.75	-2.02	-0.649722222	-1.47
34230	1	7	human	villain	happy	Female	32	United States	2/23/18 2:37	2/23/18 2:58	2.97	1.26	0.3	2.96	-0.05	2.94	2.25	2.94	0.64875	1.85	0.45	0.1	-2.97	1.19	0.13	2.53	2.41	0.1554125	1.81	-1.73	-1.94	-2.26	-0.79	-2.03	-2.33	-2.84	-2.91	-2.93	-2.91	-2.91	-2.94	-3	-2.47	-2.67	-2.23	-2.99	-2.94	-0.937222222	-0.18
35128	1	7	human	villain	happy	Male	38	Chile	2/1/18 9:10	2/1/18 10:03	2.29	1.03	1.27	2.83	-1	-0.58	-2.01	2.97	0.283333333	0.88	0.77	0.64	-1.76	0.01	0.6	-0.86	-0.67	0.018175	0.03	0.63	0.08	0.27	-0.73	1.03	1.1	-0.91	-0.96	-0.86	-1.17	-0.88	-0.65	-0.65	-0.07	-0.69	-0.93	-0.63	-1.4	-0.272222222	-2.83
35202	1	7	human	villain	happy	Male	43	United States	2/1/18 6:30	2/1/18 6:52	-0.21	0.08	-2.18	2.42	-0.07	-1.31	0.87	0.08	-0.013333333	2.07	2.18	-1.56	0.01	-1.6	-0.15	0.13	-0.1	0.1155625	1.07	0.17	0.01	-1.57	-1.28	1.3	-0.95	-3	-2.92	-3	-3	-2.16	-2.92	-1.21	-0.03	-2.68	-1.09	-1.57	-1.71	-0.7025	-2.87
44990	1	7	human	villain	happy	Male	30	Saudi Arabia	1/31/18 10:06	1/31/18 10:23	-3	-1.25	-2.97	0.96	2.9	-0.73	-2.92	-0.48	-0.312083333	2.76	3	3	0.31	1.39	1.76	1.85	-0.34	0.051275	1.8175	-0.18	-0.12	2	0.08	1.1	2.69	-3	-3	-0.02	-1.46	-0.21	1.41	0.06	-0.06	0.37	-0.48	2.01	1.43	-0.081944444	0.01
45191	1	7	human	villain	happy	Female	26	China	2/1/18 10:44	2/1/18 11:07	-0.77	1.64	-0.99	0.14	2.55	0.01	-0.08	0.14	0.11	-2.46	-2.82	-2.28	-1.88	-1.08	-0.01	-2.12	1.25	-0.0659625	-1.5375	0.02	0.43	1.8	1.54	1.53	2.7	1.4	-1.38	1.02	-2.58	-0.32	-0.32	1.54	0.68	1.73	2.3	1.55	2.95	0.238055556	-1.67
46654	1	7	human	villain	happy	Female	52	United States	2/5/18 10:47	2/5/18 11:05	-2.88	-2.84	-2.23	-2.91	-2.93	-2.75	-2.3	-1.88	-0.863333333	2.94	2.9	2.5	1.43	-1.68	-2.3	1.12	-2.94	0.1292	1.005	-2.4	-2.07	2.39	-2.83	-1.68	-2.08	-2.91	-2.94	-2.95	-2.57	-2.95	-2.95	-2.42	-1.86	-2.9	-2.88	-2.08	-2.77	-0.893888889	-2.36
52075	1	7	human	villain	happy	Female	19	United States	2/13/18 4:26	2/13/18 4:50	0.03	-1.12	-1.7	-0.87	-1.6	-0.52	1.31	2.3	-0.090416667	2.95	2.95	0.4	-0.62	0.65	2.51	0.61	-1.51	0.0275375	1.25	1.45	0.44	-0.48	-1.94	-0.48	-1.58	-1.78	-2.3	-1.56	-2.21	-2.42	-2.34	-1.35	-2.51	-1.82	-1.09	-2.03	-2.25	-0.657222222	-1.16
52619	1	7	human	villain	happy	Female	48	United States	2/4/18 1:19	2/4/18 1:49	0.85	-0.8	0.06	0.9	1.09	-0.96	0.86	2.99	0.207916667	2.15	1.02	0.82	-1.16	-1.48	-1.71	-0.78	-2.66	0.085425	-0.0675	0.94	0.09	1.04	0.26	1.44	-2.38	-1.92	-1.83	-2.27	-1.55	-1.87	-2.74	-1.87	-1.09	-1.76	-1.23	-1.94	-1.47	-0.598333333	-1.56
106993	1	7	human	villain	happy	Female	18	United States	3/10/18 7:45	3/10/18 8:03	-0.24	-0.14	-0.37	-0.55	0.09	0.02	0.48	1.17	0.019166667	0.52	0.02	-0.02	-0.58	0.15	0.41	-1.78	-1.44	-0.038425	-0.67	-0.25	0.02	-0.39	0.06	-0.42	0.06	-0.92	-2.34	-1.6	-1.23	-1.13	-0.78	0.11	0.05	-0.84	-0.64	-0.3	-0.64	-0.285	0.15
145265	1	7	human	villain	happy	Female	19	United States	2/3/18 9:27	2/3/18 9:43	-1.52	-1.45	-2.05	-2.12	-1.67	-0.73	-1.02	0.07	-0.437083333	1.7	1.66	1.68	-0.71	-1.27	1.56	1.64	-0.03	0.0415625	1.2425	0.07	-0.25	-1.71	-1.71	-1.21	-1.85	-1.76	-1.93	-1.77	-1.69	-1.83	1.9	-1.06	-1.35	-1.24	-1.19	-1.74	-1.59	-0.423611111	-1.23
189296	1	7	human	villain	happy	Male	23	United States	2/11/18 11:48	2/11/18 12:02	1.82	0.15	0.07	-0.04	-1.63	0.43	-1.2	0.01	-0.01625	0.88	-0.47	0.14	-2.23	0.45	-1.73	-0.11	-2.25	0.05085	-0.4875	1.93	1.56	2.43	2.25	0.69	1.71	-1.22	-1.77	-2.19	-1.73	-1.62	-1.75	0.11	-1.88	-0.56	2.92	-2.44	2.01	-0.281111111	0.1
246507	1	7	human	villain	happy	Female	19	United States	3/5/18 10:02	3/5/18 10:22	-0.89	-1.14	-1.22	-1.56	-1.88	-1.67	-0.99	-0.07	-0.3925	1.39	1.76	1.5	1.28	-0.74	1.08	-1.56	-1.36	-0.0317625	0.0575	2.1	1.33	1.9	0.79	1.92	-0.03	-1.75	-1.89	-1.9	-2.26	-0.82	-2.18	-1.14	0.39	-1.81	1.17	-0.22	-1.21	-0.378333333	-1.38
293719	1	7	human	villain	happy	Female	27	United States	1/31/18 12:13	1/31/18 12:39	-0.13	0.07	-1.34	-0.78	-1.92	-1.83	-0.04	-0.83	-0.283333333	2.87	2.87	1.64	-0.78	1.11	2.84	2.97	-0.83	0.039975	1.97	1.6	2.2	0.21	1.26	-2.91	-0.81	-2.94	-2.9	-2.96	-2.96	-2.94	-2.94	-2.13	-2.02	-1.92	0.04	-2.91	-2.91	-0.819166667	-1.18
310269	1	7	human	villain	happy	Female	21	United States	2/2/18 6:01	2/2/18 6:17	-2.05	-0.01	1.76	-1.84	-2.55	2.36	-0.17	2.26	-0.01	2.39	2.29	2.39	-2.23	-2.06	-1.86	-2.22	-2.17	0.1313625	0.0725	-0.14	0.02	-1.73	0.06	-0.09	-0.12	-2.17	-2.02	-2.35	-2.29	-2.1	-2.28	-2.42	-2.39	-0.28	0.08	-1.94	-2.36	-0.625555556	-1.82
315965	1	7	human	villain	happy	Female	57	United States	2/2/18 10:48	2/2/18 11:24	-0.86	-2.55	-2.78	-1.75	-2.6	-2.6	-0.43	-0.14	-0.57125	2.89	2.87	-2.6	-2.66	-2.89	-2.64	-2.66	-2.82	0.2059875	0.07	-2.66	-2.69	-2.57	-2.69	-1.89	-2.62	-2.57	-2.89	-2.87	-2.91	-2.66	-2.82	-2.86	-2.35	-3	-2.89	-2.66	-2.6	-0.918888889	-2.2
1771	1	8	human	villain	tragic	Female	48	United States	1/31/18 10:43	1/31/18 10:59	-2.56	-2.81	-2.23	-2.04	-2.15	-1.65	-2.7	2.69	-0.560416667	2.97	2.54	2	-1.49	-1.91	2.74	2.03	-2.61	0.0135375	1.2325	-0.38	-1.48	-1.04	-1.92	1.13	-2.63	-2.48	-2.28	-2.11	-2.52	-2.07	-2.46	-2.65	-1.72	-2.24	-1.55	-2.48	-2.22	-0.743888889	-2.73
3046	1	8	human	villain	tragic	Female	25	Nigeria	2/6/18 12:03	2/6/18 12:26	-0.01	2.21	0.2	-0.99	-0.62	-1.06	-0.55	-1.21	-0.084583333	1.97	2.65	0.95	0.18	1.12	-1.39	1.12	1.17	0.172075	1.7275	-1.77	-1.45	-2.35	-2.58	-2.36	-1.99	-2.39	-2.51	-2.49	-1.68	-1.64	-2.46	-1.45	-0.95	-1.51	-1.72	-1.77	-1.83	-0.622222222	-0.47
3600	1	8	human	villain	tragic	Male	28	United States	2/1/18 4:00	2/1/18 4:56	-1.91	-1.26	-0.74	-1.81	-1.94	-2.02	-1.57	-0.85	-0.504166667	1.12	1.94	0.95	0.05	1.01	0.26	-0.39	-0.88	0.0296125	0.4475	-1.09	-0.5	0.05	-0.6	-0.05	-0.57	-1.64	-1.94	-2.94	-2.12	-2.39	-2.09	-1.68	-1.01	-2.09	-0.19	-1.26	-1.94	-0.591388889	-2.06
4100	1	8	human	villain	tragic	Female	28	Honduras	1/31/18 10:12	1/31/18 10:29	2.95	-2.95	-2.89	-2.91	-2.95	2.85	2.89	-2.95	-0.248333333	2.92	2.91	2.95	-2.97	-2.9	2.93	-2.93	2.95	0.102625	1.4625	-2.88	-2.87	-2.91	-2.98	-2.92	2.82	-2.94	-2.91	-2.95	-2.92	-2.9	-2.79	-2.91	-2.9	-2.9	-2.94	-2.9	-2.78	-0.965	-2.78
4419	1	8	human	villain	tragic	Female	49	United States	1/31/18 2:15	1/31/18 2:40	-2.3	-2.27	-2.91	-2.04	-2.87	-2.95	-2.12	0.07	-0.724583333	2.85	3	1.68	1.98	0.97	2.26	2.91	-1.88	-0.0004375	1.72	1.05	0.1	1.56	1.29	0.97	1.95	-2.94	-2.99	-2.99	-2.81	-2.93	-2.87	-1.28	-2.08	-1.8	1.57	-2.04	-2.9	-0.723888889	-2.3
10179	1	8	human	villain	tragic	Female	50	United States	2/11/18 5:40	2/11/18 5:55	-0.04	-0.06	-0.21	0.3	0.06	-0.06	0.03	0.8	0.034166667	-0.03	1	0.71	0.06	0.14	0.43	0.81	-0.57	-0.001575	0.3025	-0.06	0.11	-1.1	-1.55	-1.48	-0.49	-2.92	-2.84	-2.84	-1.37	-2.09	-2.74	0.11	-1.8	-1.03	-1.14	-2.22	0.11	-0.576944444	0.13
12086	1	8	human	villain	tragic	Female	32	United States	2/4/18 7:44	2/4/18 8:05	2.74	-1.27	2.71	2.71	1.75	1.27	2.7	2.76	0.640416667	0.71	1.85	-0.86	-2.47	-0.02	-0.19	1.04	-1.92	0.0786375	0.42	1.2	0.83	0.47	-1.89	2.18	0.02	-2.87	-2.96	-2.94	-2.35	-1.65	-2.57	-2.08	-2.18	-2.08	-2.47	-1.33	-1.39	-0.746388889	-1.6
12707	1	8	human	villain	tragic	Male	29	India	1/31/18 12:02	1/31/18 12:20	-1.74	-2.43	-2.06	-2.53	0.45	-2.45	-2.42	-2.3	-0.645	-0.13	2.38	1.35	-2	-2.33	-2.04	-1.16	-2.5	0.0927625	-0.3525	-1.29	-2.45	-2.43	-2.04	-2.36	-2.43	-2.4	-2.4	-1.87	-2.19	2.32	-2.35	-1.18	-1.92	-2.53	-1.77	-1.43	-2.1	-0.550555556	-2.53
13776	1	8	human	villain	tragic	Female	26	United States	1/31/18 3:37	1/31/18 3:50	1.74	-1.99	-0.82	-0.12	-2.91	-1.48	0.84	1.98	-0.115	1.55	2.24	1.5	-1.39	-0.02	1.75	-1.32	-1.72	-0.007325	0.1875	1.25	0.91	0.06	-0.49	0.8	0.03	-2.97	-2.9	-2.9	-2.9	-2.68	-2.95	-1.49	-1.72	-0.94	-1.25	-2.23	-2.48	-0.761388889	-2.9
31844	1	8	human	villain	tragic	Female	34	United States	2/1/18 4:35	2/5/18 11:44	-2.86	-2.91	-3	-2.95	-2.92	-2.95	-2.87	-2.96	-0.975833333	3	2.84	2.9	-0.14	-1.26	3	2.94	-2.87	-0.013025	1.4775	0.07	-2	-2.86	-2.92	-2.9	-2.84	-2.94	-2.87	-2.94	-2.87	-2.84	-3	-2.9	-2.86	-2.92	2.91	-3	-2.99	-0.811666667	-2.98
33443	1	8	human	villain	tragic	Male	31	United States	2/2/18 4:15	2/2/18 4:32	0.7	-0.57	-0.48	0.88	2	2.05	1.14	2.99	0.362916667	0.96	1.39	-2.34	-2.34	-1.43	-0.39	-2.84	-2.96	0.0376125	-0.8625	2.82	2.62	2.81	1.75	2.27	0.73	-2.96	-2.9	-2.94	-2.96	-2.99	-1.49	-0.48	0.14	0.23	1.56	-0.58	-0.42	-0.438611111	-2.87
35102	1	8	human	villain	tragic	Female	25	United States	2/1/18 7:18	2/1/18 7:39	-1.28	-1.52	-1.18	1.22	0.44	1.24	-0.92	1.06	-0.039166667	0.34	-0.31	0.49	-0.96	-0.66	0.84	0.68	-1.11	-0.030925	-0.1	0.42	0.77	0.06	0.81	0.85	0.77	0.17	-0.63	-1.45	0.39	0.1	-0.48	-0.22	0.11	0.47	1.01	-0.14	-1.03	-0.047222222	-0.15
39949	1	8	human	villain	tragic	Female	23	United States	1/31/18 8:20	1/31/18 8:37	0.27	1.43	0.26	-0.36	0.33	0.3	0.13	0.85	0.13375	-0.49	-1.01	-0.3	-1.73	-0.69	-1.58	-1.33	-0.85	0.0207	-0.92	1.68	0.32	0.56	1.23	0.29	0.42	-0.08	0.46	0.05	0.99	0.75	0.3	0.06	1.13	0.11	1.42	0.49	0.95	0.184166667	-2.27
43706	1	8	human	villain	tragic	Female	34	United States	2/6/18 5:05	2/6/18 5:22	1.02	-1.29	-0.1	-1.59	-0.02	-0.09	0.64	0.84	-0.024583333	-0.07	0.02	-0.98	-0.27	-0.9	-0.81	-0.09	-1.59	0.0072875	-0.4325	0.84	-0.01	-0.09	-0.05	1.48	0.78	-1.12	-1.4	-2.06	-0.65	-1.16	-1.57	-0.68	-0.27	-0.73	0.01	-0.85	-0.88	-0.315555556	0.48
43723	1	8	human	villain	tragic	Male	31	United States	1/31/18 11:36	1/31/18 11:55	-1.51	-1.49	-2.26	-1.82	-1.55	-1.9	-1.39	1.06	-0.4525	2.49	0.45	2.12	1	1.51	0.75	0.63	-1.63	-0.0227125	0.485	1.86	1.55	2.22	-1.04	2.2	0.96	-2.46	-1.31	-1.04	-2.49	-1.12	-2	-1.78	-0.24	-1.02	1.88	-0.27	-1.75	-0.377777778	-1.78
43976	1	8	human	villain	tragic	Male	53	United States	2/1/18 11:53	2/1/18 12:14	-0.04	-1.79	-0.95	-0.92	-1.06	-1.07	0.22	2.92	-0.112083333	2.5	2.09	2.31	-0.78	-1.85	-1.42	2.78	-2.06	0.1380125	1.3275	0.94	-0.57	0.8	-0.83	0.82	-0.18	-2.96	-1.82	-2.3	-2.34	-1.79	-1.34	-2.04	-2.28	-2.45	-2.1	-2.77	-0.99	-0.699444444	0.76
45154	1	8	human	villain	tragic	Female	39	United States	2/2/18 9:08	2/2/18 9:34	-1.09	-1.11	0.05	1.89	-1.24	-2	0.03	-0.09	-0.148333333	0.01	-0.28	-0.03	0.05	-1.95	-1.96	0.04	-2.58	0.0152125	-0.7025	0.05	-0.05	-1.62	-0.05	-0.08	-0.01	-1.54	-1.98	-2.12	-1.31	-1.11	0.03	-0.09	-1.53	0.17	2.53	-1.02	-0.06	-0.223055556	-2.91
47002	1	8	human	villain	tragic	Female	35	India	2/1/18 12:12	2/1/18 12:30	-0.21	-1.32	-1.69	-2.51	-2.02	-1.99	-0.42	-0.21	-0.432083333	2.5	1.66	1.1	-1.37	-1.99	2.73	1.82	-2.06	-0.003725	0.98	-0.74	0.11	-0.08	-0.68	0.88	-0.83	-1.55	-1.71	-2.67	-2.5	-2.29	-1.1	-0.01	0.71	-0.74	0.94	-0.34	-1.22	-0.346666667	-1.72
137182	1	8	human	villain	tragic	Female	42	United States	2/2/18 11:18	2/2/18 11:40	-0.91	-1.72	-2.36	-1.36	-2.16	-1.69	-1.9	-0.14	-0.51	2.45	2.72	2.32	-2.78	-2.32	-2.32	-2.4	2.85	0.2668625	1.405	-1.89	-2.36	-1.99	-2.05	-1.5	-2.32	-2.65	-2.65	-2.73	-2.53	-2.03	-2.95	-2.49	-2.36	-1.7	-2.3	-2.43	-1.67	-0.791388889	-2.65
176967	1	8	human	villain	tragic	Female	20	United States	2/18/18 2:22	2/18/18 2:39	0.01	-1.84	-1.76	-0.05	-0.97	-0.02	0.58	1.39	-0.110833333	1.88	1.81	2.84	-0.16	-0.44	1.51	1.89	-0.97	0.0154125	1.1525	-0.96	-0.31	-2.98	-2.96	-1.52	-2.95	-2.91	-2.94	-2.96	-2.96	-2.95	-2.96	-2.95	-1.48	-2.98	-2.02	-2.99	-2.96	-0.918333333	-1.03
207418	1	8	human	villain	tragic	Female	35	United States	2/12/18 7:36	2/12/18 7:53	-0.2	-1.22	-2.23	-1.89	-2.13	-2.36	-2.4	-1.22	-0.56875	1.87	2.5	1.67	0.23	-2.94	-2.46	-2.96	-2.66	0.100175	-0.3125	-0.11	0.5	1.17	0.2	-0.73	1.22	-2.94	-2.3	-2.3	-2.21	2.88	-0.69	-1.65	-0.87	-0.9	-1.55	-2.77	-1.82	-0.475555556	-2.79
225161	1	8	human	villain	tragic	Female	27	United States Minor Outlying Islands	1/31/18 8:47	1/31/18 9:14	-1.38	-0.74	-0.49	0.34	-0.19	-0.26	1.06	-0.1	-0.073333333	0.81	0.58	1.4	-0.47	-0.96	-0.72	-0.28	-1.32	0.0283375	-0.0525	-0.31	-0.03	-1.05	-1.3	-0.6	-0.86	-1.14	-0.72	-0.69	-1.35	-1.29	-0.41	-0.42	-1.58	-1.4	-1.27	-0.76	-0.19	-0.311666667	-1.91
228067	1	8	human	villain	tragic	Female	22	United States	2/5/18 4:29	2/5/18 4:48	0.7	0.51	-0.47	-0.67	-0.77	-1.97	-1.23	-0.03	-0.16375	1.72	1.37	0.64	-0.07	-1.34	-1.58	0.07	-0.73	0.1105	0.6075	0.23	-0.5	-0.35	-0.1	-0.74	0.93	-2.77	-2.63	-2.97	-2.9	-2.85	-2.82	-2.91	-1.49	-2.56	-2.29	-2.18	-2.25	-0.850555556	-0.88
249434	1	8	human	villain	tragic	Female	20	United States	2/7/18 10:22	2/7/18 10:41	1.89	-1.63	-1.04	0.96	0.54	1.12	1.06	-1.41	0.062083333	2.71	0.22	2.12	1.16	1.19	2.66	2.12	-2.07	-0.084925	0.745	1.1	1.17	2.07	0.58	0.5	2.14	-2.5	-2.1	-2.55	-2.38	-2.28	-1.65	-1.76	-1.98	-2.43	0.53	-2.03	-2.26	-0.649722222	-1.85
319774	1	8	human	villain	tragic	Female	20	United States	1/30/18 9:28	1/30/18 9:48	-1.66	-0.95	-1.83	-2.21	-1.27	2.33	-1.03	1.86	-0.198333333	2.37	2.19	-1.78	0.1	2.55	-0.66	1.32	-2.37	0.0888625	0.8775	1.06	-2.05	-1.79	-1.4	0.75	1.62	-0.32	-2.25	-2.32	-1.11	-1.22	-2.99	-2.54	-0.34	-1.02	1.64	-1.8	-2.22	-0.458055556	-2.47
322190	1	8	human	villain	tragic	Female	25	United States	2/2/18 12:22	2/2/18 12:55	-2.27	1.79	-1.3	-1.37	-1.55	-1.88	-2.07	-0.6	-0.385416667	2.58	2.62	0.93	-1.27	2.17	-2.82	-2.73	-2.32	0.1470375	0.0375	0.18	-2.89	-1.05	-2.38	-1.25	-2.22	-2.93	-2.23	-2.68	-2.35	-2.78	-2.76	-2.34	-1.75	-1.32	-1.55	-2.05	-2.73	-0.763055556	-2.88
325344	1	8	human	villain	tragic	Female	21	United States	1/30/18 12:51	1/30/18 1:11	-2.27	-0.04	-1.94	-0.95	-2.4	-2.46	1.59	0.1	-0.34875	2.48	2.8	1.49	-0.16	0.47	0.01	-2.91	1.77	0.120125	1.035	1.97	0.25	0.15	-0.31	2.27	0.95	-2.88	-2.95	-2.9	-0.32	-2.98	-1.42	-2.66	-2.93	-2.7	2.95	0.07	-0.71	-0.539722222	-2.89
[truncated: 137 more columns]
