# Supplementary material for: The doctor’s digital double: how warmth, competence, and animation promote adherence intention
Source: PeerJ Comput Sci. 2018 Nov 12;4:e168. doi: 10.7717/peerj-cs.168 (PMC7924424; doi:10.7717/peerj-cs.168)
Supplement: Supplemental Information 3 [file peerj-cs-04-168-s003.zip]

Archive with 11 entries (8 files):
- dataAnalysis/
- dataAnalysis/query738.csv
- __MACOSX/
- __MACOSX/dataAnalysis/
- __MACOSX/dataAnalysis/._query738.csv
- dataAnalysis/ReadMe.txt
- __MACOSX/dataAnalysis/._ReadMe.txt
- dataAnalysis/analysis.r
- __MACOSX/dataAnalysis/._analysis.r
- dataAnalysis/query222.csv
- __MACOSX/dataAnalysis/._query222.csv
