# Supplementary material for: The doctor’s digital double: how warmth, competence, and animation promote adherence intention
Source: PeerJ Comput Sci. 2018 Nov 12;4:e168. doi: 10.7717/peerj-cs.168 (PMC7924424; doi:10.7717/peerj-cs.168)
Supplement: Supplemental Information 3 [file peerj-cs-04-168-s003.zip › dataAnalysis/query738.csv]

id	email	group	depiction	character	outcome	gender	age	country	created_at	updated_at	adherence_1	adherence_2	adherence_3	adherence_4	adherence_5	adherence_6	adherence_7	adherence_8	adherenceintention	enjoyment_1	enjoyment_2	enjoyment_3	enjoyment_4	enjoyment_5	enjoyment_6	enjoyment_7	enjoyment_8	enjoyment_9	enjoyment_10	enjoyment_11	enjoyment_12	enjoyment
4117	fhachem@iu.edu	1	animation	hero	happy	Female	30	Mauritania	2/3/18 3:31	2/3/18 4:06	2.14	1.3	2.37	2.19	1.05	2.29	1.19	1.44	0.608571429	-1.23	-1.97	-1.68	-1.5	-0.14	-1.12	0.93	0.9	0.1	1.75	1.24	-0.81	-0.098055556
5150	allisumm@indiana.edu	1	animation	hero	happy	Female	29	United States	1/31/18 3:56	1/31/18 4:12	1.66	-1.45	1.99	0.7	0.99	0.99	2.73	-0.59	0.204285714	1.08	1.76	1.2	1.92	1.82	-0.15	-1.21	-1.36	0.18	-0.87	1.55	0.28	0.172222222
5161	bocheung@iu.edu	1	animation	hero	happy	Male	27	Hong Kong	1/31/18 1:02	1/31/18 1:17	2.31	1.37	2.66	2.79	2.77	2.82	2.85	2.65	0.827142857	0.69	0.5	1.24	1.09	1.51	1.17	0.69	-0.1	0.46	0.31	1.84	0.09	0.263611111
5535	ehodson@iupui.edu	1	animation	hero	happy	Female	29	United States	2/14/18 10:10	2/14/18 10:24	-1.27	1.56	1.48	1.18	1.34	1.39	1.62	1.72	0.352380952	-1.42	-1.64	-1.11	-0.48	1.72	-0.53	0.47	0.48	1.24	-1.62	0.95	-0.07	-0.055833333
6949	jaydugga@iu.edu	1	animation	hero	happy	Male	24	India	1/30/18 10:23	1/30/18 10:56	-1.24	-0.84	1.05	1.27	1.48	1.86	1.24	0.37	0.188095238	-2.35	-2.31	-2.17	-1.93	-2.24	-2.38	-1.67	-1.71	-1.74	-2.21	-2.87	-0.79	-0.676944444
7389	sshelat@iu.edu	1	animation	hero	happy	Female	60	India	2/11/18 6:57	2/11/18 7:24	1.69	1.86	1.75	1.51	1.47	1.57	1.4	1.56	0.543333333	-1.7	-1.71	1.69	0.2	1.71	1.62	1.62	1.8	1.75	-1.72	1.76	-0.07	0.193055556
8482	chammerm@indiana.edu	1	animation	hero	happy	Female	49	United States	2/5/18 11:55	2/5/18 12:12	2.91	2.95	2.84	-2.9	-2.18	-0.08	2.92	2.89	0.306190476	-2.39	-2.41	0.91	-0.01	0.01	-0.01	-2.18	-0.05	0.01	-0.05	2.21	-1.69	-0.156944444
8913	jl114@iu.edu	1	animation	hero	happy	Female	23	China	1/31/18 10:16	1/31/18 10:37	1.83	1.47	2.2	2.04	1.47	2.39	1.52	2.03	0.63952381	-1.13	-1.52	0.23	-0.65	0.27	0.84	-0.86	-0.46	-0.61	0.89	-1.28	-1.77	-0.168055556
10169	cfrosale@iu.edu	1	animation	hero	happy	Female	27	Philippines	1/31/18 11:12	1/31/18 10:00	-1.08	-1.19	1.34	0.45	-1.82	0.73	0.17	1.48	-0.004285714	-1.96	-1.92	-2.31	-2.28	-2.45	1.34	-2.12	-0.49	-1.27	-2.4	-0.12	-0.91	-0.469166667
11381	wangweix@indiana.edu	1	animation	hero	happy	Female	27	China	2/7/18 3:13	2/7/18 3:32	-1.28	-2.12	0.89	0.99	-2.33	1.38	2.26	0.81	-0.079047619	-2.91	1.64	-1.79	-2.14	-1.6	-1.56	0.02	-1.38	-1.13	-1.85	-0.3	-1.32	-0.397777778
12929	adechanc@iupui.edu	1	animation	hero	happy	Female	27	United States	1/31/18 9:12	1/31/18 10:11	0.42	0.41	1.03	0.57	0.35	0.97	0.83	0.9	0.221428571	-0.68	0.25	0.18	0.02	-0.15	0.11	-0.22	0.06	0.08	-0.5	1.3	0.08	0.014722222
17296	maspy@indiana.edu	1	animation	hero	happy	Female	23	United States	2/1/18 10:10	2/1/18 10:27	1.45	1.69	2.53	-1.95	1.13	1.24	1.72	2.65	0.416190476	-1.47	-1.65	-1.95	-1.56	-1.62	-2.15	-1.72	0.19	-0.12	1.22	1.72	-1.71	-0.300555556
28255	mewray@indiana.edu	1	animation	hero	happy	Female	24	United States	2/3/18 10:46	2/3/18 11:00	1.19	0.96	1.61	1.45	1.34	1.35	0.5	1.09	0.428095238	-1.75	-1.2	-0.53	-0.14	0.71	1.12	0.01	0.79	-0.05	0.87	2.29	-0.82	0.036111111
29000	olagbasi@iupui.edu	1	animation	hero	happy	Other	40	Nigeria	2/5/18 12:26	2/5/18 12:42	2.21	1.84	1.73	-1.95	-0.36	1.79	1.97	1.82	0.337142857	-1.23	-1.43	-0.26	0.24	0.19	-0.04	-0.04	0.07	0.12	-0.11	1.54	-0.1	-0.029166667
29883	ahawbake@indiana.edu	1	animation	hero	happy	Female	29	United States	2/6/18 5:20	2/6/18 5:59	-0.71	0.28	1.24	-0.03	0.04	0.33	-1.31	0.56	0.081428571	-0.28	-0.07	-0.54	-0.31	-0.63	-1.06	-1	-0.92	-0.86	-1.78	-1.03	0.12	-0.232222222
32453	nhormann@iupui.edu	1	animation	hero	happy	Female	51	United States	2/1/18 4:05	2/1/18 4:19	2.48	1.49	2.04	1.75	1.73	1.65	0.34	2.63	0.655714286	-2.86	-2.86	-2.95	-2.84	-1.2	-1.33	0.02	-0.06	-0.07	-1.51	-1.6	-0.65	-0.4975
33374	kbayne@iu.edu	1	animation	hero	happy	Female	52	United States	3/13/18 11:27	3/13/18 11:43	2.96	2.15	1.78	1.62	2.03	2.75	2.98	2.82	0.767142857	-1.71	-1.42	-0.11	-1.24	-0.48	-1.48	-1.39	0.67	0.58	-2	2.1	0.18	-0.175
34086	kdverhoe@indiana.edu	1	animation	hero	happy	Female	37	United States	2/3/18 3:50	2/3/18 4:16	2.6	1.29	2.7	2.53	2.53	2.48	2.07	-1.42	0.605238095	1.03	1.77	0.93	1.32	0.82	0.91	-0.65	-0.37	0.65	0.44	1.46	-0.88	0.206388889
37252	rayjj@iu.edu	1	animation	hero	happy	Female	30	United States	1/31/18 11:39	2/1/18 12:00	2.96	2.47	2.47	0.75	0.15	2.87	-2.03	2.57	0.678095238	-1.04	-2.12	-2.51	-2.37	-0.86	-2.22	-0.35	0.92	-0.06	-0.21	2.72	-0.42	-0.236666667
38232	cliddell@indiana.edu	1	animation	hero	happy	Female	29	United States	2/10/18 9:20	2/10/18 9:33	2.77	2.85	2.79	1.69	2.43	1.65	1.98	1.36	0.74	-1.35	-1.01	1.51	0.94	-0.29	0.23	1.28	1.1	1.21	0.58	2.36	-1.12	0.151111111
42177	pkbharaj@iu.edu	1	animation	hero	happy	Female	31	India	1/31/18 7:33	1/31/18 7:48	1.59	0.17	0.17	1.65	1.76	1.59	0.54	2.77	0.461904762	2.38	-1.45	1.42	0.6	1.09	0.84	-0.11	0.74	0.91	1.59	1.69	-0.12	0.266111111
42869	kypaik@iupui.edu	1	animation	hero	happy	Male	35	Korea	2/1/18 5:31	2/1/18 5:57	2	-2.96	3	1.43	1.98	2.24	2.26	1.71	0.447619048	1.38	1.43	1.55	1.19	1.44	1.18	1.2	1.43	1.75	1.35	1.33	1.66	0.469166667
43269	ekredman@iu.edu	1	animation	hero	happy	Female	34	United States	2/1/18 2:17	2/1/18 2:35	2.23	2.25	2.25	-2.27	2.49	2.61	2.64	2.66	0.581904762	-2.01	-2.01	-2.12	-2.26	-1.08	-2.03	-0.49	0.31	-1.58	1.27	1.61	0.44	-0.276388889
44766	relsbury@iupui.edu	1	animation	hero	happy	Female	38	United States	2/2/18 11:27	2/2/18 11:43	0.85	1.76	1.69	-0.01	-0.03	-0.03	2.63	2.02	0.297619048	-2.81	-2.69	-2.89	-2.86	-2.79	-2.93	-0.09	-0.1	-1.9	-2.48	-1.2	-1.21	-0.665277778
46840	adinger@iu.edu	1	animation	hero	happy	Male	40	United States	2/2/18 9:39	2/2/18 9:56	2.89	-1.97	2.94	2.81	2.81	2.87	2.89	2.82	0.722380952	-2.78	-2.78	-2.17	-2.45	-0.56	-0.31	-0.13	0.15	-1.76	1.65	1.52	2.33	-0.2025
47716	aoxcao@iu.edu	1	animation	hero	happy	Female	25	China	1/31/18 5:47	1/31/18 6:10	0.86	0.59	0.79	1.08	1.24	1.25	-0.15	1.1	0.329047619	0.73	-0.82	0.86	0.53	0.6	-0.04	0.82	0.51	-0.91	0.93	0.46	-1.05	0.072777778
50859	sskhamph@iusb.edu	1	animation	hero	happy	Female	24	United States	0000-00-00 00:00:00	0000-00-00 00:00:00	1.28	-1.22	0.89	0.76	-0.09	-0.09	0.42	-0.32	0.057619048	-0.44	-0.02	0.57	0.36	0.08	0.23	0.06	-0.06	-0.06	-0.07	-0.24	-0.06	0.009722222
54844	rgbeatty@iupui.edu	1	animation	hero	happy	Male	65	United States	0000-00-00 00:00:00	0000-00-00 00:00:00	2.87	2.72	3	2.92	2.72	2.85	2.74	2.94	0.953333333	-2.85	-2.74	1.17	-0.67	-0.05	-0.13	1.13	1.4	0.36	1.45	1.49	-0.74	-0.005
56785	herandal@iuk.edu	1	animation	hero	happy	Female	22	United States	0000-00-00 00:00:00	0000-00-00 00:00:00	2.93	2.54	2.54	-1.53	2.93	2.93	2.31	0.78	0.624761905	-2.94	1.64	0.98	0.46	1.35	1.56	0.01	0.02	1.14	-0.6	2.97	-2.03	0.126666667
63958	bermanc@iupui.edu	1	animation	hero	happy	Female	21	United States	0000-00-00 00:00:00	0000-00-00 00:00:00	-2.83	-1.68	1.2	0.82	1.52	1.15	2.19	0.94	0.053333333	-2.92	-1.28	-1.36	-1.22	-0.9	-1.6	-0.04	-0.83	-1.22	-1.16	1.78	-1.92	-0.351944444
64536	rspadone@iupui.edu	1	animation	hero	happy	Female	44	United States	0000-00-00 00:00:00	0000-00-00 00:00:00	1.25	-2.71	2.2	-1.61	1.63	1.35	0.57	0.29	0.114285714	-1.16	-0.53	-1.49	-2.06	-1.11	-1.89	-0.85	-1.53	-2.65	-1.77	2.32	-2.07	-0.410833333
65496	eklopper@iupui.edu	1	animation	hero	happy	Female	39	Russia	0000-00-00 00:00:00	0000-00-00 00:00:00	2.85	2.54	2.87	2.88	2.84	2.84	2.94	2.9	0.939047619	1.74	0.8	0.93	0.37	0.63	0.57	0.59	0.59	0.64	1.99	2.08	-0.38	0.293055556
70823	kjhess@iupui.edu	1	animation	hero	happy	Female	20	United States	0000-00-00 00:00:00	0000-00-00 00:00:00	1.88	0.55	-0.61	0.68	0.55	0.31	0.28	-0.12	0.154285714	0.33	0.23	-1.85	-1.94	-1.86	1.9	0.23	-0.35	-0.41	0.29	-0.31	-0.31	-0.1125
71859	johnann@indiana.edu	1	animation	hero	happy	Female	24	United States	0000-00-00 00:00:00	0000-00-00 00:00:00	-1.12	-1.14	1.7	-0.22	-0.22	1.13	2.9	0.93	0.05047619	-0.82	0.6	-0.12	0.32	0.3	-1.1	-1.1	-0.8	-0.84	-1.16	2.58	-2.03	-0.115833333
73153	jayphipp@iue.edu	1	animation	hero	happy	Male	22	United States	0000-00-00 00:00:00	0000-00-00 00:00:00	2.18	2.26	2.19	2.33	1.35	2.37	2.93	2.2	0.708571429	2	2.11	2.37	2.12	2.1	2.26	-1.54	2.44	2.37	1.63	2.35	-1.56	0.518055556
79073	alecoult@indiana.edu	1	animation	hero	happy	Male	20	United States	0000-00-00 00:00:00	0000-00-00 00:00:00	0.63	1.47	2.22	1.36	0.09	1.57	-0.67	1.64	0.427619048	-1.14	-0.06	0.74	0.98	0.98	-0.12	-0.85	0.6	0.02	1.25	2.36	-0.33	0.123055556
87221	molirami@iu.edu	1	animation	hero	happy	Female	31	United States	0000-00-00 00:00:00	0000-00-00 00:00:00	2.85	2.07	2.36	2.26	-1.96	2.36	2.22	0.42	0.493333333	1.51	1.57	0.96	1.35	1.33	0.72	-1.19	1.24	1.41	0.82	1.88	0.01	0.3225
92104	casmccoy@iusb.edu	1	animation	hero	happy	Female	21	United States	0000-00-00 00:00:00	0000-00-00 00:00:00	1.27	2.29	2.67	1.33	1.62	1.96	2.35	1.73	0.612857143	1.92	1.75	2.19	1.92	2.04	2.14	-0.83	1.78	2.06	-1.98	2.04	0.22	0.423611111
94431	aphaynes@iupui.edu	1	animation	hero	happy	Male	32	United States	0000-00-00 00:00:00	0000-00-00 00:00:00	2.41	0.23	2.64	-1.61	1.73	2.29	-0.15	2.54	0.487142857	-0.14	-0.98	0.77	0.06	0.49	1.11	-0.07	-2.49	-0.23	-0.79	2.53	-1.73	-0.040833333
114337	nespellm@indiana.edu	1	animation	hero	happy	Female	30	United States	2/1/18 7:24	2/1/18 7:51	0.94	-2.08	1.94	0.81	-0.97	2.52	1.64	1.41	0.217619048	-2.82	-1.25	-2.21	-2	-0.56	-1.03	-1.98	-1.23	-0.51	-0.11	-0.79	-0.02	-0.403055556
115629	noelburn@iu.edu	1	animation	hero	happy	Female	21	Germany	0000-00-00 00:00:00	0000-00-00 00:00:00	-0.56	-1.05	1.77	-0.21	0.11	1.18	0.54	-0.13	0.052857143	-2.04	-1.66	-1.97	-1.92	-1.67	-2.79	-2.11	-2.33	-2.37	-2.17	-1.37	-1.44	-0.662222222
117047	atschet@iu.edu	1	animation	hero	happy	Male	20	United States	0000-00-00 00:00:00	0000-00-00 00:00:00	-1.05	-0.52	-0.56	-1.38	0.22	1.55	-0.66	-1.14	-0.137142857	-0.64	0.64	-1.31	-0.83	0.9	1.2	0.38	0.26	0.83	-1.78	-0.24	3	0.066944444
120518	sfdavila@indiana.edu	1	animation	hero	happy	Female	23	United States	0000-00-00 00:00:00	0000-00-00 00:00:00	2.27	2.16	2.13	2.25	2.1	2.27	2.18	1.91	0.718571429	0.74	-0.63	1.82	1.76	1.67	2.23	0.42	1.22	0.98	1.84	1.76	-1.57	0.34
122252	slhacket@iu.edu	1	animation	hero	happy	Female	19	United States	0000-00-00 00:00:00	0000-00-00 00:00:00	0.66	-0.34	1.02	0.4	0.63	0.65	1.45	0.37	0.161428571	-0.85	-1.15	-1.19	-0.97	-0.7	-0.16	-0.16	0.16	-0.11	-0.09	0.57	0.04	-0.128055556
123032	white230@iun.edu	1	animation	hero	happy	Female	22	United States	0000-00-00 00:00:00	0000-00-00 00:00:00	-2.95	-2.92	1.76	-2.97	-2.9	0.94	2.79	-0.01	-0.430952381	0.02	1.9	-0.04	-1.42	1.22	2.1	-2.88	-0.08	-0.85	-0.29	-1.1	-2.74	-0.115555556
135241	emnels@iu.edu	1	animation	hero	happy	Female	19	United States	0000-00-00 00:00:00	0000-00-00 00:00:00	-1.63	-1.9	1.78	1.56	-1.76	1.78	0.66	-1.08	-0.05952381	-2.21	-0.34	-0.43	-1.51	-2.14	-2.38	-2.45	-1.87	-1.44	-2.33	0.43	-2.66	-0.536944444
140126	amygolde@iue.edu	1	animation	hero	happy	Female	45	United States	0000-00-00 00:00:00	0000-00-00 00:00:00	0.95	-0.17	2.4	0.02	-0.1	2.43	0.06	2.21	0.368571429	-0.98	-1.82	-1.33	-0.21	-0.02	-0.96	0.15	-0.14	-0.81	0.14	-0.17	-0.13	-0.174444444
140271	vancel@iun.edu	1	animation	hero	happy	Female	41	United States	2/4/18 10:21	2/4/18 10:37	2.68	2.66	2.66	2.85	2.68	2.67	2.75	2.87	0.908095238	-1.72	-0.5	-0.62	0.5	0.48	-0.4	-0.46	0.62	0.44	-0.17	2.89	0.19	0.034722222
140665	rbigelow@iusb.edu	1	animation	hero	happy	Female	22	United States	0000-00-00 00:00:00	0000-00-00 00:00:00	2.02	0.77	1.92	-1.88	-1.28	3	1.86	-0.85	0.176190476	-2.21	-2.19	1.56	0.34	0.86	0.25	1.18	1.4	1.38	1.18	2.09	-0.01	0.161944444
144296	tvenable@iupui.edu	1	animation	hero	happy	Female	21	United States	0000-00-00 00:00:00	0000-00-00 00:00:00	0.44	-0.39	0.8	0.54	0.99	1.78	-0.79	0.52	0.222857143	-0.69	-1.2	-1.57	-1.82	-1.07	-1.93	-0.67	-0.12	0.08	0.07	1.11	-1.66	-0.263055556
145604	aunking@iue.edu	1	animation	hero	happy	Female	22	United States	0000-00-00 00:00:00	0000-00-00 00:00:00	1.79	-0.8	1.27	1.05	-1.84	0.4	2.11	1.31	0.151428571	-1.69	-0.29	-1.52	-1.06	-1.02	0.31	-1.37	-1.79	-1.4	-2.64	2.38	-0.8	-0.3025
145935	shafogak@iu.edu	1	animation	hero	happy	Female	21	United States	0000-00-00 00:00:00	0000-00-00 00:00:00	1.35	-1.39	1.88	-0.05	-0.21	-0.16	-0.88	-1.43	-0.00047619	-0.94	1.3	-0.06	0.06	-0.65	0.75	-1.04	-0.86	-0.84	-1.49	1.49	-1.05	-0.0925
151324	mnbacala@ius.edu	1	animation	hero	happy	Male	23	United States	0000-00-00 00:00:00	0000-00-00 00:00:00	0.05	-2.95	2.96	2.95	2.96	2.99	2.98	2.94	0.566666667	0.22	0.14	-2.97	-2.95	-1.91	-0.32	-0.3	0.3	0.39	-2.09	2.96	0.1	-0.178611111
152176	adriblev@iu.edu	1	animation	hero	happy	Female	32	United States	0000-00-00 00:00:00	0000-00-00 00:00:00	-0.94	0.23	2.49	-2.5	-2.33	2.87	-2.98	2.85	0.127142857	0.18	-0.26	-2.74	-2.59	-2.57	2.63	-2.46	-0.12	-1.63	-2.41	-0.66	0.9	-0.325833333
159657	dangetz@indiana.edu	1	animation	hero	happy	Male	22	United States	0000-00-00 00:00:00	0000-00-00 00:00:00	3	-0.37	1.58	0.38	0.43	0.44	-1	-0.65	0.229047619	-3	-1.47	-2.44	-2.99	-2.73	-2.75	-0.28	2.34	2.38	-2.72	1.87	-2.4	-0.394166667
161077	jpaceroh@iupui.edu	1	animation	hero	happy	Female	24	Colombia	0000-00-00 00:00:00	0000-00-00 00:00:00	-2.68	-2.62	1.49	-1.72	1.37	-0.09	0.04	-0.01	-0.202857143	-2.74	-0.69	-1.87	-1.37	-1.09	0.07	-0.07	-0.43	-1.9	-1.59	-1.25	-1.01	-0.387222222
162709	zmmcmurr@ius.edu	1	animation	hero	happy	Female	21	United States	0000-00-00 00:00:00	0000-00-00 00:00:00	1.15	-2.19	0.79	1.55	-2.87	2.15	0.1	2.06	0.125714286	-1.67	-1.74	-2.23	-2.03	-0.52	-2.17	-2	-2.09	-1.66	-2	2.67	-1.26	-0.463888889
168297	jsdally@indiana.edu	1	animation	hero	happy	Female	20	United States	0000-00-00 00:00:00	0000-00-00 00:00:00	0.61	1	1.81	1.04	1.1	0.53	1.06	0.7	0.323333333	-2.6	-2.54	-2.81	-2.25	-2.08	-2.09	-0.02	-0.06	-0.09	-0.37	0.65	-0.09	-0.398611111
176573	merparks@indiana.edu	1	animation	hero	happy	Female	23	United States	0000-00-00 00:00:00	0000-00-00 00:00:00	-2.99	-2.9	0.42	-0.68	-0.81	0.78	0.88	-0.06	-0.297142857	-2.89	-2.89	-3	-2.93	1.19	-2.93	-1.67	-2.28	-2.08	-2.24	-1.92	-0.96	-0.683333333
184877	jorhorn@indiana.edu	1	animation	hero	happy	Female	23	United States	0000-00-00 00:00:00	0000-00-00 00:00:00	1.44	2.19	2.14	0.45	1.67	1.51	0.84	1.39	0.513809524	0.13	0.13	1.29	1.25	-0.18	0.48	-1.16	1.35	0.45	0.81	2.42	0.03	0.194444444
192080	hrraus@iu.edu	1	animation	hero	happy	Female	20	United States	0000-00-00 00:00:00	0000-00-00 00:00:00	-0.17	1.56	1.56	0.98	-0.04	0.95	0.18	0.53	0.255714286	-0.55	-0.44	-1.14	-0.45	-0.57	-0.2	-1.08	-0.81	-0.61	-1	-0.7	-0.36	-0.219722222
195901	kimsuber@iue.edu	1	animation	hero	happy	Female	34	United States	0000-00-00 00:00:00	0000-00-00 00:00:00	1.87	2	2.76	2.45	2.08	2.41	2.39	2.08	0.745238095	-2.05	-2.05	-2.5	-2.48	-0.26	0.26	0.26	-0.3	-0.27	1.68	2.15	-1.74	-0.202777778
196872	gerabish@iu.edu	1	animation	hero	happy	Female	19	United States	0000-00-00 00:00:00	0000-00-00 00:00:00	-0.06	-1.54	3	2.58	2.74	2.84	2.4	2.9	0.593333333	-2.91	-1.34	-1.93	-2.05	-0.18	-0.21	-0.2	0.04	0.12	1.5	2.05	-1.73	-0.19
197386	namcrobe@iu.edu	1	animation	hero	happy	Male	21	United States	0000-00-00 00:00:00	0000-00-00 00:00:00	-2.15	-1.05	-0.16	-1.49	-1.93	-0.84	-1.62	-0.3	-0.377142857	1.46	-0.83	0.41	-0.7	0.6	-0.7	0.02	-0.53	0.44	0.82	1.55	-1.29	0.034722222
198097	cjhinric@iu.edu	1	animation	hero	happy	Male	20	United States	0000-00-00 00:00:00	0000-00-00 00:00:00	2.38	2.8	2.8	1.65	1.85	1.83	2.17	2.14	0.735714286	2.35	1.57	1.93	1.82	1.03	1.42	0.45	0.57	0.2	0.57	1.82	-0.27	0.373888889
200263	markmaso@iun.edu	1	animation	hero	happy	Male	23	United States	1/29/18 3:55	1/29/18 4:51	-2.52	-1.76	2.26	1.41	0.19	2.79	2	2.04	0.21	-2.93	-2.93	-2.77	-2.79	-2.83	-2.75	-2.82	-1.4	-1.28	-2.1	-1.51	-0.11	-0.728333333
202023	mageskir@iu.edu	1	animation	hero	happy	Female	19	United States	0000-00-00 00:00:00	0000-00-00 00:00:00	0.69	-2.12	2.46	1.83	0.67	1.82	-2.92	2.32	0.365238095	0.61	0.45	0.49	-0.55	-0.58	-0.07	-1.85	0.38	0.29	-0.01	0.41	0.43	0
203309	shschran@iu.edu	1	animation	hero	happy	Female	21	United States	0000-00-00 00:00:00	0000-00-00 00:00:00	-0.4	0.82	0.82	-1.06	-0.23	-0.1	1.03	-0.16	-0.014761905	-0.68	-0.87	0.35	0.54	0.52	0.43	0.47	0.87	0.31	-0.7	0.77	0.19	0.061111111
204496	awinelan@indiana.edu	1	animation	hero	happy	Female	21	United States	0000-00-00 00:00:00	0000-00-00 00:00:00	1.77	1.36	1.43	1.03	0.82	-0.24	1.3	1.27	0.354285714	-2.18	-1.7	-0.2	0.2	0.13	-0.08	-1.8	0.02	-0.02	-1.14	1.31	0.51	-0.1375
210932	nafiguer@iupui.edu	1	animation	hero	happy	Female	22	Puerto Rico	0000-00-00 00:00:00	0000-00-00 00:00:00	2.61	-2.61	2.59	2.58	-1.57	-1.66	2	0.74	0.127619048	-2.45	-2.45	-2.78	-2.53	-0.66	-1.67	0.47	0.05	-2.77	2.78	-0.18	-2.21	-0.4
213872	hdavisso@iu.edu	1	animation	hero	happy	Female	21	United States	0000-00-00 00:00:00	0000-00-00 00:00:00	0.68	0.34	1.73	0.87	2.27	1.44	0.02	2.09	0.448571429	0.5	-0.08	-0.59	-0.29	0.06	0.24	-0.55	0.24	1.01	-0.38	0.79	1.18	0.059166667
218306	shawwats@iupui.edu	1	animation	hero	happy	Female	21	United States	0000-00-00 00:00:00	0000-00-00 00:00:00	0.87	1.49	1.49	0.47	0.8	1.26	1.44	0.93	0.348095238	-0.12	1.22	0.75	0.37	0.38	0.33	-0.48	0.56	0.58	-0.57	0.07	0.45	0.098333333
220098	erwinkle@iupui.edu	1	animation	hero	happy	Female	24	United States	0000-00-00 00:00:00	0000-00-00 00:00:00	1.11	1.06	1.36	0.66	-0.17	0.74	1.35	1.06	0.277142857	-1.2	-1.2	-0.94	-1.36	-1.42	-0.17	-1.42	-1.43	-1.27	-1.33	1.59	-1.22	-0.315833333
225340	falejo@iupui.edu	1	animation	hero	happy	Female	32	United States	0000-00-00 00:00:00	0000-00-00 00:00:00	2.95	-2.92	2.97	-2.82	-2.92	2.95	3	2.84	0.145238095	-2.83	2.76	2.99	2.95	-2.62	2.54	-1.99	-2.6	-0.97	-2.92	-2.91	2.88	-0.075555556
229441	nsteinha@indiana.edu	1	animation	hero	happy	Female	21	United States	0000-00-00 00:00:00	0000-00-00 00:00:00	1.81	-0.46	2.24	1.69	2.03	1.78	-2.9	2.95	0.573333333	-2.54	-2.42	-0.03	-0.12	-1.26	-1.36	-0.08	-0.04	-1.02	1.17	2.12	0.09	-0.1525
229756	jedbrads@ius.edu	1	animation	hero	happy	Female	41	United States	0000-00-00 00:00:00	0000-00-00 00:00:00	3	2.17	2.95	2.82	2.99	1.76	-1.15	-0.5	0.723333333	2.78	0.84	2.95	1.22	1.74	2.12	0.88	2.97	3	2.82	2.51	0.33	0.671111111
230474	becmeyer@indiana.edu	1	animation	hero	happy	Female	20	United States	0000-00-00 00:00:00	0000-00-00 00:00:00	-0.96	-1.11	1.62	0.7	0.44	0.64	1.92	0.45	0.084761905	0.96	-0.38	-0.26	-0.44	0.53	1.35	-0.82	1.07	1.13	-0.27	1.32	-0.71	0.096666667
231512	empelleg@iu.edu	1	animation	hero	happy	Female	21	United States	0000-00-00 00:00:00	0000-00-00 00:00:00	2.67	2.29	2.29	1.57	1.54	1.5	1.67	1.67	0.644285714	-0.91	2.55	2.66	2.59	0.91	2.47	0.22	2.73	2.55	-2.64	2.5	-1.06	0.404722222
233783	clegardn@iuk.edu	1	animation	hero	happy	Male	63	United States	0000-00-00 00:00:00	0000-00-00 00:00:00	1.5	-0.11	1.5	1.37	0.88	0.91	1.62	1.24	0.347142857	-0.03	-0.95	-0.1	0.64	0.53	1.11	0.41	0.59	0.61	0.16	0.33	0.72	0.111666667
235057	bjwill@iu.edu	1	animation	hero	happy	Male	19	United States	0000-00-00 00:00:00	0000-00-00 00:00:00	0.56	2.88	-2.75	1.41	0.84	1.15	1.71	1.79	0.28	-2.53	1.82	-1.21	-1.56	-1.23	0.71	-1.08	-0.13	-0.09	1.54	1.05	-1.17	-0.107777778
235228	paged@iu.edu	1	animation	hero	happy	Female	29	United States	0000-00-00 00:00:00	0000-00-00 00:00:00	-3	-3	0.16	-1.87	0.89	0.91	3	0.91	-0.238095238	0.97	-0.94	-0.65	-0.68	-0.7	-1.15	-3	-1.72	-0.92	-1.08	-1.24	-1.32	-0.345277778
237179	lyburns@iu.edu	1	animation	hero	happy	Female	24	United States	1/30/18 7:09	1/30/18 7:29	0.34	-1.47	2.31	2.09	2.27	2.11	2.76	2.84	0.49952381	0.05	-0.37	-0.09	0.09	0.35	0.37	-0.73	0.45	-0.09	-0.68	1.04	-1.71	-0.036666667
245401	mccinkos@indiana.edu	1	animation	hero	happy	Male	23	United States	2/5/18 4:35	2/5/18 4:54	1.18	1.43	1.73	1.38	1.38	1.36	0.75	1.1	0.455238095	-1.17	-1.17	-1.34	-1.22	-1.1	0.06	-0.47	0.01	-0.73	-0.89	1.83	-0.77	-0.193333333
251244	nrettig@indiana.edu	1	animation	hero	happy	Female	24	United States	0000-00-00 00:00:00	0000-00-00 00:00:00	2.1	-0.12	2.68	0.64	1.69	2.47	2.5	2.57	0.572857143	1.01	-1.46	1	1.54	1.83	0.64	1.35	0.24	0.47	-2.5	-1.21	0.61	0.097777778
252247	jjsabet@iu.edu	1	animation	hero	happy	Female	28	United States	2/7/18 4:19	2/7/18 4:41	2.63	-2.78	2.82	2.79	2.59	2.7	1.95	2.82	0.646190476	1.22	-1.12	1.18	2.26	-0.61	1.89	0.22	1.46	1.3	-1.07	1.12	0.65	0.236111111
254471	martikae@iupui.edu	1	animation	hero	happy	Female	28	United States	0000-00-00 00:00:00	0000-00-00 00:00:00	2.92	2.88	2.88	-1.59	2.61	2.54	2.66	2.76	0.714285714	-0.96	-0.96	1.07	2.01	0.6	1.59	0.09	1.22	1.22	-0.21	1.29	1.86	0.245
259482	kalawool@iu.edu	1	animation	hero	happy	Female	20	United States	2/6/18 12:06	2/6/18 12:29	1.61	1.68	2.59	1.06	1.34	2.01	3	-1.92	0.398571429	-1.94	0.13	1.41	0.13	0.18	-1.94	-0.13	0.06	-0.1	-2.13	2.46	-0.17	-0.056666667
259900	mervaugh@iue.edu	1	animation	hero	happy	Female	22	United States	0000-00-00 00:00:00	0000-00-00 00:00:00	1.53	2.45	2.45	1.07	1.15	1.52	0.61	1.81	0.57047619	-1.3	-0.02	1.53	1.17	1.16	1.67	0.24	1.19	1.21	1.71	0.91	-0.17	0.258333333
261688	mncooper@iu.edu	1	animation	hero	happy	Female	20	United States	0000-00-00 00:00:00	0000-00-00 00:00:00	0.95	1.89	2	2.16	1.98	1.57	1.71	1.56	0.576666667	-0.96	0.04	0.14	0.28	0.39	0.14	-0.06	0.5	0.18	-0.43	0.06	-0.3	-0.000555556
262030	mifouts@indiana.edu	1	animation	hero	happy	Male	24	United States	0000-00-00 00:00:00	0000-00-00 00:00:00	1.11	1.65	1.56	0.9	1.51	1.54	2.21	2.11	0.494285714	-2.11	-1.33	-2.13	-1.79	-1.78	-0.84	-0.36	-0.43	-0.4	0.34	0.54	-0.4	-0.296944444
268796	barjwill@iu.edu	1	animation	hero	happy	Female	69	United States	0000-00-00 00:00:00	0000-00-00 00:00:00	2.87	2.95	2.92	2.87	2.82	2.96	2.98	2.93	0.967619048	-2.82	-2.84	-3	-2.89	-2.81	-2.93	2.48	2.86	2.93	2.91	2.95	-2.93	-0.169166667
272352	awoodcoc@indiana.edu	1	animation	hero	happy	Male	24	United States	1/29/18 3:13	1/29/18 4:08	3	-1.08	3	1.41	1.39	1.29	2.14	3	0.571904762	2.16	2.22	1.88	1.31	1.87	1.67	1.61	1.75	1.88	-0.42	2.32	-0.09	0.504444444
286353	nmattner@iu.edu	1	animation	hero	happy	Female	20	United States	0000-00-00 00:00:00	0000-00-00 00:00:00	0.04	0.88	1.66	-1.26	-0.85	1.12	0.53	0.29	0.08952381	1.01	0.66	0.79	0.78	-0.12	0.6	-0.99	0.78	1.07	0.7	1.08	-0.47	0.163611111
296840	mdboone@iu.edu	1	animation	hero	happy	Male	37	United States	0000-00-00 00:00:00	0000-00-00 00:00:00	2.81	2.93	2.91	2.87	-2.93	2.87	2.88	2.86	0.681904762	-2.08	2.39	1.76	-0.12	2.23	1.92	-2.44	-2.04	-1.93	-1.78	2.61	-1.37	-0.023611111
297345	nathornt@ius.edu	1	animation	hero	happy	Female	59	United States	1/31/18 12:28	1/31/18 12:56	0.2	0.37	1.06	0.53	-0.53	1.55	2.12	2.78	0.283809524	0.22	-0.16	0.31	0.1	-0.29	0.73	0.02	-0.06	0.18	-0.98	0.53	0.78	0.038333333
297797	lexistep@iupui.edu	1	animation	hero	happy	Female	21	United States	0000-00-00 00:00:00	0000-00-00 00:00:00	2.49	1.8	2.21	1.8	1.16	0.47	1.14	1.56	0.547142857	0.37	0.54	0.42	-0.42	0.06	-0.13	-1.28	-1.16	-0.25	0.28	0.75	-0.25	-0.029722222
310980	joelnute@iupui.edu	1	animation	hero	happy	Male	33	United States	0000-00-00 00:00:00	0000-00-00 00:00:00	2.92	-1.37	2.13	3	3	3	2.25	3	0.746666667	-3	-3	-3	-3	-3	-3	-3	-3	-3	-3	-1.52	-3	-0.958888889
312424	hechilco@iu.edu	1	animation	hero	happy	Female	26	United States	0000-00-00 00:00:00	0000-00-00 00:00:00	3	2.96	2.96	2.88	2.94	2.86	2.96	2.91	0.976666667	0.05	0.05	0.01	-0.01	0.05	-0.05	-0.08	0.05	0.02	-0.05	1.72	-0.12	0.045555556
313811	mdhuston@ius.edu	1	animation	hero	happy	Male	38	United States	1/31/18 2:17	1/31/18 2:41	-0.49	-0.68	0.82	-1.6	0.36	0.83	-1.93	0.58	-0.008571429	-0.23	-0.23	0.23	-0.23	-0.25	0.25	0.23	-0.23	-0.22	0.25	-0.25	-0.25	-0.025833333
314658	alteige@indiana.edu	1	animation	hero	happy	Female	26	United States	0000-00-00 00:00:00	0000-00-00 00:00:00	1.49	0.75	2.9	1.09	2.93	1.19	-0.21	1.95	0.585714286	-1.62	-0.17	0.36	0.66	0.12	1.25	-0.59	-1.15	-0.11	1.63	1.83	-0.04	0.060277778
316825	danaguir@iupui.edu	1	animation	hero	happy	Male	28	United States	2/25/18 5:19	2/25/18 6:11	2.72	-2.09	1.49	1.58	1.42	2.46	1.82	2.24	0.467619048	1.71	2.4	2.18	2.06	1.33	1.77	0.89	1.12	1.93	2.23	1.58	0.84	0.556666667
317062	kieawebb@iu.edu	1	animation	hero	happy	Female	21	United States	0000-00-00 00:00:00	0000-00-00 00:00:00	3	2.9	2.92	2.8	2.85	2.95	2.23	2.25	0.936666667	-0.48	-0.63	-0.23	0.23	0.37	0.4	-1.21	-0.93	-0.06	0.82	2.86	-0.01	0.031388889
317809	pconolly@iupui.edu	1	animation	hero	happy	Male	31	United States	0000-00-00 00:00:00	0000-00-00 00:00:00	-1.78	-2.04	-1.73	-1.85	-1.78	-1.92	-2.13	-1.81	-0.614761905	0.04	0.03	-0.07	0.07	0.06	-1.71	0.01	-1.16	-1.19	-0.82	-1.12	-1.29	-0.198611111
320082	lopezy@iupui.edu	1	animation	hero	happy	Female	23	United States	1/30/18 12:55	1/30/18 1:38	-0.26	0.26	2.14	0.95	1.12	2.8	2.79	2.85	0.46952381	-2.72	-2.64	-2.94	-2.74	-2.75	1.7	-2.34	-2.52	-2.61	2.48	-2.52	-2.21	-0.605833333
323332	clsisk@iu.edu	1	animation	hero	happy	Female	30	United States	0000-00-00 00:00:00	0000-00-00 00:00:00	-2.1	-2.24	2.55	1.58	1.51	1.46	1.75	1.42	0.199047619	-2.18	-0.12	-0.9	0.27	-1.01	-1.05	-1.09	-0.03	-0.74	-1.27	0.78	-0.03	-0.204722222
569	rablesi@iu.edu	2	animation	hero	tragic	Female	25	United States	2/7/18 4:33	2/7/18 4:49	1.37	1.45	2.94	2.99	2.89	2.93	1.65	2.5	0.812857143	0.79	0.64	1.48	2.18	0.16	0.47	-1.29	0.11	-0.84	0.11	0.81	-0.65	0.110277778
4387	abaltens@iun.edu	2	animation	hero	tragic	Female	41	United States	2/6/18 1:48	2/6/18 2:04	2.9	2.37	2.69	-2.57	2.54	2.66	2.67	2.64	0.63	1.03	0.18	2.27	1.86	1.74	1.56	-1.08	1.3	-0.13	0.36	2.15	-0.67	0.293611111
5247	loeldrid@indiana.edu	2	animation	hero	tragic	Female	38	United States	1/30/18 5:14	1/30/18 5:32	1.31	0.99	1.99	0.21	0.06	0.53	-0.37	0.27	0.255238095	-1.09	0.06	-0.33	0.55	0.99	1.01	0.25	0.9	0.12	-0.82	0.64	-0.68	0.044444444
5675	akcoombs@indiana.edu	2	animation	hero	tragic	Male	31	United States	2/3/18 5:49	2/3/18 6:12	2.96	-0.62	1.96	1.06	1.12	2.9	2.85	2.86	0.582857143	0.63	-0.24	1.28	-1.72	-1.75	-0.75	-1.65	-1.83	-2.43	0.28	1.44	-0.24	-0.193888889
7423	robertsd@indiana.edu	2	animation	hero	tragic	Male	33	United States	1/31/18 7:40	1/31/18 7:54	2.38	0.37	2.69	0.82	-0.34	2.69	0.55	1.9	0.50047619	-1.86	-1.53	0.01	-1.15	-0.72	-0.7	-1.27	0.11	0.17	-1.63	-0.31	-1.95	-0.300833333
9027	millkelu@iupui.edu	2	animation	hero	tragic	Female	35	United States	1/30/18 10:43	1/30/18 11:01	2.8	1.86	1.86	1.38	1.21	-0.2	-2.12	0.54	0.45	-1.64	-1.74	-0.56	-1	-0.65	2.17	-0.27	0.53	0.3	2.09	0.29	-0.89	-0.038055556
9263	jpclemon@iu.edu	2	animation	hero	tragic	Male	25	United States	2/8/18 8:31	2/8/18 8:49	1	0.03	2.02	0.53	0.57	0.69	0.72	-0.73	0.195714286	1.36	1	2.93	2.39	0.66	2.79	0.72	1.49	2.35	1.19	2.5	-0.42	0.526666667
12537	ahemsath@indiana.edu	2	animation	hero	tragic	Female	39	United States	1/30/18 7:26	1/30/18 7:39	2.93	0.07	2.9	1.02	1.12	2.96	2.89	2.89	0.661428571	-2.88	-2.93	-2.94	-2.95	-2.93	-3	-0.04	-0.01	-0.07	-2.94	-2.95	0.01	-0.656388889
13344	ammperez@iu.edu	2	animation	hero	tragic	Female	28	United States	2/15/18 3:20	2/15/18 3:35	0.94	-0.14	2.04	1.42	1.52	1.8	2.37	2.37	0.473809524	-0.74	0.01	-0.72	-0.77	0.06	-0.03	-0.75	0.49	-0.03	-0.63	-0.08	-0.91	-0.113888889
17621	katstroh@iun.edu	2	animation	hero	tragic	Female	45	United States	1/31/18 11:17	1/31/18 11:33	-2.93	-2.96	0.21	-0.21	-2.93	-0.15	0.13	-0.18	-0.435714286	-0.03	-0.03	-2.91	-2.96	-2.91	-0.01	-0.01	-2.92	-1.53	-2.95	-1.39	-0.09	-0.492777778
17916	mcboggs@iusb.edu	2	animation	hero	tragic	Female	45	United States	2/2/18 5:32	2/2/18 5:48	-0.12	0.14	0.09	-0.14	-0.28	-0.25	0.27	-0.34	-0.042857143	-2.24	-2.24	-2.57	-2.35	-2.37	-0.07	-1.72	-1.68	0.09	-0.08	1.16	-1.87	-0.442777778
19827	gqiao@indiana.edu	2	animation	hero	tragic	Female	37	China	2/19/18 2:26	2/19/18 2:44	2.88	-2.88	2.89	2.84	2.68	2.6	2.63	2.54	0.645238095	-2.99	-2.95	-2.95	-2.9	-2.94	-2.93	-0.05	-0.22	-2.86	0.24	0.86	-0.63	-0.564444444
25172	porterb@iupui.edu	2	animation	hero	tragic	Male	28	United States	2/1/18 8:16	2/1/18 8:34	1.12	1.92	2.06	1.44	1.47	1.47	1.76	1.32	0.514285714	-0.9	-1.13	0.48	-0.48	1.29	-1.23	0.89	1.29	1.32	-1.24	-1	-0.77	-0.041111111
27158	rkfische@iu.edu	2	animation	hero	tragic	Female	55	United States	2/1/18 12:46	2/1/18 1:06	1.19	-2.28	2.78	1.47	1.45	2.08	2.78	1.82	0.405238095	0.31	-2.83	-2.78	-2.68	-2.63	1.39	-0.34	-1.33	-1.76	-2.21	0.08	2.15	-0.350833333
28173	ehenson@regenstrief.org	2	animation	hero	tragic	Female	42	United States	2/1/18 7:55	2/1/18 8:11	0.94	1.63	1.63	-0.14	1.43	0.66	1.46	0.55	0.319047619	-1.23	-1.45	-1.78	-1.33	-1.21	-0.03	0.01	-1	-1.07	1.08	1.34	-1.4	-0.224166667
32997	telujack@iu.edu	2	animation	hero	tragic	Female	24	United States	2/8/18 10:21	2/8/18 10:40	-2.57	-1.55	2.79	2.08	2.06	1.96	-0.73	2.65	0.353333333	2.39	0.94	1.6	1.87	1.29	1.39	0.3	2.17	2.03	1.85	1.8	-0.46	0.476944444
34921	ahburges@indiana.edu	2	animation	hero	tragic	Female	34	United Kingdom	2/1/18 8:34	2/1/18 8:53	1.63	1.83	1.05	1.51	-3	1.3	-0.53	-2.97	0.064285714	0.1	0.09	1.19	0.14	-0.34	-0.14	-0.29	0.33	0.33	-0.05	0.38	-1.24	0.013888889
34958	klozefsk@regenstrief.org	2	animation	hero	tragic	Male	32	United States	2/1/18 4:44	2/1/18 5:03	1.13	0.2	2.07	-2.08	0.92	1.21	2.65	2.09	0.263809524	-2.22	-0.65	-1.99	-2.04	-1.59	-1.91	0.16	-0.8	-0.73	-0.76	1.65	-0.1	-0.305
37207	rwitham@iun.edu	2	animation	hero	tragic	Female	52	United States	2/4/18 12:01	2/4/18 12:23	2.86	2.81	2.84	2.57	-2.94	2.81	2.94	2.9	0.65952381	1.84	-2.33	2.6	2.6	2.54	2.68	2.66	2.73	2.61	2.74	2.93	2.51	0.725277778
38880	dwagenkn@iupui.edu	2	animation	hero	tragic	Female	58	United States	1/31/18 11:00	1/31/18 11:27	1.04	-2.54	1.9	2.66	2.36	2.35	2.84	2.84	0.505238095	-2	-2.27	-2.68	-2.74	-2.89	-2.96	-2.93	0.19	-2.27	-1.64	-2.57	-1.63	-0.733055556
47009	mgreenwo@iu.edu	2	animation	hero	tragic	Male	49	United States	2/5/18 1:12	2/5/18 1:33	2.92	2.34	2.95	2.37	2.88	2.83	2.94	2.87	0.912380952	-2.35	-0.28	-1.01	0.85	0.93	0.91	0.16	0.56	0.07	1.58	2.86	0.34	0.128333333
50742	tcanales@iu.edu	2	animation	hero	tragic	Female	52	United States	0000-00-00 00:00:00	0000-00-00 00:00:00	2.17	-2.17	0.16	1.64	1.35	0.42	1.49	0.92	0.213809524	-2.69	-2.54	-2.6	-2.54	-2.37	-2.66	-2.77	-2.57	-2.57	-1.99	-1.27	-2.81	-0.816111111
58942	dgemmel@iupui.edu	2	animation	hero	tragic	Male	53	United States	0000-00-00 00:00:00	0000-00-00 00:00:00	-1.78	-2.31	-0.02	-1.82	-0.82	1.21	0.96	0.7	-0.23047619	-1.62	-0.92	-2.33	-2.22	-2	0.07	-2.49	-2.18	-2.27	-2.5	-2.51	-2.38	-0.648611111
61728	fapope@iu.edu	2	animation	hero	tragic	Female	33	United States	0000-00-00 00:00:00	0000-00-00 00:00:00	-2.9	-2.92	0.08	-0.02	0.03	0.03	2.94	-0.01	-0.271904762	-2.95	-2.92	-2.92	-3	-3	-2.96	-2.94	-3	-3	-2.95	-0.05	-3	-0.908055556
66303	yiticai@iu.edu	2	animation	hero	tragic	Female	21	China	1/30/18 1:04	1/30/18 1:31	1.56	0.31	1.86	1.01	-1.2	1.91	-0.78	0.81	0.298095238	0.68	0.8	0.93	1.52	-0.5	1.39	0.21	-0.96	-0.87	1.79	-1.36	-1.07	0.071111111
73029	savroger@iu.edu	2	animation	hero	tragic	Female	19	United States	0000-00-00 00:00:00	0000-00-00 00:00:00	-2.91	-2.44	0.45	2.78	0.01	0.48	2.58	-0.22	-0.088095238	-2.16	-2.16	-2.69	-2.38	-2.31	-2.54	-2.56	-2.59	-2.5	-2.6	1.51	-2.63	-0.711388889
73808	asgreath@iu.edu	2	animation	hero	tragic	Female	19	United States	0000-00-00 00:00:00	0000-00-00 00:00:00	2	-0.8	2.18	0.97	0.94	0.92	-0.72	0.93	0.34	-2.36	-0.52	-1.27	-1.48	-0.48	-0.06	-0.1	-0.38	-0.42	-0.11	0.98	-0.06	-0.173888889
74918	hrshoff@iu.edu	2	animation	hero	tragic	Female	18	United States	0000-00-00 00:00:00	0000-00-00 00:00:00	2.93	2.9	2.87	0.04	1.63	2.22	0.57	0.31	0.614285714	0.01	-0.35	0.35	0.38	0.66	0.8	-0.32	0.07	0.28	-0.74	2.94	-2.73	0.0375
80909	blcmill@iu.edu	2	animation	hero	tragic	Male	20	United States	0000-00-00 00:00:00	0000-00-00 00:00:00	3	2.99	2.92	2.93	2.95	2.97	1.47	2.97	0.987142857	2.93	0.61	2.93	2.97	1.61	-0.1	0.04	2.96	1.37	0.01	2.98	-1.9	0.455833333
86846	mhadams@ius.edu	2	animation	hero	tragic	Female	43	United States	0000-00-00 00:00:00	0000-00-00 00:00:00	2.91	0.3	2.72	1.56	0.83	2.76	2.09	2.31	0.637619048	-1.99	-1.99	-2.14	-2.39	0.2	-0.23	-1.68	0.12	-0.75	-0.98	0.01	0.05	-0.326944444
87048	jacbrice@indiana.edu	2	animation	hero	tragic	Female	27	United States	0000-00-00 00:00:00	0000-00-00 00:00:00	-2.91	3	2.94	-2.98	-2.95	-2.96	2.91	-2.82	-0.413333333	-2.97	-2.95	-3	-2.97	-2.95	-2.93	-2.88	-2.88	-2.88	-2.93	-2.93	-2.96	-0.978611111
88565	madeholl@iu.edu	2	animation	hero	tragic	Female	20	United States	0000-00-00 00:00:00	0000-00-00 00:00:00	-1.54	-1.67	1.86	-1.66	1.02	1.16	1.88	1.56	0.034761905	1.36	1.2	1.05	1.41	2.91	1.8	-1.7	1.67	0.89	-1.44	-0.71	2.96	0.316666667
92750	squartuc@iupui.edu	2	animation	hero	tragic	Female	20	United States	0000-00-00 00:00:00	0000-00-00 00:00:00	-3	-3	-3	-3	-3	1.64	-2.34	-3	-0.779047619	-1.06	3	-3	-2.92	-2.92	-2.97	-3	-3	-3	-3	-0.41	3	-0.535555556
98498	racparks@indiana.edu	2	animation	hero	tragic	Female	19	United States	0000-00-00 00:00:00	0000-00-00 00:00:00	-1.48	-1.01	0.82	0.85	0.64	0.9	-1.13	0.69	0.067142857	-1.65	-1.32	-1.6	-1.11	-0.86	-1.68	-1.05	-1.8	-1.01	-1.76	-1.39	0.64	-0.405277778
100050	ccroggen@iu.edu	2	animation	hero	tragic	Female	34	United States	1/30/18 8:52	1/30/18 9:16	2.09	-2.52	2.25	-2.78	1.09	2.66	2.6	2.69	0.260952381	0.34	1.66	1.78	1.58	2.55	2.47	-2.17	0.77	2.43	1.48	2.73	-2.48	0.365
102315	mscausey@iupui.edu	2	animation	hero	tragic	Female	22	United States	0000-00-00 00:00:00	0000-00-00 00:00:00	0.86	-1.76	1.18	0.07	-0.04	1.05	1.76	0.86	0.105714286	-2.14	-0.95	-0.82	-0.98	-1.41	1.23	-1.69	-0.32	-0.32	-0.77	0.89	-2.08	-0.26
107568	jnemery@iupui.edu	2	animation	hero	tragic	Female	23	United States	0000-00-00 00:00:00	0000-00-00 00:00:00	1.86	2.02	2.73	2.12	2.11	3	2.51	3	0.801904762	-0.47	-1.63	0.61	0.29	-0.19	0.12	-0.07	-0.07	0.15	-0.45	-0.3	-0.26	-0.063055556
115005	anrennir@iu.edu	2	animation	hero	tragic	Female	19	United States	0000-00-00 00:00:00	0000-00-00 00:00:00	1.41	1.83	2.02	1.75	2.31	2.21	2.18	2.33	0.66	-2.58	-2.63	-2.37	-2.58	-1.63	-2.52	-0.99	-0.64	-0.7	-1.33	-0.39	-1.33	-0.546944444
115045	jnkuiper@iu.edu	2	animation	hero	tragic	Female	20	United States	0000-00-00 00:00:00	0000-00-00 00:00:00	1.41	1.67	2.94	1.45	2.34	1.52	2.62	2.7	0.668095238	1.7	-0.69	1.52	1.24	1.18	1.19	-0.82	1.02	0.57	0.7	1.67	-1.57	0.214166667
116562	clcmoore@iupui.edu	2	animation	hero	tragic	Female	22	United States	0000-00-00 00:00:00	0000-00-00 00:00:00	2.83	2.63	2.87	1.5	2.56	2.83	2.3	2.54	0.845714286	-2.43	-2.8	-1.88	-2.53	-2.53	-2.93	0.06	-0.04	-0.04	2.34	2.93	-1.85	-0.325
120458	alewisb@iu.edu	2	animation	hero	tragic	Female	33	United States	3/6/18 12:33	3/6/18 12:57	0.48	-0.2	0.91	0.68	-1.2	1.05	1.65	1.66	0.160952381	-1.98	-1.75	0.52	-1.33	0.44	1.11	-0.22	0.3	-0.17	0.25	1.36	-0.71	-0.060555556
132478	kcpage@iu.edu	2	animation	hero	tragic	Female	21	United States	0000-00-00 00:00:00	0000-00-00 00:00:00	1.33	1.35	2.4	-0.31	1.2	1.08	1.29	1.17	0.391428571	0.25	1.39	0.81	-1.36	-0.98	1.35	-1.83	-1.76	-0.46	0.07	2.22	-1.95	-0.0625
138339	clewman@indiana.edu	2	animation	hero	tragic	Female	21	United States	0000-00-00 00:00:00	0000-00-00 00:00:00	2.71	2.5	2.5	2.25	2.25	2.31	-1.22	1.33	0.754761905	-1.13	-1.45	1.45	1.09	1.06	1.42	0.96	1.58	1.69	-0.77	1.2	-0.15	0.193055556
147894	phuehls@iupui.edu	2	animation	hero	tragic	Male	68	United States	2/5/18 5:05	2/5/18 5:34	2.57	1.11	1.98	0.72	-0.64	1.61	1.6	2.39	0.463809524	-2.15	-2.24	1.41	1.77	0.04	1.05	-0.1	0.55	-0.53	0.71	2.38	-0.9	0.055277778
152694	macrocke@indiana.edu	2	animation	hero	tragic	Female	25	United States	0000-00-00 00:00:00	0000-00-00 00:00:00	-2.83	-2.89	-2.89	-2.83	-2.83	2.83	-2.73	2.9	-0.406666667	-2.94	-2.94	-2.85	-2.84	-2.82	-2.92	-2.95	-2.84	-2.8	-2.9	0.11	-2.94	-0.878611111
154637	cougraha@iu.edu	2	animation	hero	tragic	Female	21	United States	0000-00-00 00:00:00	0000-00-00 00:00:00	-2.58	-0.3	1.76	-0.31	-0.1	-0.09	-1.59	1.25	-0.017619048	-1.59	-1.37	-1.4	-0.94	-1.63	-1.77	-1.51	-0.15	-0.3	-1.16	1.23	-0.87	-0.318333333
156244	rbenoy@iupui.edu	2	animation	hero	tragic	Female	20	United Kingdom	0000-00-00 00:00:00	0000-00-00 00:00:00	2.89	2.94	2.94	2.79	2.89	2.87	2.87	2.83	0.95952381	-2.83	0.26	2.35	-0.15	1.98	0.75	0.2	1.49	2.27	1.98	2.5	-2.28	0.236666667
164583	stdavids@iu.edu	2	animation	hero	tragic	Female	20	United States	0000-00-00 00:00:00	0000-00-00 00:00:00	1.71	1.43	2.05	0.54	1.1	0.63	-1.3	-1.03	0.306190476	-1.29	-1.21	-1.5	-1.53	-1.57	-1.5	-0.51	-0.91	-0.98	-1.15	1.65	-1	-0.319444444
166154	algottfr@iu.edu	2	animation	hero	tragic	Female	20	United States	0000-00-00 00:00:00	0000-00-00 00:00:00	1.42	-0.57	2.57	1.24	1.2	1.48	1.88	1.88	0.439047619	-1.62	-0.82	-2.83	-2.37	-1.72	-0.8	-0.63	-0.67	-1.56	-1.92	-1.44	-0.88	-0.479444444
168183	michli@iu.edu	2	animation	hero	tragic	Male	20	China	0000-00-00 00:00:00	0000-00-00 00:00:00	-0.06	-2.28	0.08	0.01	0.01	0.08	0.01	0.04	-0.100952381	0.22	-0.21	-0.62	-0.75	-0.84	-1.16	-1.96	-0.97	-1.11	-1.21	1.4	-0.47	-0.213333333
168620	sijofowl@iupui.edu	2	animation	hero	tragic	Male	22	United States	0000-00-00 00:00:00	0000-00-00 00:00:00	-1.17	-1.22	0.06	-0.81	-0.2	2.58	0.39	0.49	-0.012857143	-2.99	-3	-0.02	0.14	0.07	-1.24	0.52	0.78	0.04	-0.02	3	-0.05	-0.076944444
171510	sstaneva@iu.edu	2	animation	hero	tragic	Female	22	Bulgaria	0000-00-00 00:00:00	0000-00-00 00:00:00	2.89	2.94	2.95	2.92	2.89	2.88	2.95	2.92	0.970952381	0.15	1.8	1.05	1.26	-1.57	1.47	-1.63	-1.43	-1.43	0.57	2.82	-0.66	0.066666667
174210	jraberna@iu.edu	2	animation	hero	tragic	Male	34	United States	0000-00-00 00:00:00	0000-00-00 00:00:00	1.17	1.63	2.39	-0.99	1.49	1.85	-1.03	2.17	0.462380952	0.03	-0.2	-0.34	-0.66	-0.97	-0.8	-1.02	-0.64	-0.19	-1.05	1.94	-1.01	-0.136388889
175170	jschonsc@ius.edu	2	animation	hero	tragic	Female	33	United States	0000-00-00 00:00:00	0000-00-00 00:00:00	0.52	1.01	1.34	-1.13	-1.55	1.11	-1.28	1.2	0.119047619	-0.44	0.21	0.62	-0.4	-0.35	-1.04	-0.02	0.21	0.46	-0.44	0.99	-0.03	-0.006388889
180061	jakgale@iu.edu	2	animation	hero	tragic	Male	22	United States	0000-00-00 00:00:00	0000-00-00 00:00:00	1.3	1.92	-1.1	1.19	-0.37	3	0.76	1.36	0.347619048	1.06	-2.08	-0.37	1.35	-1.76	0.47	-0.28	0.97	0.02	-0.57	-0.93	1.49	-0.0175
181264	jonjward@iusb.edu	2	animation	hero	tragic	Male	27	United States	0000-00-00 00:00:00	0000-00-00 00:00:00	2.62	2.86	0.22	1.46	1.46	-0.25	1.41	0.06	0.401428571	-2.9	-2.89	-2.78	-2.87	-2.9	-0.03	-2.81	-2.7	-2.68	-1.31	-1.12	-1.58	-0.738055556
182906	mhinger@indiana.edu	2	animation	hero	tragic	Female	24	United States	0000-00-00 00:00:00	0000-00-00 00:00:00	-0.61	-0.65	0.15	-1.05	-0.98	-0.95	0.94	-1.05	-0.244761905	-0.39	-2.28	-0.91	-1.27	-0.75	-0.92	0.19	0.05	0.07	-1.02	-0.76	0.15	-0.217777778
184766	anmatemp@ius.edu	2	animation	hero	tragic	Female	23	United States	0000-00-00 00:00:00	0000-00-00 00:00:00	2.19	2.12	2.87	0.33	2.81	1.79	1.32	2.75	0.707619048	0.2	-0.47	-0.74	-0.57	0.07	0.13	-0.02	0.8	-0.07	-0.5	1.65	-0.07	0.011388889
186006	oliwilki@iu.edu	2	animation	hero	tragic	Female	19	United States	0000-00-00 00:00:00	0000-00-00 00:00:00	2.4	2.75	2.82	-1.99	-2.1	-2.43	-2.27	-2.47	-0.048571429	-2.8	-2.83	-2.4	-2.45	-0.5	-0.96	-0.58	1.65	-0.2	1.93	2.89	-0.91	-0.198888889
195750	khfisher@indiana.edu	2	animation	hero	tragic	Female	21	United States	0000-00-00 00:00:00	0000-00-00 00:00:00	0.52	-1.32	2.04	0.41	1.36	1.35	1.27	-0.23	0.196666667	-1.02	0.68	0.8	0.65	0.59	0.01	-1.66	-0.73	-1.12	0.92	2.31	-2.69	-0.035
198364	madiwyat@iu.edu	2	animation	hero	tragic	Female	20	United States	0000-00-00 00:00:00	0000-00-00 00:00:00	0.73	1.46	1.89	1.33	0.93	1.91	1.32	1.47	0.462857143	1.09	1.89	-0.34	-1.04	-0.61	1.33	-0.88	0.65	0.71	0.99	1.46	-2.17	0.085555556
203450	tkirley@iu.edu	2	animation	hero	tragic	Female	18	United Kingdom	0000-00-00 00:00:00	0000-00-00 00:00:00	-2.62	-2.12	1.74	1.76	1.37	1.1	2.55	-0.95	0.013333333	-2.91	-2.97	-2.92	-2.85	-2.85	-2.92	-2.86	-2.28	-2.46	-2.47	2.62	-2.09	-0.748888889
207289	shelcrou@indiana.edu	2	animation	hero	tragic	Female	26	United States	0000-00-00 00:00:00	0000-00-00 00:00:00	2.23	2.67	2.67	2.14	2.09	2.03	0.22	-0.01	0.658095238	-1.82	-0.34	0.2	-0.78	-0.61	0.65	-0.03	1.17	1.04	-0.35	1.73	0.01	0.024166667
208334	cemking@iu.edu	2	animation	hero	tragic	Female	20	Brazil	2/4/18 11:50	2/5/18 12:07	-2.2	-1.39	2.93	-0.92	-1.73	2.7	2.93	-1.52	-0.101428571	-2.26	-2.2	-0.84	-1.48	-1.51	2.78	-0.72	-0.98	-1.06	-0.96	2.99	-0.14	-0.177222222
213198	monkern@iu.edu	2	animation	hero	tragic	Female	20	United States	0000-00-00 00:00:00	0000-00-00 00:00:00	-0.39	-0.53	0.75	-0.46	-0.37	-0.39	0.82	0.01	-0.065714286	-1.02	-1.03	-1.93	-1.57	-1.54	-1.91	-1.88	-0.05	-0.01	-0.04	0.98	-0.48	-0.291111111
215002	ravemill@iusb.edu	2	animation	hero	tragic	Female	23	United States	0000-00-00 00:00:00	0000-00-00 00:00:00	1.16	1.53	1.53	0.85	0.85	0.88	0.18	0.63	0.353809524	-1.18	-1.18	1.18	1.35	1.45	1.31	0.15	1.18	1.17	0.01	1.14	-0.95	0.156388889
233766	mefakhou@iu.edu	2	animation	hero	tragic	Female	19	United States	0000-00-00 00:00:00	0000-00-00 00:00:00	2.94	2.78	2.94	3	3	3	-2.2	1.82	0.927619048	-1.99	-2.03	-2.68	-2.6	-2.76	-2.87	-1.2	-0.45	0.01	1.79	2.5	-1.46	-0.381666667
236815	njweaver@iu.edu	2	animation	hero	tragic	Male	19	United States	0000-00-00 00:00:00	0000-00-00 00:00:00	-0.24	-1.3	1.41	0.83	0.7	1.26	1.97	1.21	0.184285714	-2.49	-2.48	-0.85	-1.41	0.04	-1.28	-1.23	-1.14	-1.31	-1.14	2.62	-1.04	-0.325277778
241714	dvhermog@iu.edu	2	animation	hero	tragic	Male	21	Northern Mariana Islands	0000-00-00 00:00:00	0000-00-00 00:00:00	-1.23	-1.23	0.48	-1.19	0.25	2.96	0.33	-0.35	-0.014761905	-0.1	0.06	0.24	-0.08	0.34	0.3	-0.5	-0.46	0.03	-0.05	0.52	-0.32	-0.000555556
242012	bpirtle@iu.edu	2	animation	hero	tragic	Female	31	United States	2/6/18 8:59	2/6/18 9:32	2.23	2.83	2.61	1.59	1.86	1.74	-0.74	1.65	0.690952381	-1.21	2.15	2.14	0.36	-0.92	1.28	0.34	1.7	1.52	1.31	2.71	0.03	0.316944444
242035	morwells@indiana.edu	2	animation	hero	tragic	Female	22	United States	0000-00-00 00:00:00	0000-00-00 00:00:00	1.05	1.02	1.18	1.13	1.19	1.41	0.27	0.47	0.354761905	-1.54	-1.54	-0.56	-0.8	-0.6	1.22	-0.1	0.41	-0.32	-0.71	0.74	-0.01	-0.105833333
246687	kyeyoung@iupui.edu	2	animation	hero	tragic	Female	29	United States	0000-00-00 00:00:00	0000-00-00 00:00:00	-0.23	0.11	2.63	2.85	2.87	2.89	1.8	2.26	0.637142857	0.66	2.78	-0.49	-0.64	0.37	1.9	-1.29	1.56	1.57	-0.77	1.98	-2.93	0.130555556
247814	gaarmend@iu.edu	2	animation	hero	tragic	Female	20	United States	0000-00-00 00:00:00	0000-00-00 00:00:00	0.58	2.07	2.85	-1.97	-1.45	0.4	2.47	-0.2	0.108571429	-2.91	-2.93	-2.98	-2.93	-2.93	-2.95	-2.93	-2.89	-2.94	-2.93	-1.55	-2.94	-0.939166667
251358	xuk@iu.edu	2	animation	hero	tragic	Female	21	China	0000-00-00 00:00:00	0000-00-00 00:00:00	-0.21	-0.96	1.03	-1.03	-1.14	0.25	1.29	0.5	-0.074285714	-0.9	-0.2	0.1	-0.39	-0.48	-0.73	-0.81	0.18	0.16	-0.76	0.8	-0.04	-0.085277778
257975	am229@iu.edu	2	animation	hero	tragic	Female	22	United States	0000-00-00 00:00:00	0000-00-00 00:00:00	0.18	0.93	1.02	-0.76	0.35	0.95	2.22	0.53	0.152380952	2.91	3	-2.91	-0.09	3	-3	-2.91	-0.09	2.91	0.09	-0.09	2.91	0.159166667
259514	stefarka@indiana.edu	2	animation	hero	tragic	Female	21	United States	2/21/18 2:22	2/21/18 2:45	2.83	-1.5	1.24	1.27	1.83	2.15	-0.16	1.79	0.457619048	-1.31	1.83	2.92	2.9	2.9	2.92	1.92	2.8	2.84	0.13	2.84	-1.45	0.59
260608	thomagab@iu.edu	2	animation	hero	tragic	Male	20	United States	0000-00-00 00:00:00	0000-00-00 00:00:00	1.51	1.66	2.66	2.45	2.25	2.52	-0.25	1.93	0.713333333	-2.16	-1.19	-1.27	-0.96	2.16	-2.66	-2.07	-0.7	-1.4	-0.98	0.87	2.13	-0.228611111
268893	ambglass@iu.edu	2	animation	hero	tragic	Female	23	United States	0000-00-00 00:00:00	0000-00-00 00:00:00	2	2.58	2.97	2.48	2.99	3	2.98	2.99	0.905238095	1.73	1.73	1.6	2.19	2.22	1.98	1.99	2.13	2.13	2.15	2.24	0.3	0.621944444
274891	carrjess@iu.edu	2	animation	hero	tragic	Female	35	United States	0000-00-00 00:00:00	0000-00-00 00:00:00	1.93	-0.62	1.94	1.59	1.33	1.4	2.22	1.36	0.425238095	0.91	0.79	0.87	1.08	1.08	0.8	-0.54	-0.47	0.04	-0.97	-0.72	0.04	0.080833333
277201	anwiggs@indiana.edu	2	animation	hero	tragic	Female	29	United States	0000-00-00 00:00:00	0000-00-00 00:00:00	0.84	-1.03	1.9	-0.08	-0.08	2.44	2.48	0.01	0.19047619	0.77	0.43	0.57	1.35	1.4	0.91	-0.03	1.26	0.99	-1.62	0.82	1.37	0.228333333
278100	kmweir@iu.edu	2	animation	hero	tragic	Female	20	United States	0000-00-00 00:00:00	0000-00-00 00:00:00	0.01	-0.32	0.96	-0.23	-0.26	2.87	2.86	2.34	0.255714286	-2.88	-1	-1.9	-1.26	-0.4	1.4	0.14	0.05	0.36	-1.53	0.48	0.36	-0.171666667
285414	arlugo@iun.edu	2	animation	hero	tragic	Female	22	United States	0000-00-00 00:00:00	0000-00-00 00:00:00	0.38	0.01	2.21	-0.86	0.37	1.01	2.69	0.57	0.175714286	-0.91	0.38	-0.61	-0.23	-0.27	-0.86	-2.32	-0.74	-0.75	-2.16	1.75	-1.66	-0.232777778
287813	memelchi@iu.edu	2	animation	hero	tragic	Female	19	United States	0000-00-00 00:00:00	0000-00-00 00:00:00	0.45	0.74	0.55	0.3	0.23	0.22	0.92	1.05	0.168571429	-0.45	0.73	0.84	-0.86	-0.82	0.84	-1.65	-1.12	-1.23	-1.66	1.18	-1.35	-0.154166667
315498	jonemack@iu.edu	2	animation	hero	tragic	Female	20	United States	0000-00-00 00:00:00	0000-00-00 00:00:00	-1.49	0.25	0.12	-1.39	-1.41	-1.38	-1.81	-1.32	-0.315238095	-2.29	-0.93	0.54	-0.02	-0.05	1.33	0	0.15	0.1	0.65	1.61	-2.18	-0.030277778
316399	tifflau@iu.edu	2	animation	hero	tragic	Female	19	Dominican Republic	0000-00-00 00:00:00	0000-00-00 00:00:00	2.53	-1.12	1.81	2.14	-2.44	1.98	2.31	1.76	0.317142857	-2.48	0.02	-2.88	-2.85	-1.67	-3	-1.03	-2	-2.39	-2.64	-1.05	-2.33	-0.675
317127	zclevela@iu.edu	2	animation	hero	tragic	Female	19	United States	0000-00-00 00:00:00	0000-00-00 00:00:00	1.82	-1.36	1.72	-0.42	1.65	1.33	1.66	1.88	0.315238095	1.26	-1.33	2.94	2.53	-0.09	-0.74	-0.97	1.23	0.11	0.76	-0.58	0.6	0.158888889
317301	cmhaytho@indiana.edu	2	animation	hero	tragic	Female	23	United States	2/2/18 12:27	2/2/18 12:45	1.37	0.98	1.84	-0.94	-0.64	1.23	1.22	0.15	0.19	-0.38	-1.49	-0.85	-1.04	-0.69	1.1	0.2	0.63	-0.07	-1.23	0.59	0.79	-0.067777778
322391	doevans@indiana.edu	2	animation	hero	tragic	Female	24	United States	0000-00-00 00:00:00	0000-00-00 00:00:00	2.93	0.88	2.44	1	1.6	2.03	-0.77	1.47	0.588095238	-2.89	-0.01	1.31	-0.7	0.03	-1.33	-0.19	-0.06	-0.4	-0.27	1.08	-0.25	-0.102222222
322931	imarkley@indiana.edu	2	animation	hero	tragic	Male	19	United States	1/30/18 6:21	1/30/18 6:43	0.41	0.6	1.08	0.66	0.81	1.25	1.81	1.15	0.283809524	0.02	-0.48	-0.13	0.13	0.07	-0.13	-0.92	0.13	0.12	-0.24	1.26	0.04	-0.003611111
154	asdarkas@iu.edu	3	animation	villain	happy	Female	34	United States	1/31/18 4:27	1/31/18 4:43	-0.16	0.34	0.57	-0.71	-0.85	-1.63	2.37	0.84	-0.076190476	-0.31	-0.55	0.31	-0.12	1.87	-1.08	0.48	2.29	-1.86	2.09	0.9	1.2	0.145
4570	elmahend@iu.edu	3	animation	villain	happy	Female	39	United States	2/10/18 11:19	2/10/18 11:40	-2.9	-2.83	2.9	3	2.95	2.91	3	2.97	0.428571429	-1.86	1.44	-0.27	0.69	1.47	1.94	-0.1	1.48	0.98	0.58	0.66	-0.61	0.177777778
10937	dbboodt@iu.edu	3	animation	villain	happy	Male	59	United States	1/31/18 12:42	1/31/18 1:00	-1.6	-1.53	1.32	-1.6	-1.35	0.84	0.8	-1	-0.234285714	-2.86	-2.83	-1.89	-1.45	-1.1	-1.69	-1.12	-1.42	-1.22	-1.92	-2.34	-1.76	-0.6
10962	srikrama@iu.edu	3	animation	villain	happy	Male	28	India	1/30/18 7:32	1/30/18 7:51	1.52	-1.67	-1.71	0.88	0.05	1	0.15	-2.13	-0.098095238	-2.15	-2.24	-2.83	-2.43	0.36	-2.63	-0.22	0.89	-0.01	0.21	-2.89	-0.22	-0.393333333
18417	hui@iupui.edu	3	animation	villain	happy	Female	29	China	1/31/18 9:30	1/31/18 10:20	0.71	-1.59	2.28	-2.07	0.36	2.06	-0.42	1.57	0.158095238	-1.56	-0.33	-1	-1.08	-2.55	0.37	-0.96	-0.9	-1.36	-0.9	1.64	-2.26	-0.3025
24264	taekpark@iupui.edu	3	animation	villain	happy	Female	41	Korea	1/31/18 10:50	1/31/18 11:12	0.01	-0.01	2.72	2.43	-2.8	2.59	2.85	2.72	0.364761905	0.29	0.28	-0.06	0.07	0.07	-0.13	-0.1	-0.04	0.02	-0.07	0.11	-0.02	0.011666667
27437	jelybran@iu.edu	3	animation	villain	happy	Female	42	United States	2/1/18 11:03	2/1/18 11:17	-2.39	-2.3	-0.02	-0.02	-0.13	1.31	2.48	0.07	-0.165714286	-1.2	-2.04	0.05	-1.99	-2.81	-0.11	-2.88	-2.88	-2.88	-2.88	-2.93	-2.75	-0.702777778
27744	lcoss@iu.edu	3	animation	villain	happy	Female	35	United States	2/1/18 9:22	2/1/18 9:39	1.22	-1.42	2.03	0.56	-1.83	1	-2.95	-0.69	0.041428571	-1.52	-0.51	0.51	0.85	0.26	1.79	-1.39	-0.26	1.08	-1.55	-0.9	0.87	-0.021388889
29206	maryshaf@iupui.edu	3	animation	villain	happy	Female	46	United States	2/1/18 9:23	2/1/18 9:43	0.13	0.54	0.57	-1.08	-1.29	-0.33	-0.76	-0.19	-0.078571429	0.58	-0.09	1.53	1.52	0.61	0.77	-0.02	1.02	1.43	-0.62	1.19	-0.4	0.208888889
31878	sarloy@iu.edu	3	animation	villain	happy	Female	25	United States	2/7/18 10:35	2/7/18 11:11	-1.49	-2.05	2.87	2.74	2.74	2.63	1.63	2.8	0.487619048	-0.01	-0.01	-1.32	-1.47	-1.47	-1.81	-1.78	-1.96	-1.85	-1.4	-0.24	-1.3	-0.406111111
33648	susdwyer@iu.edu	3	animation	villain	happy	Female	59	Germany	2/7/18 5:21	2/7/18 5:39	-2.72	-2.89	0.27	-0.04	1.7	-2.88	-1.2	0.99	-0.265238095	-2.86	-1.76	-2.66	-2.63	0.33	-2.52	-2.8	-2.85	-0.84	-2.43	-2.89	-2.03	-0.720555556
35183	riismail@iusb.edu	3	animation	villain	happy	Female	36	Syria	2/3/18 12:32	2/3/18 1:04	-0.25	-0.97	0.1	0.71	0.66	0.82	0.93	1.11	0.103809524	0.1	0.05	-0.66	0.24	0.21	-0.2	-1.16	-0.3	-0.01	-0.82	-0.16	-0.36	-0.085277778
36344	chrwreyn@ius.edu	3	animation	villain	happy	Male	35	United States	2/13/18 11:16	2/13/18 11:39	2.86	1.66	2.94	1.99	3	3	-0.71	1.65	0.814285714	1.4	1.42	1.51	2.35	1.16	0.53	-2.52	-0.94	1.71	-0.62	0.23	-0.11	0.17
40758	joshima@iu.edu	3	animation	villain	happy	Female	29	India	1/31/18 8:27	1/31/18 8:48	0.8	-0.36	1.09	0.53	1.16	1.28	2	1.67	0.293809524	0.19	0.19	-0.65	0.1	-1.08	0.64	-0.42	-0.52	-0.54	0.29	0.88	-0.15	-0.029722222
41317	eibeziak@iu.edu	3	animation	villain	happy	Male	37	Nigeria	3/2/18 11:09	3/10/18 8:47	2.92	-2.86	-2.82	2.79	2.76	2.49	-2.78	2.82	0.385714286	2.52	-2.85	2.79	2.73	2.86	2.79	2.75	2.79	2.78	-2.69	2.78	2.82	0.613055556
42285	ukirbiyi@iupui.edu	3	animation	villain	happy	Male	49	Turkey	2/1/18 12:46	2/1/18 1:09	0.85	-0.73	0.81	0.49	-0.46	0.46	0.94	0.96	0.113333333	-0.05	0.57	-0.32	-0.75	-0.04	-0.34	-0.67	-0.97	-0.64	-0.76	-0.64	0.25	-0.121111111
44646	mahumbur@indiana.edu	3	animation	villain	happy	Female	26	United States	2/3/18 6:40	2/3/18 6:58	1.71	-2.74	1.87	1.36	-2.03	2.14	-1.51	0.74	0.145238095	0.83	0.82	1.46	-0.75	-1.17	0.86	-1.71	-0.99	-0.57	-1.14	1.24	-1.18	-0.063888889
45227	millerrt@iupui.edu	3	animation	villain	happy	Female	60	United States	2/1/18 7:56	2/1/18 8:14	1.96	-2.91	2.05	2.26	2.56	2.62	-1.25	2.55	0.528095238	-0.02	-1.67	-1.13	-1.23	-1.15	2.36	-0.02	-2.66	-0.03	-2.82	-2.75	-1.38	-0.347222222
45579	kmw6@indiana.edu	3	animation	villain	happy	Female	24	United States	2/4/18 1:02	2/4/18 2:24	-2.94	-2.98	0.38	-1.75	-2.06	0.74	2.67	-1.25	-0.46952381	-1.94	-2.01	-1.08	0.25	-1.88	-0.95	-1.63	-2.22	-0.58	-1.43	-0.5	-0.15	-0.392222222
46551	eabaucom@indiana.edu	3	animation	villain	happy	Male	33	United States	2/1/18 4:59	2/1/18 5:18	0.84	-1.83	1.59	-2.38	-2.12	-1.97	-1.96	-2.15	-0.381904762	-1.32	-1.5	-1.99	-1.5	-1.32	-0.11	-0.59	-0.97	-0.81	0.51	-1.56	-0.51	-0.324166667
48168	emmfishb@iu.edu	3	animation	villain	happy	Female	26	United States	2/2/18 1:13	2/2/18 1:38	-2.47	-2.65	-1.14	-1.44	-1.3	0.93	-1	-0.58	-0.411904762	1.76	1.8	1.63	1.87	1.43	1.73	-2.7	2.05	2.18	0.6	1.61	-2.67	0.313611111
52044	fletchmj@iu.edu	3	animation	villain	happy	Female	19	United States	0000-00-00 00:00:00	0000-00-00 00:00:00	-2.91	-2.89	-2.86	-2.86	-2.88	-2.84	2.89	-1.5	-0.892380952	-2.82	-1.32	2.69	2.16	2.17	-2.13	-0.24	0.48	1.19	-2.59	-0.41	-0.05	-0.024166667
53523	adias@iu.edu	3	animation	villain	happy	Male	19	United States	0000-00-00 00:00:00	0000-00-00 00:00:00	-2.66	-2.83	1.06	2.89	1.14	1.76	2.95	2.48	0.182857143	0.28	1.33	1.02	1.23	0.38	0.8	-1.39	-0.57	0.2	-1.16	1.7	-1.03	0.0775
58084	mercruz@iupui.edu	3	animation	villain	happy	Female	19	United States	0000-00-00 00:00:00	0000-00-00 00:00:00	-1.65	-1.87	0.23	-1.48	0.13	0.72	0.56	-0.41	-0.206190476	-1.93	0.45	-1.4	-1.87	-1.13	-0.38	-1.38	-1.93	-1.11	-1.95	-1.92	-1.36	-0.441944444
67801	emibarto@iupui.edu	3	animation	villain	happy	Female	23	United States	0000-00-00 00:00:00	0000-00-00 00:00:00	0.92	1.78	2.03	2	2	0.43	2.95	1.03	0.485238095	-0.42	-0.75	0.71	0.11	-0.59	0.34	-1.35	0.41	0.34	-0.25	1.89	-0.01	0.011944444
69476	hornbaga@iu.edu	3	animation	villain	happy	Male	20	United States	0000-00-00 00:00:00	0000-00-00 00:00:00	-1.19	1.67	1.76	0.89	1.09	1.63	1.23	1.17	0.334285714	-2.04	-2.04	-2.25	-2.08	-1.88	-0.68	-0.25	-0.22	0.09	-1.24	1.42	-0.6	-0.326944444
69884	ashbhall@iupui.edu	3	animation	villain	happy	Female	20	United States	0000-00-00 00:00:00	0000-00-00 00:00:00	-0.08	-2.26	0.74	-1.42	-1.43	2.18	1.34	0.03	-0.106666667	1.81	-1.3	0.85	1.07	1.08	0.13	-1.31	0.97	1.24	-2.38	-0.11	2.35	0.122222222
72726	emenzel@iu.edu	3	animation	villain	happy	Female	36	United States	0000-00-00 00:00:00	0000-00-00 00:00:00	-2.99	-2.93	-1.34	-0.44	-0.4	-0.35	0.42	-0.38	-0.42047619	-2.92	-1.63	0.81	2.94	2.91	-2.96	-2.95	1.38	1.38	-1.88	-2.35	1.44	-0.106388889
80610	acvukin@iu.edu	3	animation	villain	happy	Female	20	United States	0000-00-00 00:00:00	0000-00-00 00:00:00	1.93	2.01	2.32	-0.01	-0.01	1.79	1.76	1.64	0.46047619	0.04	0.8	1.62	0.02	-0.81	-0.04	-1.05	-1.05	0.01	-2.12	-1.45	-0.05	-0.113333333
94755	lrarity@iun.edu	3	animation	villain	happy	Female	22	United States	0000-00-00 00:00:00	0000-00-00 00:00:00	2.99	2.42	2.68	2.15	2.96	2.99	-1.06	2.79	0.903809524	-0.89	1.89	1.28	0.63	-1.43	2.94	-2.31	1.62	0.52	0.67	2.74	-2.48	0.143888889
97778	klvandyg@iu.edu	3	animation	villain	happy	Female	20	United States	0000-00-00 00:00:00	0000-00-00 00:00:00	-2.07	-2.39	-0.49	-0.59	0.49	0.93	0.89	0.66	-0.164761905	-0.58	-1.06	-1.87	-0.57	-1.13	-0.87	-0.76	-0.69	-0.97	-0.63	-0.74	0.09	-0.271666667
99543	kcarnalf@iue.edu	3	animation	villain	happy	Female	39	United States	2/6/18 2:28	2/6/18 2:46	-2.87	-2.91	-2.85	-0.35	-2.56	0.56	0.85	0.1	-0.518095238	0.98	0.46	2.7	2.02	-0.03	2.11	0.01	1.89	1.92	0.37	2.64	0.35	0.428333333
103640	mlfurgas@iu.edu	3	animation	villain	happy	Female	19	United States	0000-00-00 00:00:00	0000-00-00 00:00:00	-2.86	-2.56	2.67	1.83	1.08	1.27	2.53	2.26	0.175714286	-2.68	-2.73	-2.7	-2.89	-2.82	-2.56	-2.74	-2.14	-2.13	-2.41	1.14	-2.74	-0.761111111
110137	frobles@iu.edu	3	animation	villain	happy	Female	27	Philippines	0000-00-00 00:00:00	0000-00-00 00:00:00	-2.89	-2.94	-0.01	-1.72	-2.1	1.96	0.26	-0.18	-0.375238095	0.21	1.35	-0.44	-1.71	0.09	-0.39	-0.74	0.23	0.27	-0.76	-0.76	-0.02	-0.074166667
110521	ladavila@indiana.edu	3	animation	villain	happy	Female	20	United States Minor Outlying Islands	0000-00-00 00:00:00	0000-00-00 00:00:00	-2.91	-2.39	-1	0.13	-1.63	0.96	-0.66	-0.62	-0.355238095	-1.12	-2.04	-2.52	0.98	2.51	-2.99	-1.52	-1.52	-1.12	-2.23	-2.86	1.96	-0.346388889
117300	kdicks@iu.edu	3	animation	villain	happy	Female	19	United States	0000-00-00 00:00:00	0000-00-00 00:00:00	-2.84	-2.94	-1.55	-2.01	-1.08	-1.06	-0.16	-0.86	-0.587619048	-1.95	-0.34	-1.17	0.66	0.69	0.51	-0.83	-0.14	0.25	0.06	-0.79	-0.78	-0.106388889
127936	alyssaun@iu.edu	3	animation	villain	happy	Female	19	United States	0000-00-00 00:00:00	0000-00-00 00:00:00	-2.94	-2.85	-0.8	-2.94	-2.91	-2.89	2.93	-2.9	-0.868095238	-1.31	-1.61	-2.4	-1.56	-1.37	-1.94	0.3	-1.15	-1.19	-2.06	-0.1	-1.72	-0.4475
128793	dnuss@iu.edu	3	animation	villain	happy	Female	27	United States	0000-00-00 00:00:00	0000-00-00 00:00:00	-2.89	-2.51	0.94	-3	-2.96	1.36	2.94	1.86	-0.342857143	-2.38	1.92	1.86	-0.01	-0.64	0.97	-1.5	-1.5	-0.04	-1.58	-1.5	-0.76	-0.143333333
133473	syduhl@iu.edu	3	animation	villain	happy	Female	23	United States	0000-00-00 00:00:00	0000-00-00 00:00:00	1.82	-1.78	1.48	-2.21	-1.88	-1.69	-0.01	-0.03	-0.204285714	0.09	0.21	1.14	1.87	-0.78	0.78	-1.65	-1.03	0.14	-0.21	0.24	-0.06	0.020555556
134785	khowarth@iun.edu	3	animation	villain	happy	Female	22	United States	0000-00-00 00:00:00	0000-00-00 00:00:00	-2.47	-2.1	1.56	-1.06	-1.01	0.81	0.74	-0.73	-0.238095238	0.6	1.49	1.15	0.97	1.2	1.59	-2.26	-2.02	1.64	-1.01	-1.28	-1.86	0.005833333
135494	rnyoung@iusb.edu	3	animation	villain	happy	Female	22	United States	0000-00-00 00:00:00	0000-00-00 00:00:00	-0.7	-1.11	1.63	1.21	2.19	1.76	-1.47	1.51	0.309047619	-1.43	-1.56	-0.94	-1.21	-1.29	1.47	0.17	-0.29	-0.27	0.26	0.1	0.38	-0.128055556
137896	cainevil@iupui.edu	3	animation	villain	happy	Female	24	United States	1/30/18 1:51	1/30/18 2:06	-2.99	-2.94	2.16	0.86	0.87	0.97	2.35	2.46	0.066190476	-1.54	0.31	2.13	1.98	-2.08	-2.88	-2.92	-2.94	-2.87	-2.92	-2.89	-2.85	-0.540833333
140011	wispaldi@iusb.edu	3	animation	villain	happy	Male	23	United States	0000-00-00 00:00:00	0000-00-00 00:00:00	2.11	1.87	1.85	1.75	-0.7	-1.49	-1.55	-1.75	0.173333333	-1.47	-1.47	1.69	1.95	2	1.45	-0.9	-1.69	-1.51	0.68	2.03	-0.86	0.052777778
148583	kjmcfarl@iupui.edu	3	animation	villain	happy	Female	21	United States	0000-00-00 00:00:00	0000-00-00 00:00:00	-2.41	-2.12	-1.86	-2.19	-2.18	-1.84	-2.13	-2.36	-0.712380952	-1.8	-1.75	1.75	1.24	0.09	1.6	-1.31	1.57	0.89	-0.49	-0.09	1.42	0.086666667
151644	vpwhitta@iu.edu	3	animation	villain	happy	Female	19	United States	0000-00-00 00:00:00	0000-00-00 00:00:00	-2.9	-2.87	0.31	-2.93	-2.9	-0.65	2.85	-2.72	-0.698095238	-2.74	2.11	-1.13	0.11	-2.18	-0.35	-2.92	-2.97	0.01	-0.01	2.4	-1.93	-0.266666667
152812	agenetsk@iu.edu	3	animation	villain	happy	Male	22	United States	1/30/18 5:24	1/30/18 5:40	-1.87	-1.3	1.27	-2.29	-2.17	-2.11	2.07	-1.76	-0.487142857	0.55	0.55	-0.53	0.37	-0.6	-2.05	-0.37	1.1	0.56	-1.17	-0.93	1.54	-0.027222222
158162	jadudash@iu.edu	3	animation	villain	happy	Female	24	United States	0000-00-00 00:00:00	0000-00-00 00:00:00	-2	-2.82	1.85	-2.06	-0.29	-0.14	0.21	-2.34	-0.371428571	-2.2	-2.2	-2.15	-2.06	-1.79	0.03	-1.33	-1.19	0.06	-1.64	-0.82	-0.66	-0.443055556
158811	cdpotts@iupui.edu	3	animation	villain	happy	Male	25	United States	0000-00-00 00:00:00	0000-00-00 00:00:00	-2.64	-2.46	0.97	-1.75	-0.03	2.71	3	2.72	-0.022857143	1.23	1.53	1.48	1.67	1.77	1.63	-1.71	1.26	1.28	-0.81	1.2	1.08	0.3225
159785	kwitryko@iu.edu	3	animation	villain	happy	Female	20	United States	0000-00-00 00:00:00	0000-00-00 00:00:00	-1.27	-3	1.45	-1.1	1.1	-1.16	-1.75	1.11	-0.136666667	0.52	0.86	1.32	1.45	-0.57	1.91	-1.88	-0.64	0.06	-1.29	-0.61	-0.73	0.011111111
160069	camboohe@iu.edu	3	animation	villain	happy	Male	21	United States	2/2/18 11:30	2/2/18 11:46	-2.82	-2.91	2.03	-2.77	-0.44	-1.35	0.98	-1.45	-0.462380952	-1.23	0.8	-1.89	-1.45	0.19	0.41	-1.13	-0.82	-1.61	-1.17	-1.57	0.92	-0.2375
162456	rachsher@iu.edu	3	animation	villain	happy	Female	21	United States	0000-00-00 00:00:00	0000-00-00 00:00:00	-1.43	-1.28	-1.13	-0.84	-1.24	-1.32	1.53	-1.57	-0.41952381	-1.05	-1.09	-1.63	-1.01	-0.73	-1.09	-0.85	-0.88	0.1	-0.39	-0.81	-0.01	-0.262222222
165140	avholt@iu.edu	3	animation	villain	happy	Female	20	United States	0000-00-00 00:00:00	0000-00-00 00:00:00	-2.9	-2.84	2.02	1.67	0.76	0.82	2.78	0.98	0.024285714	-2.11	-1.97	2.08	1.3	1.49	1.17	0.57	-3	1.43	0.76	-2.98	1.06	-0.005555556
168808	maxbultm@indiana.edu	3	animation	villain	happy	Male	19	United States	0000-00-00 00:00:00	0000-00-00 00:00:00	-0.89	-3	3	0.75	1.67	3	3	2.62	0.34047619	1.63	-0.4	1.39	1.51	1.55	0.76	-3	0.56	-0.56	-1.63	-0.94	-1.67	-0.022222222
175062	mirturn@iupui.edu	3	animation	villain	happy	Male	22	United States	0000-00-00 00:00:00	0000-00-00 00:00:00	-2.98	-2.9	0.25	-1.67	-0.11	0.87	1.43	0.1	-0.306666667	0.86	1.52	1.6	0.16	-0.3	0.91	-1.97	-2.14	-0.66	-1.29	2.03	-2.18	-0.040555556
175429	bcfitzge@iu.edu	3	animation	villain	happy	Male	47	United States	0000-00-00 00:00:00	0000-00-00 00:00:00	-1.91	-1.83	1.83	-1.67	0.58	0.95	2.84	1.35	-0.033333333	-2.89	-0.41	-1.01	-2.05	-2.02	-2.01	-1.91	-1.82	-1.72	1.34	1.11	-0.54	-0.386944444
175800	davjbish@iu.edu	3	animation	villain	happy	Male	18	United States	2/26/18 10:22	2/26/18 10:45	0.76	-1.53	1.95	-0.27	0.04	1.14	1.27	-1.05	0.04952381	-0.58	-0.84	0.66	0.6	-0.38	-1.7	-1.61	-2.04	0.05	0.84	0.34	0.01	-0.129166667
180111	disturn@indiana.edu	3	animation	villain	happy	Female	24	United States	0000-00-00 00:00:00	0000-00-00 00:00:00	-0.33	0.54	0.35	-0.38	-0.29	-0.29	0.4	-0.2	-0.028571429	-0.57	-0.53	-1.27	-0.46	-0.45	0.62	-0.38	-1.07	-0.86	-0.13	-0.72	-0.67	-0.180277778
190567	ishafei@indiana.edu	3	animation	villain	happy	Male	32	United Arab Emirates	0000-00-00 00:00:00	0000-00-00 00:00:00	-2.23	-2.17	1.42	1.73	1.91	1.92	1.82	0.44	0.143809524	-2.38	-2.03	1.02	1.72	2.16	1.68	-1.26	1.09	1.42	-0.7	1.05	1.65	0.150555556
193291	fzbell@iu.edu	3	animation	villain	happy	Female	21	United States	0000-00-00 00:00:00	0000-00-00 00:00:00	-1.1	-2	0.42	0.84	0.86	0.88	1	0.62	0.024761905	-2.5	-0.49	0.81	0.37	0.38	0.69	-1.17	-0.37	-0.72	-1.25	-1.15	-0.5	-0.163888889
195020	onielson@indiana.edu	3	animation	villain	happy	Female	24	United States	0000-00-00 00:00:00	0000-00-00 00:00:00	-2.07	-1.48	0.02	-1.14	0.03	-0.11	-0.93	0.19	-0.217142857	0.3	0.69	0.5	0.26	-0.36	-0.13	-1.21	-0.41	-0.8	-1.14	-1.81	-0.56	-0.129722222
199319	gmwarns@iu.edu	3	animation	villain	happy	Female	22	United States	0000-00-00 00:00:00	0000-00-00 00:00:00	-2.44	-2.51	-2.51	-2.39	-2.35	-2.47	-2.52	-2.6	-0.822380952	-2.26	-0.06	-1.96	-2	-1.99	0.09	-1.83	-1.62	-1.63	-1.98	2.03	-1.34	-0.404166667
200786	benjstah@indiana.edu	3	animation	villain	happy	Male	22	United States	0000-00-00 00:00:00	0000-00-00 00:00:00	-1.03	-0.84	2.09	0.87	1.22	1.76	-1.16	-0.94	0.149047619	-2.94	-1.91	-2.47	-2.42	-2.54	-2.32	-2.52	-2.37	-2.37	-2.73	0.65	-2.91	-0.745833333
202861	marebrad@iupui.edu	3	animation	villain	happy	Female	23	United States	0000-00-00 00:00:00	0000-00-00 00:00:00	-1.86	-2.21	1.24	-1.31	1.03	-1.08	-0.46	-0.9	-0.242380952	-1.95	-1.95	-2.19	-1.41	-1.41	-0.18	-1.67	-0.84	-0.93	-1.39	-1.24	-0.27	-0.428611111
215704	meyersb@iu.edu	3	animation	villain	happy	Female	22	United States	0000-00-00 00:00:00	0000-00-00 00:00:00	-2.87	-2.92	-2.87	-1.29	0.72	0.93	2.78	0.59	-0.367142857	-2.94	-2.98	-2.83	-2.76	-2.82	-2.88	-0.87	-2.77	-2.92	-2.85	-2.84	-2.71	-0.893611111
221006	vscoy@iupui.edu	3	animation	villain	happy	Female	20	United States	1/31/18 11:21	1/31/18 11:39	-3	-2.67	2.22	-0.11	-0.14	-0.07	-0.39	-0.86	-0.22047619	0.64	-1.84	-1.88	-1.17	-1.23	-1.68	-1.74	-2.89	-2.82	-1.41	-1.63	-1.87	-0.542222222
222609	rpalmore@iu.edu	3	animation	villain	happy	Male	32	United States	0000-00-00 00:00:00	0000-00-00 00:00:00	0.83	-1.72	-0.57	0.35	0.28	1.06	2	-0.58	-0.016666667	1.03	1.13	1.56	1.38	-0.02	0.07	-0.27	0.05	-0.78	0.22	0.8	-0.69	0.124444444
222822	azimmowi@indiana.edu	3	animation	villain	happy	Female	22	France	0000-00-00 00:00:00	0000-00-00 00:00:00	-2.77	-2.87	1.61	-1.69	0.66	1.87	-0.48	2.5	-0.032857143	1.28	1.28	1.57	2.26	1.09	0.62	-1.19	-1.41	-0.65	-1.13	-0.38	0.34	0.102222222
223041	angagarc@iu.edu	3	animation	villain	happy	Male	21	United States	2/16/18 10:02	2/16/18 10:30	-2.07	-2.92	0.18	-1.97	-1.55	-2.84	1.87	0.1	-0.527142857	-2.21	-1.87	-1.95	-1.53	-1.84	1.2	-1.3	-1.01	-1.23	-1.34	-2.93	-0.93	-0.470555556
230858	halgross@iun.edu	3	animation	villain	happy	Female	24	United States	0000-00-00 00:00:00	0000-00-00 00:00:00	2.86	2.93	1.65	0.65	1.48	1.06	0.49	1.31	0.568571429	3	2.94	2.93	3	2.9	2.95	2.91	2.48	2.83	0.02	2.98	-2.77	0.726944444
233331	meloyoun@iuk.edu	3	animation	villain	happy	Female	49	United States	0000-00-00 00:00:00	0000-00-00 00:00:00	-2.91	-2.93	0.85	-1.25	-2.92	0.34	1.84	0.23	-0.409047619	-2.87	0.32	-2.51	-2.92	-2.82	-2.85	-2.91	-2.99	-2.82	-2.04	-2.94	-2.96	-0.841944444
235092	gmfaber@iu.edu	3	animation	villain	happy	Male	22	United States	0000-00-00 00:00:00	0000-00-00 00:00:00	1.41	0.6	1.48	1.62	1.79	1.81	2.7	1.8	0.50047619	0.57	0.53	0.38	0.45	0.86	0.37	-1.47	0.16	0.15	-1.59	-0.64	-1.03	-0.035
235475	hodgesl@iupui.edu	3	animation	villain	happy	Female	22	United States	0000-00-00 00:00:00	0000-00-00 00:00:00	-2.93	-2.94	-2.94	-2.97	-1.92	1.06	0.7	-0.42	-0.621904762	-2.47	1.81	-2.52	-1.65	-1.24	-2.9	-2.97	-2.91	-2.87	-2.59	-0.89	-1.69	-0.635833333
249615	johgentn@iupui.edu	3	animation	villain	happy	Male	20	United States	0000-00-00 00:00:00	0000-00-00 00:00:00	-2.57	-2.31	0.15	1.76	1.87	1.9	1.2	2.38	0.151428571	0.18	2.21	1.15	-1.71	-0.32	-0.26	-2.5	-2.28	-0.12	-1.67	-2.9	-1.38	-0.266666667
250600	pottsm@indiana.edu	3	animation	villain	happy	Male	23	United States	0000-00-00 00:00:00	0000-00-00 00:00:00	-1.41	-0.98	2.73	2.69	2.52	2.8	2.19	2.43	0.513333333	1.59	0.86	2.05	1.87	0.56	-0.04	-0.79	0.5	0.86	-1.98	1.15	2.45	0.252222222
250970	thomalin@iuk.edu	3	animation	villain	happy	Female	25	United States	0000-00-00 00:00:00	0000-00-00 00:00:00	2.33	1.63	2.02	0.48	0.58	0.91	1.84	0.91	0.421904762	-1.81	-1.19	-2.26	-1.05	-0.63	-0.17	-1.63	1.13	-0.58	-0.7	3	-0.48	-0.176944444
253144	jesgearh@iu.edu	3	animation	villain	happy	Female	21	United States	0000-00-00 00:00:00	0000-00-00 00:00:00	-2.87	-2.87	-1.92	-2.29	-0.49	-2.61	-2.46	-2.86	-0.757619048	-2.46	-2.58	-2.8	-2.71	-2.4	-2.87	-3	-2.87	-2.66	-2.73	-2.92	2.97	-0.750833333
254560	mcalumpa@iu.edu	3	animation	villain	happy	Male	20	United States	0000-00-00 00:00:00	0000-00-00 00:00:00	-2.67	-1.6	1.08	1.94	1.88	2.28	1.88	-0.85	0.098095238	-0.11	-0.68	0.26	0.58	-1.37	0.6	-1.29	-1.16	-0.64	-1	-0.95	-0.56	-0.175555556
259023	sarklotz@iun.edu	3	animation	villain	happy	Female	20	United States	0000-00-00 00:00:00	0000-00-00 00:00:00	-2.85	-2.89	-0.35	-1.93	-2.77	-2.72	2.37	-2.52	-0.763333333	-2.89	2.52	2.49	-2.35	0.17	1.09	-1.31	0.7	1.44	-2.66	-2.49	0.57	-0.075555556
259423	moorelis@iu.edu	3	animation	villain	happy	Female	21	United States	0000-00-00 00:00:00	0000-00-00 00:00:00	-2.47	-2.43	-0.44	0.77	0.75	1.59	1.34	0.93	-0.061904762	-0.81	-0.5	-0.58	-0.46	-0.46	0.86	-0.94	-0.82	0.26	-1.15	0.76	-0.87	-0.130833333
276370	ashnbrew@iu.edu	3	animation	villain	happy	Female	23	United States	0000-00-00 00:00:00	0000-00-00 00:00:00	-2.54	-2.93	-0.83	-1.89	0.7	0.82	-2.24	0.47	-0.295238095	-1.13	0.55	0.31	-0.38	-1.17	0.61	-2.85	-1.68	-1.51	-1.44	-2.89	-1.43	-0.361388889
276474	mnkeeble@iu.edu	3	animation	villain	happy	Female	22	United States	0000-00-00 00:00:00	0000-00-00 00:00:00	1.5	-0.92	0.92	1.68	1.61	2.21	1.73	2.56	0.455238095	-1.96	-2.08	-2.38	-2.33	-1.29	-1.27	-2.24	-2.38	-2.63	-2.4	0.93	-2.75	-0.632777778
278058	yamagard@iu.edu	3	animation	villain	happy	Female	23	United States	0000-00-00 00:00:00	0000-00-00 00:00:00	-2.29	-2.69	0.79	-0.19	0.55	1.01	1.74	2.89	0.003333333	-2.55	-2.36	-1.56	-1.61	-2.01	0.22	-2.42	-2.22	-1.99	-0.98	-1.75	-0.32	-0.543055556
278917	hmofangf@iu.edu	3	animation	villain	happy	Male	28	Cameroon	0000-00-00 00:00:00	0000-00-00 00:00:00	-2.94	-2.86	-2.95	-2.9	-2.96	-2.74	2.23	-1.7	-0.907142857	1.46	2.19	-2.35	-1.95	-1.65	-1.78	-1.6	-1.59	-1.25	1.8	-1.55	-1.18	-0.2625
280938	oleisz@indiana.edu	3	animation	villain	happy	Female	23	United States	0000-00-00 00:00:00	0000-00-00 00:00:00	-0.55	-1.93	1.31	-1.26	0.9	1.09	2.46	0.94	0.023809524	-0.63	0.02	-0.07	1.04	1.07	1.9	-1.38	-0.19	0.14	-2.22	-1.89	1.92	-0.008055556
281265	ktester@iupui.edu	3	animation	villain	happy	Male	24	United States	0000-00-00 00:00:00	0000-00-00 00:00:00	0.69	2.05	2.99	0.65	0.85	0.99	1.9	1.55	0.465238095	-1.67	-1.83	-2.6	-2.85	-2.89	-0.32	-1.42	-1.75	-1.79	-2.92	-1.35	0.77	-0.572777778
282260	bstellem@iun.edu	3	animation	villain	happy	Female	56	United States	1/29/18 12:46	1/31/18 6:12	-0.22	-2.82	2.87	-2.81	2.72	2.85	2.83	2.85	0.259047619	0.05	0.05	1.14	1.91	1.65	1.86	0.12	1.1	0.35	-0.45	0.15	0.28	0.228055556
283961	jaahilto@iupui.edu	3	animation	villain	happy	Male	30	United States	0000-00-00 00:00:00	0000-00-00 00:00:00	-2.72	-2.81	1.64	-2.92	-2.92	-2.87	-2.14	-2.84	-0.735238095	-1.95	1.27	0.62	0.82	-1.37	-2.36	-3	-3	-3	-3	-3	0.66	-0.480833333
296227	smitmare@iupui.edu	3	animation	villain	happy	Female	19	United States	0000-00-00 00:00:00	0000-00-00 00:00:00	0.65	-2.39	2.9	0.94	1.61	2.81	2.87	1.06	0.360952381	0.6	1.56	2.5	0.93	-0.06	2.83	-2.02	1.8	-0.07	-2.47	2.9	-1.45	0.195833333
296784	fleenork@ius.edu	3	animation	villain	happy	Female	40	United States	1/29/18 8:04	1/29/18 8:44	1.14	-1.43	1.18	1.27	1.24	1.15	-0.34	0.02	0.217619048	-2.98	-2.98	-2.06	-2.5	-0.28	0.2	0.21	0.7	0.59	0.54	-0.25	-0.19	-0.25
297149	kphilpo@iu.edu	3	animation	villain	happy	Female	20	United States	2/21/18 8:26	2/21/18 8:47	-1.89	-0.96	1.02	-0.05	0.11	-0.37	1.91	0.21	-0.091904762	0.17	1.27	1.61	1.26	0.61	1.08	-0.75	-0.34	1.19	0.07	-0.39	-0.01	0.160277778
297195	goodja@iu.edu	3	animation	villain	happy	Male	24	United States	0000-00-00 00:00:00	0000-00-00 00:00:00	-1.82	1.37	0.24	-0.09	-2.31	-1.86	-2.18	-1.27	-0.273333333	0.25	-0.41	1.72	0.75	0.82	0.7	-1.53	-1.1	-1.16	-1.57	-0.88	1.86	-0.015277778
316188	krybunch@iu.edu	3	animation	villain	happy	Female	20	United States	0000-00-00 00:00:00	0000-00-00 00:00:00	-0.89	0.66	2.25	-0.44	3	2.42	2.24	0.47	0.355714286	0.89	1.07	2.8	1.51	1.87	3	1.01	2.14	1.82	0.16	0.33	1.22	0.495
322316	gotschm@iupui.edu	3	animation	villain	happy	Female	22	United States	0000-00-00 00:00:00	0000-00-00 00:00:00	1	-1.81	0.08	0.29	-0.42	-1.17	0.83	-1.03	-0.145714286	-1.48	0.73	-0.75	-1.05	1.05	-0.89	-0.53	-0.06	-2.06	-0.55	-1.53	-0.91	-0.223055556
322903	ddysart@iupui.edu	3	animation	villain	happy	Female	37	United States	1/29/18 11:29	1/29/18 11:54	-2.9	-2.84	-2.84	-2.87	-2.87	2.8	1.93	-2.82	-0.682857143	-2.14	0.01	1.12	1.93	2.22	2.48	-3	-2.92	-2.88	-3	-2.91	-2.93	-0.333888889
324836	peymathi@iupui.edu	3	animation	villain	happy	Male	19	United States	0000-00-00 00:00:00	0000-00-00 00:00:00	1.62	-1.62	1.82	1.58	1.53	1.54	2.38	2.33	0.419047619	-0.84	0.6	0.08	-0.03	0.89	0.06	-1.5	-0.15	-0.07	-1.55	1.53	1.48	0.013888889
311	canroe@iupui.edu	4	animation	villain	tragic	Female	28	United States	2/5/18 8:14	2/5/18 8:35	-2.97	-2.96	1.16	-0.29	0.01	0.98	2.26	0.98	-0.147142857	-0.81	1.66	-1.41	0.95	-1.21	-0.96	-2.45	-2.56	-1.53	-2.96	-1.21	-1.36	-0.384722222
552	bpar@iu.edu	4	animation	villain	tragic	Female	27	Myanmar	2/2/18 10:07	2/2/18 10:26	-0.87	-2.67	1.41	1.9	1.94	0.68	1.86	0.48	0.136666667	0.2	1.16	-1.06	-0.98	-1	-1.41	-0.47	0.06	0.15	-1.31	-1.98	-0.3	-0.192777778
613	mekamble@iu.edu	4	animation	villain	tragic	Female	27	India	1/31/18 7:42	2/1/18 7:45	2.18	2.71	-2.35	2.52	-0.66	2.1	2.63	-2.64	0.183809524	2.07	2.06	2.04	2.04	2.26	2	2.04	2.63	2.6	3	2.39	2.46	0.766388889
3038	hemzhao@iu.edu	4	animation	villain	tragic	Male	25	China	1/31/18 5:12	1/31/18 5:34	3	-0.01	1.66	0.46	2.06	0.32	0.04	0.83	0.396190476	-1.47	0.02	0.12	-0.02	0.14	-0.19	-0.21	0.23	0.24	-0.26	0.39	0.24	-0.021388889
3803	kh30@iupui.edu	4	animation	villain	tragic	Female	26	United States	2/3/18 1:33	2/3/18 1:53	-1.83	-2.89	1.74	1.57	1.55	1.54	2.88	-1.52	0.007619048	-2.94	-2.9	-2.96	-2.9	-2.94	-2.95	-1.88	-2.51	-2.95	-3	-2.94	-2.96	-0.939722222
4344	jiangf@iupui.edu	4	animation	villain	tragic	Male	35	China	1/31/18 3:09	1/31/18 4:29	0.5	0.81	2.96	1.55	2.18	0.99	0.53	0.07	0.431428571	-0.09	-0.16	-0.58	-0.86	-0.09	-0.86	0.05	-0.05	-1.64	0.03	1.84	-0.05	-0.068333333
6495	mtartag@iu.edu	4	animation	villain	tragic	Female	32	United States	1/30/18 7:33	1/30/18 7:55	-2.9	-2.94	2.39	0.92	0.9	2.85	1.46	1.47	0.128095238	-0.76	0.08	-1	-0.94	-0.75	-0.87	-1.36	-2.9	-1.78	-2.12	-2.14	-0.56	-0.419444444
6584	akeune@indiana.edu	4	animation	villain	tragic	Female	36	Germany	2/3/18 12:07	2/3/18 12:27	-3	-3	0.1	2.92	2.89	2.96	3	3	0.27952381	0.03	0.03	0.05	-0.05	-0.01	-3	-3	-3	-3	-3	-3	-3	-0.581944444
10671	cadshann@indiana.edu	4	animation	villain	tragic	Female	33	United States	1/30/18 10:57	1/30/18 11:19	-3	-2.9	-2.82	-2.93	-2.93	0.04	-0.96	-2.31	-0.802380952	0.92	0.92	-1.03	1.24	1.5	1.42	-2.9	-2.21	-0.01	-2	-2.94	-2.33	-0.206111111
12847	tmxavier@indiana.edu	4	animation	villain	tragic	Female	24	Brazil	1/30/18 5:32	1/30/18 5:51	-1.8	-2.89	1.08	-0.41	-0.3	2.95	2.87	2.22	0.04047619	0.27	-0.17	0.33	-0.29	-0.29	0.23	-1.45	-2.1	-1.37	-0.7	-1.11	-0.41	-0.196111111
15117	abdalfai@indiana.edu	4	animation	villain	tragic	Male	29	Saudi Arabia	1/30/18 6:39	1/30/18 7:07	-3	-3	1.63	-3	1.68	3	3	1.72	-0.046190476	3	3	3	3	3	3	-3	3	3	0.15	1.05	-1.27	0.581388889
19751	lruck@iu.edu	4	animation	villain	tragic	Female	28	United States	1/31/18 4:38	1/31/18 4:55	-1.79	-2.9	0.75	-0.7	-1.17	1.03	1.84	-2.95	-0.368095238	-0.97	0.08	1	1.05	-0.06	0.86	-2.78	-2.73	-0.06	-1.02	-2.9	-1.45	-0.249444444
19820	melzaree@iu.edu	4	animation	villain	tragic	Male	34	Egypt	1/31/18 11:24	1/31/18 11:48	-0.12	0.1	0.1	1.16	1.34	1.33	-1.25	1.45	0.255238095	-1.94	-1.72	-1.5	-1.92	-0.21	-1.16	0.27	-0.19	-0.22	-1.09	-0.16	-0.13	-0.276944444
30865	eahoffa@indiana.edu	4	animation	villain	tragic	Female	30	United States	2/3/18 6:46	2/3/18 7:14	-2.94	-2.91	0.13	0.02	-0.03	-0.03	2.98	0.02	-0.273333333	1.04	1.05	0.98	0.02	-1.56	1.01	-1.75	-2.54	-1.69	-2.44	-1.32	-1.19	-0.233055556
37692	ssanongu@indiana.edu	4	animation	villain	tragic	Female	39	Thailand	1/31/18 11:13	1/31/18 11:35	-2.88	-2.84	-0.01	0.22	-0.22	1.89	2.54	1.48	-0.112380952	2.84	2.89	2.93	2.86	2.84	2.78	1.17	2.82	3	2.8	2.84	-2.05	0.77
40630	ambwerne@indiana.edu	4	animation	villain	tragic	Female	40	United States	3/3/18 11:05	3/3/18 11:23	-2.88	-2.94	-2.91	-2.89	-2.89	-2.94	0.18	-2.96	-0.971904762	-2.91	-2.91	-2.96	-2.88	-2.9	-2.93	-3	-3	-3	-3	-3	0.12	-0.899166667
40768	gsebesta@indiana.edu	4	animation	villain	tragic	Female	24	United States	2/4/18 2:41	2/4/18 3:15	-2.9	-2.94	0.17	-1.6	-1.76	-1.77	-1.82	-1.62	-0.591428571	-1.41	-0.38	-0.95	-1.56	-1.55	0.17	-2.59	-1.57	-1.67	-1	0.58	-1.19	-0.364444444
42021	lemecoop@iu.edu	4	animation	villain	tragic	Female	39	United States	1/31/18 7:42	2/1/18 10:20	-2.75	-2.81	1.72	-1.46	1.5	1.31	2.04	2.13	-0.017142857	-0.04	-0.48	-0.35	0.35	0.87	-1.53	-1.98	-2.34	-0.63	-1.88	-1.63	-1.53	-0.310277778
42916	ryancook@iu.edu	4	animation	villain	tragic	Male	29	United States	2/1/18 8:45	2/1/18 9:02	-3	-2.92	-2.91	-3	-0.19	2.86	0.08	2.86	-0.3	-2.21	-1.84	-2.96	-2.83	-2.77	-2.95	-2.96	-2.89	-2.85	-2.88	-2.8	0.78	-0.81
54987	breewern@ius.edu	4	animation	villain	tragic	Female	20	United States	0000-00-00 00:00:00	0000-00-00 00:00:00	-1.35	-1.93	0.97	-1.65	2.01	2.13	-0.42	0.52	0.033333333	-1.96	-1.8	-2.86	-2.79	-1.4	-0.43	-2.86	-2.94	-2.88	-0.97	-1.99	-1.81	-0.685833333
55682	alysshaw@iu.edu	4	animation	villain	tragic	Female	19	United States	0000-00-00 00:00:00	0000-00-00 00:00:00	-2.27	-2.25	-1.69	-2.13	-1.37	1.24	1.42	-0.37	-0.420952381	-0.29	-0.03	0.43	0.86	2.04	1.01	-0.5	0.97	0.61	-0.84	0.26	2.18	0.186111111
56063	najotayl@iu.edu	4	animation	villain	tragic	Female	63	United States	0000-00-00 00:00:00	0000-00-00 00:00:00	-2.14	-2.34	-1.06	-1.76	-1.92	0.78	-1.64	-1.5	-0.473333333	0.18	0.63	1.04	1.39	1.28	1.56	-1.95	-1.85	-0.61	-1.85	-1.36	1.15	-0.010833333
57584	subklein@iu.edu	4	animation	villain	tragic	Female	24	United States	0000-00-00 00:00:00	0000-00-00 00:00:00	-2.91	-2.97	-2.96	-0.32	-0.29	-0.29	2.96	2.84	-0.328571429	0.86	0.88	1.21	1.19	1.31	1.33	-1.85	-1.03	1.67	0.11	-2	-1.11	0.071388889
70238	alecfumu@iu.edu	4	animation	villain	tragic	Male	20	Romania	0000-00-00 00:00:00	0000-00-00 00:00:00	0.46	-2.22	1.75	1.04	0.96	0.88	2.39	-2.23	0.03047619	0.65	-1.28	0.8	1.71	1.73	1.49	-0.84	1.36	1.36	-1.39	0.66	1.14	0.205277778
70992	gousley@iu.edu	4	animation	villain	tragic	Female	20	United States	0000-00-00 00:00:00	0000-00-00 00:00:00	-2.88	-2.88	-2.94	-2.84	-2.86	2.7	2.73	-2.72	-0.686666667	-0.64	-1.56	-0.93	-1.49	-0.71	2.68	0.38	-0.5	-0.22	-0.43	-2.17	0.58	-0.139166667
76751	karlmidd@iupui.edu	4	animation	villain	tragic	Female	20	United States	0000-00-00 00:00:00	0000-00-00 00:00:00	-0.74	-2.55	0.19	-0.03	-0.05	-0.17	-0.53	-0.17	-0.167619048	-1.69	-0.78	-1.83	-1.56	-1.61	-2.19	-1.35	-2.46	0.11	-0.11	0.11	-0.82	-0.393888889
82722	abbymark@iu.edu	4	animation	villain	tragic	Female	19	United States	0000-00-00 00:00:00	0000-00-00 00:00:00	-3	-3	-1.04	-0.65	-0.67	0.43	-0.65	-1.35	-0.441904762	-0.78	-0.23	-1.88	-0.47	-0.93	0.01	-1.34	-0.52	-0.84	-0.01	-1.38	-0.11	-0.235555556
86828	cokeilma@iun.edu	4	animation	villain	tragic	Female	22	United States	0000-00-00 00:00:00	0000-00-00 00:00:00	-2.96	-2.94	-2.95	-0.36	-0.37	-0.37	0.35	-0.36	-0.490952381	-2.93	0.18	-3	-2.92	-2.9	-2.98	-2.97	-2.93	-2.98	-2.97	-1.24	-2.92	-0.848888889
96051	aukruege@iupui.edu	4	animation	villain	tragic	Male	20	United States	0000-00-00 00:00:00	0000-00-00 00:00:00	-3	-3	1.55	-1.73	-1.65	-1.84	-0.09	0.89	-0.418095238	-0.68	-1.27	-2.43	-1.2	-1.9	-0.52	-2.35	-2.91	-1.59	-2.13	0.82	-1.8	-0.498888889
100621	hshoguec@iupui.edu	4	animation	villain	tragic	Female	41	United States	0000-00-00 00:00:00	0000-00-00 00:00:00	0.92	-2.79	2.81	0.06	-0.46	1.43	-0.69	-2.08	-0.005238095	-0.06	2.28	1.63	1.51	0.13	1.24	-2	-2.61	-2.16	-2.4	-2.71	0.03	-0.142222222
104094	alyhalco@iupui.edu	4	animation	villain	tragic	Female	22	United States	0000-00-00 00:00:00	0000-00-00 00:00:00	0.24	-0.9	0.93	0.09	0.37	1.03	-1.85	0.23	0.094761905	-1.34	-0.68	-1.28	-0.58	-0.14	-0.66	-1.41	-2.35	-1.74	-1.06	0.94	-2.13	-0.345277778
104827	jasberg@iu.edu	4	animation	villain	tragic	Female	18	United States	0000-00-00 00:00:00	0000-00-00 00:00:00	-0.13	0.16	0.19	0.82	0.85	0.98	2.96	-0.08	0.132857143	0.05	-2.98	-2.97	-2.98	0.05	-2.97	-0.19	0.13	0.1	-0.78	-2.24	-0.07	-0.4125
106556	thovisjo@iu.edu	4	animation	villain	tragic	Male	19	United States	0000-00-00 00:00:00	0000-00-00 00:00:00	-0.75	-1.57	3	0.82	1.29	1.29	1.27	1.25	0.253809524	-0.29	1.13	1.15	-1.24	-0.06	1.54	-2.07	-1.25	0.02	-1.46	2.19	-0.87	-0.033611111
107119	johnmacm@indiana.edu	4	animation	villain	tragic	Male	20	Canada	0000-00-00 00:00:00	0000-00-00 00:00:00	0.04	-0.04	2.05	0.9	1.2	2.02	2.05	1.46	0.363333333	0.02	0.59	-0.47	0.55	0.08	-0.61	-1.3	-0.78	-0.83	-1.05	0.46	-1.2	-0.126111111
110171	beagarci@iu.edu	4	animation	villain	tragic	Female	32	United States	0000-00-00 00:00:00	0000-00-00 00:00:00	-1.84	-2.71	-2.9	-2.83	-2.92	2.8	-2.87	2.89	-0.357619048	2.9	2.89	2.84	2.81	2.92	2.9	0.33	-0.4	1.11	-2.76	-2.86	2.87	0.431944444
114807	sajakimb@iu.edu	4	animation	villain	tragic	Female	20	United States	0000-00-00 00:00:00	0000-00-00 00:00:00	-2.96	-2.89	-2.42	-2.38	-1.79	1.89	1.32	2.67	-0.375238095	-1.65	1.59	1.4	1.54	1.64	2.32	0.84	0.45	0.23	-0.06	-2.13	-1.48	0.130277778
118282	jtsheare@iu.edu	4	animation	villain	tragic	Male	25	United States	0000-00-00 00:00:00	0000-00-00 00:00:00	-1.51	-2.9	-1.05	-2.86	-2.96	-3	0.66	0.8	-0.641904762	2.9	2.92	2.56	1.7	2.42	2.44	2.48	2.53	2.54	2.51	2.19	-2.38	0.689166667
120526	anihart@indiana.edu	4	animation	villain	tragic	Female	22	United States	0000-00-00 00:00:00	0000-00-00 00:00:00	-0.92	-2.95	2.54	0.5	1.13	2.39	-0.66	2.36	0.24047619	1.41	1.16	1.02	1.49	1.64	1.02	0.43	1.39	0.55	0.02	1.78	1.13	0.362222222
122610	milltara@ius.edu	4	animation	villain	tragic	Female	24	United States	0000-00-00 00:00:00	0000-00-00 00:00:00	-1.99	-1.73	0.18	-0.3	-0.22	0.93	0.6	-1.05	-0.199047619	-0.77	-0.77	0.03	-0.58	-0.53	-1.05	-1.02	-0.3	-0.94	-0.03	0.27	-0.97	-0.185
125779	mlstallm@iu.edu	4	animation	villain	tragic	Female	20	United States	0000-00-00 00:00:00	0000-00-00 00:00:00	-2.84	-2.77	-0.87	-1.66	-1.46	-1.6	-1.27	-1.43	-0.601428571	1.03	-1.36	0.96	0.94	-1.1	-0.08	-1.92	-1.88	-0.76	-1.43	-0.61	-1.04	-0.201388889
126830	mltovey@iupui.edu	4	animation	villain	tragic	Female	19	United States	0000-00-00 00:00:00	0000-00-00 00:00:00	-1.34	-1.63	0.2	-0.65	1.98	1.96	-1.96	0.08	0.028571429	0.13	0.11	1.6	1.04	1.03	1.85	-0.12	0.08	-0.08	0.94	1.61	0.51	0.241666667
128628	krj24@iupui.edu	4	animation	villain	tragic	Female	19	United States	0000-00-00 00:00:00	0000-00-00 00:00:00	-2.99	-2.97	0.05	-0.23	-0.18	-1.19	-0.64	-0.09	-0.361904762	-1.17	-2.15	-1.89	-1.61	-1.88	-0.02	-0.1	-1.32	-1.86	-2.89	-2.94	-0.14	-0.499166667
129240	lkoss@iu.edu	4	animation	villain	tragic	Female	19	United States	0000-00-00 00:00:00	0000-00-00 00:00:00	-2.73	-2.64	-2.68	-2.71	-2.38	-0.06	2.12	0.61	-0.59952381	-2.24	-1.22	-2.16	-1.46	-1.97	-2.24	-2.63	-2.52	-1.79	-2.63	-2.19	-1.87	-0.692222222
130978	lmbruno@iupui.edu	4	animation	villain	tragic	Female	50	United States	0000-00-00 00:00:00	0000-00-00 00:00:00	-2	-2.22	0.73	0.9	0.91	0.74	1.85	1.51	0.027142857	-1.91	1.76	-2.53	-2.72	-0.1	2.12	-2.64	-2.4	-1.94	-2.64	-0.2	-1.11	-0.3975
138850	skyswitz@iu.edu	4	animation	villain	tragic	Female	19	United States	3/8/18 5:41	3/8/18 6:01	-2.75	-2.9	0.36	0.43	1.04	2.13	0.14	-1.98	-0.174761905	-1.59	0.11	-2.86	-2.89	1.87	-1.29	-2.97	-2.87	-3	-0.27	-0.04	-0.33	-0.448055556
141804	mwrisley@iu.edu	4	animation	villain	tragic	Female	21	United States	0000-00-00 00:00:00	0000-00-00 00:00:00	-0.67	-2.97	1.91	1.19	1.19	1.27	2	0.84	0.131428571	-1.27	-1.27	-0.61	-0.21	0.09	1.67	-1.11	-0.24	-0.12	-0.49	0.05	-0.53	-0.112222222
142139	jfcurry@indiana.edu	4	animation	villain	tragic	Male	22	United States	0000-00-00 00:00:00	0000-00-00 00:00:00	1.66	0.79	2	1.07	1.04	1.08	0.87	-0.89	0.321428571	-2.96	-1.27	1.21	-0.57	0.94	-0.78	-1.73	-0.65	-0.71	0.63	1.65	-0.95	-0.144166667
146331	mmhayden@iu.edu	4	animation	villain	tragic	Female	21	United States	2/7/18 6:02	2/7/18 6:19	-1.71	-1.37	-0.3	-1.26	-1.52	-0.68	0.75	-0.71	-0.35952381	-0.65	-0.52	-1.19	-0.4	1.07	-0.81	-1.04	-0.32	0.12	-1.5	-0.61	-0.44	-0.174722222
147674	nadye@iu.edu	4	animation	villain	tragic	Male	20	United States	0000-00-00 00:00:00	0000-00-00 00:00:00	0.76	0.72	1.01	0.68	0.53	1.82	-1.48	-0.34	0.246666667	-1.44	-0.8	-1.45	-2.08	-2.23	-0.82	-0.61	-1.87	-1.6	-0.45	0.27	-1.52	-0.405555556
150010	krhenson@indiana.edu	4	animation	villain	tragic	Female	25	United States	0000-00-00 00:00:00	0000-00-00 00:00:00	-2.63	-1.85	1.1	0.57	-1.44	-1.84	-2.97	-2.43	-0.405714286	-2.82	-2.89	-2.75	-2.25	-2.36	-2.98	-0.34	-0.59	-1.84	-1.88	-1.82	-1.56	-0.668888889
155657	mmpodell@iu.edu	4	animation	villain	tragic	Female	19	United States	1/30/18 10:31	1/30/18 10:46	-2.95	-2.91	-2.94	-2.95	-2.85	-2.93	0.02	1.28	-0.773809524	-2.95	0.22	-2.89	-2.98	2.87	-2.93	-2.91	-2.93	-2.93	-2.94	-2.94	1.01	-0.619444444
157148	ehuereca@iue.edu	4	animation	villain	tragic	Female	27	United States	0000-00-00 00:00:00	0000-00-00 00:00:00	-2.04	-2.9	0.54	1.9	2.27	2.87	-0.4	2.54	0.246666667	-2.04	-2.04	2.04	0.01	-0.48	0.73	-0.72	-1.9	-0.14	-2.43	-1.67	-0.09	-0.2425
159567	mileturn@iu.edu	4	animation	villain	tragic	Female	31	United States	0000-00-00 00:00:00	0000-00-00 00:00:00	2.15	-0.87	2.89	2.81	2.86	2.88	2.79	2.63	0.730952381	2.96	2.85	2.86	2.9	2.86	2.8	-0.37	2.89	2.9	0.24	-0.18	-0.18	0.625833333
160202	thlay@ius.edu	4	animation	villain	tragic	Female	24	United States	0000-00-00 00:00:00	0000-00-00 00:00:00	-2.83	-2.76	-2.01	-2.8	-2.8	1.34	2.72	1.32	-0.501904762	-0.13	1.07	0.48	0.02	0.05	0.06	-1.41	-1.16	-0.95	-1.56	-2.4	-1.44	-0.204722222
161996	alegrang@iupui.edu	4	animation	villain	tragic	Female	19	United States	0000-00-00 00:00:00	0000-00-00 00:00:00	-2.84	-2.79	0.15	1.3	1.55	1.61	-1.05	2.23	0.057619048	2.62	2.61	2.34	2.41	2.42	2.07	-1.3	-2.41	-0.02	-1.75	0.45	0.16	0.266666667
162132	mbarillo@indiana.edu	4	animation	villain	tragic	Female	22	United States	0000-00-00 00:00:00	0000-00-00 00:00:00	1.4	-0.49	1.4	-1.08	1.13	1.28	-0.57	-0.88	0.131428571	-1.21	-0.23	-0.57	-0.31	-0.36	0.3	-1.37	-2.12	-0.31	-2.35	-1.53	-0.36	-0.289444444
167389	celegge@iupui.edu	4	animation	villain	tragic	Female	40	United States	0000-00-00 00:00:00	0000-00-00 00:00:00	-2.88	-2.95	2.9	-2.9	-2.95	2.05	2.97	-1.34	-0.384285714	-1.28	-1.28	-1.61	-1.39	0.13	-0.18	-0.02	-0.2	-0.25	-0.53	0.01	-0.02	-0.183888889
175008	snpoole@iu.edu	4	animation	villain	tragic	Female	21	United States	0000-00-00 00:00:00	0000-00-00 00:00:00	-3	-3	-3	-1.31	-3	-0.86	0.86	-3	-0.817619048	-1.48	-0.21	-1.06	-1.84	-1.18	-0.65	-3	-3	-1.43	-1.26	-1.08	-2.14	-0.509166667
178335	johasanc@iun.edu	4	animation	villain	tragic	Female	28	United States	0000-00-00 00:00:00	0000-00-00 00:00:00	-2.44	-2.42	1.09	-1.89	2.22	1.65	1.6	2.05	0.012380952	-2.05	-1.56	-2.12	-1.59	-1.79	-2.5	0.29	0.02	-1.71	-2.53	-0.27	-0.29	-0.447222222
179658	trinthom@iu.edu	4	animation	villain	tragic	Female	19	United States	0000-00-00 00:00:00	0000-00-00 00:00:00	-2.89	-2.51	-0.75	-2.78	-2.86	-2.19	0.11	-0.83	-0.705238095	-1.97	-0.76	-0.81	-0.92	-0.1	1.07	-2.22	-1.94	-0.94	-1.47	-1.54	-0.87	-0.346388889
183028	nnbarret@iupui.edu	4	animation	villain	tragic	Female	23	United States	0000-00-00 00:00:00	0000-00-00 00:00:00	-3	-3	0.1	-3	-3	-0.03	3	0	-0.568095238	-3	-3	-3	-3	1.5	1.88	0.04	-2.99	-3	-3	0.01	3	-0.404444444
188521	tcvonder@iu.edu	4	animation	villain	tragic	Male	20	United States	0000-00-00 00:00:00	0000-00-00 00:00:00	0.06	-3	0.94	0.01	-0.04	-0.04	3	0.14	-0.091904762	-0.09	3	0.24	-0.55	-0.75	-0.39	-1.74	-2.4	-1.5	0.05	0.37	-0.08	-0.106666667
192312	ericksea@iu.edu	4	animation	villain	tragic	Female	19	United States	0000-00-00 00:00:00	0000-00-00 00:00:00	-1.91	0.26	1.78	-1.6	-1.33	1.5	1.64	-1.08	-0.113333333	-0.49	-0.66	-1.99	-2.56	-2.35	-2.42	-2.3	-2.87	-2.78	-1.15	0.11	-1.86	-0.592222222
193933	sovertoo@indiana.edu	4	animation	villain	tragic	Other	19	United States	0000-00-00 00:00:00	0000-00-00 00:00:00	-2.84	-2.88	-2.72	-2.8	-2.9	1.06	1.16	-2.05	-0.72047619	-1.96	0.04	-1.11	-1.14	-1.8	-0.15	-0.79	-0.58	-1.37	-1.51	-1.19	-0.91	-0.346388889
196408	jelysing@iu.edu	4	animation	villain	tragic	Female	40	United States	0000-00-00 00:00:00	0000-00-00 00:00:00	-1.63	-2.1	1.67	1.08	-0.14	1.4	2.13	0.91	0.056666667	-2.86	-1.37	-1.41	-2.47	-1.8	-1.91	-2.21	-1.58	-2.89	-1.68	-1.61	-1.8	-0.655277778
197608	fpsmith@iu.edu	4	animation	villain	tragic	Male	19	United States	0000-00-00 00:00:00	0000-00-00 00:00:00	-3	-2.43	1.67	1.34	1.34	0.13	-0.63	0.58	-0.017619048	-1.49	2.36	-2.3	-2.57	-2.07	-2.34	-1.34	-2.09	-1.79	-1.88	-1.29	-1.15	-0.498611111
201432	mcmaggar@iu.edu	4	animation	villain	tragic	Female	22	United States	0000-00-00 00:00:00	0000-00-00 00:00:00	-2.47	-2.39	1.46	1.09	1.12	1.75	2.21	1	0.074285714	-1.09	-0.33	0.88	-1.32	-1.26	0.1	-1.6	-1.93	-0.16	-1.17	-1.9	-1.03	-0.300277778
208871	ashtedwa@iu.edu	4	animation	villain	tragic	Male	20	United States	0000-00-00 00:00:00	0000-00-00 00:00:00	-3	-3	-3	-1.48	-2.15	-2.25	-0.57	-1.84	-0.796190476	2.47	2.52	1.34	1.58	0.12	0.41	-3	-2.92	-2.51	-2.39	-2.43	-2.51	-0.203333333
209177	zhancock@iu.edu	4	animation	villain	tragic	Female	20	United States	0000-00-00 00:00:00	0000-00-00 00:00:00	-1.88	-2.61	2.32	0.58	2.04	1.37	2.24	1.27	0.147142857	-2.79	-2.22	-2.16	-2.35	-2.12	-1.29	-1.23	-0.77	0.07	-0.53	-0.4	-2.08	-0.496388889
211394	klcifizz@indiana.edu	4	animation	villain	tragic	Other	28	United States	0000-00-00 00:00:00	0000-00-00 00:00:00	-2.9	-2.94	-1.75	-2.15	-2.31	-2.37	2.16	-2.24	-0.793333333	-2.91	-1.8	-2.37	-1.34	-1.86	-2.11	-2.99	-2.98	-1.58	-2.29	-2.58	-0.8	-0.711388889
214129	dsetero@iu.edu	4	animation	villain	tragic	Female	22	Philippines	0000-00-00 00:00:00	0000-00-00 00:00:00	-2.98	-2.86	-2.85	-2.94	-0.41	-0.27	1.56	1.92	-0.494761905	-1.51	-1.11	-2.18	-2.07	-1.71	-2.56	-2.59	-2.45	-1.21	-3	-2.63	2.72	-0.563888889
218538	cjbowlin@iupui.edu	4	animation	villain	tragic	Female	39	United States	0000-00-00 00:00:00	0000-00-00 00:00:00	1.15	-1.13	1.68	-1.9	-1.9	-1.97	2.09	0	-0.193809524	-2.39	-2.36	-2.29	-2.46	-2.51	-2.67	-2.62	-2.15	-2.07	-2.39	-1.8	-1.28	-0.749722222
220054	barorick@iu.edu	4	animation	villain	tragic	Male	24	United States	0000-00-00 00:00:00	0000-00-00 00:00:00	0.59	1.13	1.69	0.25	0.29	0.39	1.08	0.82	0.245714286	-1.98	-1	-1.74	-2.09	-1.98	-0.86	-0.02	-0.02	-0.06	-0.56	-0.75	-0.86	-0.331111111
224527	daisrobe@indiana.edu	4	animation	villain	tragic	Female	23	United States	0000-00-00 00:00:00	0000-00-00 00:00:00	-1.46	-1.99	1.58	1.47	1.42	1.5	1.58	0.18	0.128571429	-0.04	0.82	1.19	-0.05	-0.8	1.45	-1.91	-1.19	-1.22	-0.11	0.08	-1	-0.077222222
232703	kelljose@iu.edu	4	animation	villain	tragic	Male	19	United States	0000-00-00 00:00:00	0000-00-00 00:00:00	-1.99	-0.93	2.5	1.56	1.9	1.56	2.16	0.73	0.253809524	-0.68	-1.68	-1.43	-1.19	-1.41	-1.76	-2.75	-2.78	-2.34	-2.93	-1.39	-2.18	-0.625555556
233751	allywise@iu.edu	4	animation	villain	tragic	Female	19	United States	2/2/18 8:28	2/2/18 10:30	-0.37	-0.13	0.92	0.53	0.23	0.43	1.09	-0.71	0.042857143	-2.09	-1	-1.36	-0.97	-0.9	-1.62	-2.02	-1.3	-1.82	-1.81	0.17	-2.63	-0.481944444
255411	jocmckin@indiana.edu	4	animation	villain	tragic	Female	26	United States	0000-00-00 00:00:00	0000-00-00 00:00:00	0.46	-0.46	1.9	-1.53	0.78	0.93	1.2	1.05	0.149047619	-1.02	-1.02	-1.19	-1.09	0.35	0.38	-0.66	0.03	-0.31	-0.7	-0.28	0.1	-0.150277778
265278	kkleimol@indiana.edu	4	animation	villain	tragic	Female	23	United States	0000-00-00 00:00:00	0000-00-00 00:00:00	1.69	-1.65	1.92	0.99	0.47	0.77	2.15	0.45	0.220952381	-2.34	-2.32	-2.91	-2.98	-2.15	-2.5	-1.62	-2.44	-2.56	-2.14	0.06	-0.03	-0.664722222
268883	jteitelm@iu.edu	4	animation	villain	tragic	Female	21	United States	0000-00-00 00:00:00	0000-00-00 00:00:00	-2.84	-2.89	0.45	0.28	-0.06	-0.14	0.36	-0.24	-0.259047619	-2.22	0.15	-0.17	0.24	-0.27	-0.95	-0.24	0.24	0.18	-0.17	0.14	-0.07	-0.087222222
272499	rjoy@iue.edu	4	animation	villain	tragic	Female	19	United States	0000-00-00 00:00:00	0000-00-00 00:00:00	-2	-2.67	0.14	-1.93	-1.3	1.01	1.74	-0.11	-0.326666667	-0.52	1.6	-1.95	-2.51	1.61	-2.08	-2.07	-2.87	-2.17	-2.87	-2.87	-2.82	-0.542222222
276594	jsanidad@indiana.edu	4	animation	villain	tragic	Female	23	United States	0000-00-00 00:00:00	0000-00-00 00:00:00	-2.86	-2.93	0.26	0.87	0.8	0.8	1.28	1.97	-0.051904762	-2.82	-2.82	-2.95	-2.74	-2.75	-2.87	-2.52	-2.77	-2.85	-2.93	-0.31	-0.83	-0.81
284464	ptzerr@iu.edu	4	animation	villain	tragic	Male	20	United States	0000-00-00 00:00:00	0000-00-00 00:00:00	-0.19	-2.19	0.62	0.83	1.19	0.2	1.2	0.85	0.062380952	-1.65	1.83	1.39	-0.3	-1.15	0.83	-2.19	-1.77	0.57	-1.4	1.32	-1.68	-0.116666667
290972	ammiethk@indiana.edu	4	animation	villain	tragic	Female	23	United States	0000-00-00 00:00:00	0000-00-00 00:00:00	1.72	-1.49	2.07	-0.06	0.22	2.18	2.15	0.19	0.23	-1.52	-0.57	0.83	0.19	-0.85	-0.58	-0.26	-0.85	-0.53	-0.7	-0.72	0.73	-0.134166667
295337	payshea@iupui.edu	4	animation	villain	tragic	Female	22	United States	0000-00-00 00:00:00	0000-00-00 00:00:00	-2.42	-2.36	1.15	-1.96	-1.67	-2.18	1.82	-2.08	-0.548571429	-2.98	-2.1	-1.36	-2.09	-0.58	-2.16	-1.81	-1.22	-0.1	-2.45	-2.43	-1.19	-0.568611111
314227	cuppc@iue.edu	4	animation	villain	tragic	Female	21	United States	0000-00-00 00:00:00	0000-00-00 00:00:00	-2.78	-2.82	-0.02	-0.11	2.34	2.1	2.43	2.3	0.048095238	-2.59	-2.59	-2.64	-2.46	-2.36	0.07	-2.44	1.79	1.67	0.22	2.2	2.16	-0.193611111
320881	mvoigt@indiana.edu	4	animation	villain	tragic	Female	21	United States	0000-00-00 00:00:00	0000-00-00 00:00:00	-2.86	-2.97	2.59	-2.31	1.43	-0.31	2.6	2.04	-0.113809524	-1.63	-1.63	-2.75	-2.39	-0.19	-2.79	-2.9	-2.63	-2.07	-2.89	-0.19	1.85	-0.561388889
325478	zfoote@iu.edu	4	animation	villain	tragic	Other	21	United States	0000-00-00 00:00:00	0000-00-00 00:00:00	-3	-2.98	1.69	0.17	0.17	1.28	2.58	-1.43	-0.195238095	0.28	0.28	1.5	0.04	-1.41	-0.47	-2.55	-2.24	0.03	-0.58	-0.92	-1.86	-0.219444444
325641	elbowen@iupuc.edu	4	animation	villain	tragic	Female	30	United States	0000-00-00 00:00:00	0000-00-00 00:00:00	-2.34	-2.6	-2.38	-2.39	-2.04	-0.97	0.45	-0.23	-0.616666667	1.03	0.77	1.61	1.72	1.31	2.3	-0.88	-0.07	0.77	2.51	-0.95	0.95	0.3075
3250	cklutzke@iu.edu	5	human	hero	happy	Male	51	United States	2/12/18 8:34	2/12/18 8:57	1.14	-0.64	1.6	0.63	0.64	-1.06	-0.81	-0.1	0.105238095	0.81	1.27	1.06	1.25	1.26	1.19	-1.05	0.88	0.88	-1.99	-2.56	0.56	0.098888889
4265	kzhangso@iupui.edu	5	human	hero	happy	Male	24	Puerto Rico	2/3/18 8:00	2/3/18 8:22	1.57	2.25	2.5	1.52	-0.55	1.68	2.5	2.49	0.545714286	-0.6	-0.86	2.52	1.85	1.43	1.33	0.54	2.3	1.61	0.65	1.82	0.35	0.359444444
8554	lamw@indiana.edu	5	human	hero	happy	Male	29	Hong Kong	1/30/18 4:11	1/30/18 4:32	2.11	0.35	2.21	1.89	1.89	1.98	1.77	1.91	0.587619048	-2.15	-2.11	-2.16	-2.17	-2.09	-2.05	-0.16	0.11	-1.83	-0.1	1.48	-1.46	-0.408055556
14199	lashwalk@iu.edu	5	human	hero	happy	Female	30	United States	1/31/18 3:16	1/31/18 3:36	-1.27	-1.19	1.71	0.03	-1.47	0.41	-0.44	-0.3	-0.099047619	-0.54	-0.8	-1.5	-1.19	-1.04	-1.22	-0.96	-0.48	-0.36	-1.65	-0.74	-0.3	-0.299444444
15718	krygibso@iupui.edu	5	human	hero	happy	Female	24	United States	2/3/18 8:33	2/3/18 8:55	0.53	0.21	2	0.04	-0.47	1.78	1.65	-0.06	0.191904762	0.76	-0.28	0.08	0.4	-0.58	-0.13	-1.38	1.15	-0.14	-1.72	-1.31	-0.24	-0.094166667
22136	dbtometi@iupui.edu	5	human	hero	happy	Female	29	United States	1/31/18 9:37	1/31/18 9:55	1.03	1.14	1.44	1.02	0.73	1.51	1.17	1.28	0.388095238	-1.49	-1.81	-1.04	-1.23	-1.28	-1.17	0.85	0.39	-0.71	-0.81	1.88	0.36	-0.168333333
25540	act4@iu.edu	5	human	hero	happy	Female	25	United States	1/31/18 4:41	1/31/18 4:58	-2.9	-2.45	-1.52	-2.41	-1.51	-0.69	0.06	0.51	-0.522380952	-2.43	-2.45	-2.9	-2.92	-1.88	-2.82	-1.24	-2.81	-2.37	-2.9	-1.74	-2.84	-0.813888889
27478	dlhatch@iu.edu	5	human	hero	happy	Male	44	United States	2/2/18 10:26	2/2/18 10:45	-2.21	-1.62	-0.41	-1.69	-0.08	0.99	1.09	-0.6	-0.267619048	-1.79	-1.39	-1.72	-1.65	-1.5	-1.4	-1.66	-1.39	-1.45	-1.4	-1.59	-1.24	-0.505
29875	snalluri@iupui.edu	5	human	hero	happy	Female	31	India	2/9/18 9:39	2/9/18 10:06	1.62	-0.84	2.2	-2.09	1.28	2.15	-1.74	2.61	0.33	-1.58	0.35	2.17	1.17	1.25	1.56	-0.36	0.2	0.51	-1.01	1.45	1.54	0.201388889
36169	gchartra@indiana.edu	5	human	hero	happy	Male	36	United States	2/1/18 8:51	2/1/18 9:09	2.52	0.13	1.94	2.14	2.14	2.27	-0.08	2.03	0.627142857	-0.05	-0.04	1.3	0.01	-0.04	0.02	1.21	-0.1	-0.08	0.04	2.13	-0.08	0.12
39123	achahin@iu.edu	5	human	hero	happy	Male	36	Syria	1/31/18 11:16	1/31/18 11:36	-0.07	1.17	0.77	-1.22	1.15	1.16	1.16	1.34	0.204761905	-1.68	-1.67	-1.6	-1.76	-1.81	-1.55	-1.08	-1.29	-1.53	-1.4	-1.57	-1.48	-0.511666667
40676	hilldm@iu.edu	5	human	hero	happy	Male	37	United States	2/1/18 12:17	2/1/18 12:32	1.33	2.23	-1.59	-2.77	1.17	2.62	0.22	0.77	0.179047619	-2.69	-2.61	-2.36	-2.54	-2.31	-2.23	-1.98	-0.03	-0.01	0.02	-0.17	-0.09	-0.472222222
41194	zdeitch@iupui.edu	5	human	hero	happy	Male	26	United States	2/1/18 3:27	2/1/18 3:47	1.2	0.83	2.63	1.88	0.6	1.21	0.5	1.28	0.458571429	-1.67	-0.75	-1.83	-1.42	-0.62	-1.43	-0.42	-0.36	-0.33	-0.97	1.52	-1.03	-0.258611111
44115	crathbur@iu.edu	5	human	hero	happy	Female	24	United States	2/4/18 2:45	2/4/18 3:00	-0.85	1.13	0.87	-0.87	-0.17	-1.03	0.71	-0.87	-0.085238095	-0.01	0.02	-1.03	-1.1	-0.14	-0.06	-0.06	0.06	0.28	-0.09	0.6	-0.39	-0.053333333
45111	djstory@indiana.edu	5	human	hero	happy	Male	37	United States	1/31/18 7:49	1/31/18 8:11	0.64	1.6	1.57	0.78	0.87	1.01	1.38	1.15	0.362857143	0.03	1.13	0.37	1.11	1.4	-0.21	-0.19	0.58	0.65	-2.22	-1.32	2.11	0.095555556
45816	janmcdow@iu.edu	5	human	hero	happy	Female	44	United States	1/31/18 8:43	1/31/18 9:01	0.79	1.86	1.67	-0.37	0.82	1.07	1.38	1.71	0.35952381	1.38	1.04	0.71	1.66	1.19	1.16	0.65	1.69	1.39	1.18	1.13	-0.02	0.365555556
56219	tieayres@ius.edu	5	human	hero	happy	Female	25	United States	0000-00-00 00:00:00	0000-00-00 00:00:00	0.5	1.4	2.44	-1.06	1.01	-1.12	-1.56	0.44	0.171904762	-1.79	-2.8	-1.86	-2.11	-2.68	-2.93	-0.05	-0.27	-0.78	-1.63	-1.88	-1.01	-0.549722222
56522	jazmagee@iu.edu	5	human	hero	happy	Female	20	United States	0000-00-00 00:00:00	0000-00-00 00:00:00	-1.45	-0.7	0.25	-1.62	-0.5	-1.7	0.59	-0.67	-0.304285714	2.91	-0.09	-3	2.91	-0.09	-2.91	-2.91	2.91	3	-2.91	2.91	2.91	0.156666667
58623	rogerjam@indiana.edu	5	human	hero	happy	Male	24	United States	0000-00-00 00:00:00	0000-00-00 00:00:00	2.63	2.29	3	0.95	0.31	3	0.97	-0.84	0.54	2.62	1.89	-0.33	-0.59	1.76	1.93	0.49	1.11	2.39	0.06	2.64	-0.45	0.375555556
62422	luancher@iu.edu	5	human	hero	happy	Male	19	United States	0000-00-00 00:00:00	0000-00-00 00:00:00	-0.17	0.14	1.31	-0.65	0.83	1.44	1.58	-1.31	0.075714286	-2.86	-2.93	-2.94	-2.92	-2.96	-2.93	-1.46	-2.94	-2.72	-2.9	-2.03	-0.44	-0.834166667
64011	cs82@iuk.edu	5	human	hero	happy	Female	33	United States	0000-00-00 00:00:00	0000-00-00 00:00:00	1.95	1.34	2.02	1.54	1.63	1.9	1.79	2.52	0.614285714	0.15	0.15	0.59	0.04	0.07	-0.08	0.06	0.78	0.6	0.58	0.86	0.18	0.110555556
65889	alindahl@iu.edu	5	human	hero	happy	Female	33	United States	0000-00-00 00:00:00	0000-00-00 00:00:00	0.7	1.2	1.31	-0.79	-1.03	1.68	0.92	0.53	0.171428571	-0.08	-0.83	0.62	-0.53	-0.49	0.02	-0.3	-0.13	-0.17	-0.35	0.47	-0.02	-0.049722222
66416	misula@iu.edu	5	human	hero	happy	Female	22	Malaysia	0000-00-00 00:00:00	0000-00-00 00:00:00	-1.91	-0.74	2.36	-2.64	-2.52	0.53	2.83	2.43	-0.118571429	-2.96	-2.83	-2.77	-2.95	-2.85	-2.9	-2.9	-1.29	-2.9	-2.9	-0.51	-2.58	-0.842777778
71070	gwlandis@iupui.edu	5	human	hero	happy	Male	20	United States	0000-00-00 00:00:00	0000-00-00 00:00:00	-1.36	-1.16	-0.07	-2.53	-2.88	-0.63	-0.5	-2.11	-0.511428571	0.56	0.59	0.84	1.3	1.55	0.45	-0.2	0.46	-0.07	0.06	1.5	-0.27	0.188055556
81551	tyladams@ius.edu	5	human	hero	happy	Male	24	United States	0000-00-00 00:00:00	0000-00-00 00:00:00	-1.74	-2.05	2.2	-1.02	0.45	0.53	-0.16	2.05	0.02	-1.76	-2.57	-2.97	-2.86	-1.57	-1.73	-0.84	-0.82	-0.01	-1.79	2.83	-0.72	-0.411388889
91080	edixongo@iu.edu	5	human	hero	happy	Female	25	United States	0000-00-00 00:00:00	0000-00-00 00:00:00	2.45	2.41	2.35	2.31	2.31	2.34	2.32	2.45	0.791428571	-2.97	-2.91	-2.96	-2.94	-2.94	-2.9	-2.93	-2.97	-3	-2.96	2.99	-2.94	-0.8175
91321	cteitelb@indiana.edu	5	human	hero	happy	Female	22	United States	0000-00-00 00:00:00	0000-00-00 00:00:00	1.56	1.59	2.32	2.05	1.83	1.77	1.9	2.03	0.626190476	-0.38	0.99	0.87	0.99	0.72	1.3	-0.6	0.91	1	-0.12	-0.95	0.65	0.149444444
93517	bgcole@ius.edu	5	human	hero	happy	Male	57	United States	0000-00-00 00:00:00	0000-00-00 00:00:00	2.93	2.42	2.94	1.77	1.96	1.96	2.21	2.61	0.79	0.29	-0.77	1.5	0.26	0.28	0.53	-0.18	0.8	0.24	0.84	2.14	-1.06	0.135277778
96984	vsharmon@iu.edu	5	human	hero	happy	Female	22	United States	0000-00-00 00:00:00	0000-00-00 00:00:00	2.93	1.21	2.93	-0.22	2.07	1.92	1.11	2.02	0.612380952	-1.68	-1.62	-1.68	-1.62	-1.54	-1.74	0.09	-1.55	-1.67	-1.62	-1.89	-1.89	-0.511388889
99395	kennferg@iue.edu	5	human	hero	happy	Female	21	United States	0000-00-00 00:00:00	0000-00-00 00:00:00	2.41	-0.7	2.58	2.02	2.26	2.1	-1.01	1.05	0.558095238	1.49	1.71	2.29	2.35	2.35	2.53	0.14	2.09	2.14	2.29	2.01	2.08	0.651944444
102980	branblan@iue.edu	5	human	hero	happy	Female	24	United States	0000-00-00 00:00:00	0000-00-00 00:00:00	2.92	1.56	3	2.04	2.85	2.93	1.82	2.34	0.84	-1	1.68	2.33	-0.05	2.06	2.69	0.38	1.17	1.78	1.57	2.82	-0.86	0.404722222
107395	dakowint@iu.edu	5	human	hero	happy	Male	19	United States	0000-00-00 00:00:00	0000-00-00 00:00:00	1.12	-0.02	1.57	-1.75	0.12	0.84	1.52	0.92	0.133333333	0.41	0.78	0.73	0.98	1.71	0.83	-0.45	1.21	0.75	-2.07	1.21	-0.57	0.153333333
115465	kdstarr@iupui.edu	5	human	hero	happy	Female	20	United States	0000-00-00 00:00:00	0000-00-00 00:00:00	-1.74	-1.42	-1.36	1.78	-0.21	1.86	0.91	0.96	-0.006190476	-1.05	-1.43	-1.17	-1.2	-0.09	1.26	0.47	1.13	-0.79	0.44	1.75	-0.55	-0.034166667
120268	cmialki@indiana.edu	5	human	hero	happy	Female	23	United States	0000-00-00 00:00:00	0000-00-00 00:00:00	0.22	-0.82	1.3	-0.72	0.22	0.77	-0.34	0.32	0.061428571	-0.84	-2.56	-1.01	-1.23	-1.36	-2.36	-0.33	-0.35	0.14	-1.54	1.85	-0.76	-0.2875
120712	chendaoh@iu.edu	5	human	hero	happy	Male	19	China	0000-00-00 00:00:00	0000-00-00 00:00:00	0.05	0.02	-0.1	-0.17	0	-0.28	0.23	-0.01	-0.023333333	0.01	0.01	-0.01	0.06	0.16	-0.16	-0.14	0.14	0.15	-0.09	0.09	0.09	0.008611111
120908	zbaleski@iu.edu	5	human	hero	happy	Male	26	United States	0000-00-00 00:00:00	0000-00-00 00:00:00	-2.78	-1.24	0.88	-1.95	-1.71	1.73	1.87	-1.79	-0.326666667	-0.51	-1.19	-1.63	-1.36	-1.36	-2.28	-2.16	-0.03	-1.52	-2.4	0.21	-1.93	-0.448888889
121563	cleckste@iu.edu	5	human	hero	happy	Female	19	United States	0000-00-00 00:00:00	0000-00-00 00:00:00	-1.78	-1.24	-1.5	-1.72	-1.72	-1.49	0.28	-1.46	-0.51952381	0.94	1.63	0.09	1.81	1.92	1.19	-1.69	-1.07	-0.9	-2.55	-1.33	-0.7	-0.018333333
127581	rvarela@indiana.edu	5	human	hero	happy	Male	25	United States	0000-00-00 00:00:00	0000-00-00 00:00:00	0.83	-1.1	2.62	-2.26	-2.26	1.3	2.94	2.83	0.093333333	-1.36	-1.36	-1.73	-1.84	-1.12	-1.93	-2.54	-0.67	-1.08	-0.06	1.77	-1.04	-0.36
128501	erworth@iu.edu	5	human	hero	happy	Female	19	United States	0000-00-00 00:00:00	0000-00-00 00:00:00	1.23	-0.76	2.37	-0.89	1.77	1.02	-0.68	0.47	0.248095238	-0.52	1.06	0.76	-0.76	-0.03	-1.28	-1.63	-1.81	-0.65	-1.34	0.73	-1.34	-0.189166667
138115	gadgrego@iupuc.edu	5	human	hero	happy	Male	24	United States	0000-00-00 00:00:00	0000-00-00 00:00:00	1.87	0.27	1.44	1.33	1.39	1.65	2.36	-0.37	0.360952381	-0.61	0.93	-0.93	0.13	1.43	-0.43	-1.03	-0.46	0.19	-1.02	-1.23	-0.84	-0.1075
139077	zhangal@iu.edu	5	human	hero	happy	Male	20	China	0000-00-00 00:00:00	0000-00-00 00:00:00	1.35	2.29	2.59	1.27	1.38	1.01	-0.41	-0.02	0.47	-1.38	-0.05	-0.93	-1.17	-1.08	0.73	0.02	-0.16	-0.36	-0.37	0.68	-0.53	-0.127777778
141321	moorehar@iu.edu	5	human	hero	happy	Male	19	United States	3/9/18 7:54	3/15/18 3:27	0.73	0.05	0.55	0.56	-2.56	-0.45	0.72	-0.88	-0.095238095	-1.4	-0.86	-1.02	-0.92	-0.81	-0.69	-1.42	-1.6	-2.18	-0.9	0.05	-0.92	-0.351944444
144661	alibrew@iu.edu	5	human	hero	happy	Female	18	United States	2/5/18 1:37	2/5/18 1:54	-1.28	1.98	0.31	-0.3	-0.34	1.37	1.37	1.04	0.132380952	-0.01	1.68	-2.83	-2.59	-0.01	-2.1	-1.79	-2.32	-2.39	-2.94	-1.01	-0.88	-0.4775
144862	sstpeter@iupui.edu	5	human	hero	happy	Female	31	United States	0000-00-00 00:00:00	0000-00-00 00:00:00	2	1.76	2.34	0.77	1.2	1.43	2.25	1.7	0.533333333	0.95	-0.41	0.85	0.81	0.63	0.92	1	1.2	0.68	1.12	1.6	0.16	0.264166667
146289	madfain@indiana.edu	5	human	hero	happy	Female	20	United States	0000-00-00 00:00:00	0000-00-00 00:00:00	0.42	-1.2	1.53	0.46	0.69	1.6	-0.95	1.07	0.217619048	-2.06	-1.29	-1.32	-1.96	-0.37	0.81	0.05	-0.25	-0.19	-0.47	0.76	-1.4	-0.213611111
148032	sroule@iu.edu	5	human	hero	happy	Female	20	United States	0000-00-00 00:00:00	0000-00-00 00:00:00	2.7	2.72	2.35	-1.35	-2.18	1.44	1.39	-2.07	0.171904762	0.43	0.86	1.03	1.2	-1.02	1.11	-1.34	-0.58	-0.44	0.9	2.02	-1.24	0.081388889
150832	lpavey@ius.edu	5	human	hero	happy	Female	24	United States	0000-00-00 00:00:00	0000-00-00 00:00:00	0.49	0.97	1.62	0.29	0.39	0.49	-0.24	0.74	0.237619048	0.21	0.93	0.36	0.29	1.23	-0.16	-0.98	-0.33	-0.1	-0.46	0.98	-0.74	0.034166667
154206	jcandre@iusb.edu	5	human	hero	happy	Female	21	United States	0000-00-00 00:00:00	0000-00-00 00:00:00	-0.15	1.04	1.09	0.62	-0.32	0.52	2.14	0.33	0.149047619	-1.29	-1.37	-0.9	-0.5	0.2	-0.27	-0.89	-0.69	0.04	0.25	2.2	-1.14	-0.121111111
154589	grutagen@iu.edu	5	human	hero	happy	Female	33	Rwanda	0000-00-00 00:00:00	0000-00-00 00:00:00	2.61	2.77	2.82	2.72	-0.18	2.91	2.53	0.08	0.653809524	1.9	0.02	2.87	2.92	2.93	2.92	2.93	2.96	2.65	2.86	2.96	2.5	0.845
157467	vtrehan@iu.edu	5	human	hero	happy	Male	18	United States	2/27/18 6:45	2/27/18 7:24	-0.49	-0.45	2.28	0.32	1.5	1.31	2.5	0.56	0.23952381	-2.47	-0.24	0.68	0.08	-0.16	0.27	0.03	0.24	-0.01	0.03	0.76	-0.85	-0.045555556
158027	cooperls@iu.edu	5	human	hero	happy	Female	22	United States	0000-00-00 00:00:00	0000-00-00 00:00:00	2.15	2.39	2.42	1.55	1.94	2.16	0.81	1.11	0.653333333	-1	0.65	1.05	-0.64	-0.8	1.13	-0.89	-1	-1.27	0.18	-0.49	-0.92	-0.111111111
159990	hworley@iuk.edu	5	human	hero	happy	Male	23	United States	0000-00-00 00:00:00	0000-00-00 00:00:00	2.94	2.82	2.93	3	3	2.92	2.94	2.96	0.97952381	-2.97	-2.95	-0.14	0.14	0.14	-0.11	-0.12	0.07	0.11	-0.12	2.91	0.07	-0.0825
161580	takarim@iue.edu	5	human	hero	happy	Female	58	United States	0000-00-00 00:00:00	0000-00-00 00:00:00	1.49	-1.1	1.7	1.63	-0.18	1.93	2.28	2.02	0.356666667	-0.83	1.36	1.03	-0.95	-0.67	-0.31	-1.06	-0.75	0.14	0.68	1.43	-0.69	-0.017222222
165057	otmoya@iupui.edu	5	human	hero	happy	Male	28	Span	0000-00-00 00:00:00	0000-00-00 00:00:00	1.56	1.22	1.18	1.03	1.91	2.08	1.93	2.38	0.540952381	-0.17	0.36	0.81	-0.06	0.77	-0.15	0.32	0.06	0.32	-0.39	0.71	-0.51	0.0575
168947	lu28@iupui.edu	5	human	hero	happy	Female	27	China	0000-00-00 00:00:00	0000-00-00 00:00:00	2.39	2.23	2.35	2.35	2.18	2.48	1.52	1.92	0.757142857	1.31	-1.63	1.87	1.41	-0.07	1.28	0.08	0.97	1.48	0.17	1.62	0.06	0.2375
181721	ledisant@iupui.edu	5	human	hero	happy	Female	24	United States	0000-00-00 00:00:00	0000-00-00 00:00:00	1.1	-1.98	2.21	-0.96	-0.95	2.95	2.84	2.5	0.231904762	2.39	1.9	-1.23	0.42	-1.68	1.04	-2.69	-2.13	-1.64	-2.21	2.54	-2.37	-0.157222222
199107	shelawso@iupui.edu	5	human	hero	happy	Female	35	Philippines	0000-00-00 00:00:00	0000-00-00 00:00:00	-0.71	-2.13	1.45	0.15	-0.24	2.37	2.74	2.79	0.175238095	-2.01	-2.03	-2.6	-2.51	-0.92	-2.28	-0.12	-0.11	-0.02	-2.3	-2.34	-0.26	-0.486111111
200769	ggdaviso@indiana.edu	5	human	hero	happy	Female	25	United States	0000-00-00 00:00:00	0000-00-00 00:00:00	2.75	2.32	2.95	2.43	0.97	2.43	-1.63	2.38	0.772857143	1.63	1.63	1.39	0.03	0.03	-0.05	-0.06	0.9	1.33	-1.37	2.97	1.14	0.265833333
209289	kevmadam@ius.edu	5	human	hero	happy	Male	26	United States	0000-00-00 00:00:00	0000-00-00 00:00:00	-0.17	0.08	0.1	-0.14	-0.03	-0.06	-0.08	0.21	-0.00047619	-0.36	-2.13	-2.31	-2.37	-1.64	0.06	0.03	-0.06	-0.61	-1	0.17	-0.12	-0.287222222
209580	carlholl@iu.edu	5	human	hero	happy	Female	20	United States	0000-00-00 00:00:00	0000-00-00 00:00:00	1.4	1.68	1.59	1.94	0.99	0.39	-0.78	0.39	0.399047619	-1.34	-1.31	-1.6	-1.35	-1.39	-1.33	-1.34	-1.41	-1.22	-1.65	1.76	-0.84	-0.361666667
210316	mcw7@iupui.edu	5	human	hero	happy	Female	22	United States	0000-00-00 00:00:00	0000-00-00 00:00:00	0.73	0.63	0.94	0.84	0.84	0.86	0.83	0.42	0.25047619	-1.27	-1.27	-0.38	-0.16	-0.73	-0.8	0.45	-0.16	-0.53	-1.07	1.43	0	-0.124722222
213703	sotoalex@iu.edu	5	human	hero	happy	Female	18	United States	1/31/18 6:59	1/31/18 7:19	0.15	0.61	0.72	0.17	0.17	0.25	0.68	-0.58	0.070952381	-0.05	-0.03	0.09	-0.14	-0.11	-0.31	-0.03	-0.02	0.05	-0.22	0.01	-0.3	-0.029444444
237175	clfelty@iue.edu	5	human	hero	happy	Female	37	United States	0000-00-00 00:00:00	0000-00-00 00:00:00	2.89	2.87	2.71	2.69	2.61	2.73	1.38	2.77	0.917619048	1.1	2.44	2.34	2.42	2.44	2.43	1.51	2.52	2.53	2.77	2.85	-0.11	0.701111111
239695	mfaizeen@iu.edu	5	human	hero	happy	Male	22	United States	0000-00-00 00:00:00	0000-00-00 00:00:00	-0.72	-0.74	0.78	-0.93	0.31	-0.66	0.88	-0.66	-0.124761905	-0.25	0.49	-0.88	-0.49	-0.45	-0.69	-0.69	-0.52	-0.61	-0.98	-0.46	-0.49	-0.167222222
246899	scacucci@iu.edu	5	human	hero	happy	Male	19	United States	0000-00-00 00:00:00	0000-00-00 00:00:00	-0.59	-2.29	1.3	-1.72	-1.59	1	-1.05	-1.81	-0.271428571	-2.31	2.2	-0.23	-2.09	-0.61	-1.46	-2.29	-0.21	-0.32	0.34	0.74	-1.59	-0.2175
249729	elicurti@iuk.edu	5	human	hero	happy	Female	20	United States	0000-00-00 00:00:00	0000-00-00 00:00:00	-1.4	-1.09	0.08	-0.13	-1.18	0.81	-0.7	-1.14	-0.192857143	-2.3	-2.09	-1.45	-1.92	0.03	-2.52	0.03	-0.79	-0.86	-1.32	-0.04	-0.81	-0.39
266549	vjfife@iupui.edu	5	human	hero	happy	Female	25	United States	0000-00-00 00:00:00	0000-00-00 00:00:00	2.93	2.57	-1.36	-0.21	2.36	2.34	-0.27	0.3	0.425238095	-3	-1.98	-2.94	-2.98	-3	-2.94	-0.04	0.01	-0.66	-0.04	1.14	-0.04	-0.4575
267500	abjbrook@iupui.edu	5	human	hero	happy	Female	21	United States	2/8/18 11:49	2/8/18 12:04	0.84	-0.9	1.35	-0.83	1.03	1.44	0.38	-0.22	0.129047619	-1.22	-1.05	-1.8	-1.61	-1.41	-1.58	-1.07	-1.72	-1.28	-1.67	1.24	-1.16	-0.398055556
271045	madlesli@iu.edu	5	human	hero	happy	Other	19	United States	0000-00-00 00:00:00	0000-00-00 00:00:00	-2.4	-2.36	0.89	-0.73	-1.71	-2.04	0.37	-0.66	-0.429047619	0.59	0.39	-0.41	0.84	1	-0.75	-1.27	0.8	0.76	-1.95	-0.89	1.27	0.010555556
272126	mitchari@iupui.edu	5	human	hero	happy	Female	23	United States	0000-00-00 00:00:00	0000-00-00 00:00:00	2.91	0.13	2.03	2.82	2.76	2.6	3	2.85	0.766666667	-2.84	-2.91	-0.14	0.15	-0.79	1.81	-0.64	1	0.99	0.86	1.57	-0.22	-0.032222222
273213	emsaunde@iusb.edu	5	human	hero	happy	Female	38	United States	0000-00-00 00:00:00	0000-00-00 00:00:00	-0.11	0.25	2.06	1.01	1.1	1.22	2.09	1.42	0.330952381	-1.88	-1.5	-1.17	-1.24	-1.36	-1.26	0.09	-0.12	-0.96	-0.14	0.77	-0.21	-0.249444444
273965	jenmcoll@ius.edu	5	human	hero	happy	Female	21	United States	2/6/18 12:14	2/6/18 12:31	1.7	2.5	2.14	1.55	1.53	1.23	2.21	1.29	0.568571429	-1.8	-1.79	-0.06	0.85	0.11	0.93	-1.04	0.78	-0.54	-0.79	1.64	-0.98	-0.074722222
275873	gduana@iu.edu	5	human	hero	happy	Female	21	Liberia	0000-00-00 00:00:00	0000-00-00 00:00:00	2.24	-2.24	2.95	2.42	0.05	0.19	2.86	0.18	0.275714286	-2.9	-2.9	2.9	2.48	2.81	2.16	2.26	2.3	2.46	1.99	2.4	2.38	0.509444444
276810	krlnicho@iu.edu	5	human	hero	happy	Female	19	United States	0000-00-00 00:00:00	0000-00-00 00:00:00	-1	-1.75	1.48	1.08	1.95	1.87	2.91	2.94	0.312857143	0.22	0.32	-0.18	-0.39	0.42	1.45	0.18	-2.22	-0.05	-2.73	2.64	-0.1	-0.012222222
277274	daroeske@iu.edu	5	human	hero	happy	Female	20	United States	0000-00-00 00:00:00	0000-00-00 00:00:00	-0.94	-1.55	1.43	1.54	1.26	1.23	2.4	1.73	0.223809524	-2.22	-1.26	-2.34	-2.27	-0.37	-1.39	-0.51	-0.15	-0.42	0.15	-0.66	-0.01	-0.318055556
285551	rohayden@iu.edu	5	human	hero	happy	Female	21	United States	0000-00-00 00:00:00	0000-00-00 00:00:00	0.49	-2.75	0.07	0.39	0.15	2.31	0.56	1.09	0.083333333	-1.33	1.52	-0.38	-1.31	-1.18	-0.98	-1.98	-1.38	-1.78	-2.82	-2.07	-1.41	-0.419444444
285853	megmcken@iupui.edu	5	human	hero	happy	Female	25	United States	2/11/18 7:39	2/11/18 8:40	-0.11	0.16	3	2.21	2.27	1.54	-1.5	1.51	0.503809524	-2.84	-2.28	-2.69	-2.33	-0.72	-2.6	-0.05	0.03	-0.68	-1.51	-0.1	-1.04	-0.466944444
286323	rfwitten@iu.edu	5	human	hero	happy	Female	21	United States	0000-00-00 00:00:00	0000-00-00 00:00:00	0.77	0.27	2.2	1.62	0.62	0.9	-1.17	2.44	0.42	-1.79	-0.05	0.06	0.98	2.36	1.31	0.05	0.03	0.09	-0.11	0.04	-0.02	0.081944444
286876	ahmedfa@iun.edu	5	human	hero	happy	Female	27	Pakistan	0000-00-00 00:00:00	0000-00-00 00:00:00	2.79	-2.77	2.77	2.9	1.65	2.38	2.53	2.57	0.585238095	-2.61	-2.6	-2.8	-2.69	-2.78	-2.83	-0.97	-2.73	-2.69	-2.9	-1.1	-2.75	-0.818055556
287698	njamil@iu.edu	5	human	hero	happy	Female	22	Malaysia	0000-00-00 00:00:00	0000-00-00 00:00:00	1.37	-0.55	2.02	0.81	0.96	0.83	2.01	1.14	0.313333333	-1.79	-1.47	0.46	-1.06	-1.43	-1.8	-0.43	-0.85	-0.63	-0.7	1.15	-0.86	-0.261388889
287753	sdspeige@iu.edu	5	human	hero	happy	Male	20	United States	0000-00-00 00:00:00	0000-00-00 00:00:00	1.2	1.46	1.48	-0.42	1.05	0.84	1.73	1.08	0.318571429	-2.02	-1.95	-2.51	-2.67	-2.7	-2.49	-1.79	-2.7	-2.05	-2.3	-1.79	-2.07	-0.751111111
291113	panfe@indiana.edu	5	human	hero	happy	Male	23	China	0000-00-00 00:00:00	0000-00-00 00:00:00	0.33	-1.84	0.19	1.52	-1.89	0.72	-2.1	-0.13	-0.052380952	-0.46	-0.39	0.84	0.64	-0.41	1.3	-0.86	-0.72	-1.11	1.04	-0.78	0.69	-0.006111111
291179	lawhitne@iu.edu	5	human	hero	happy	Female	19	United States	0000-00-00 00:00:00	0000-00-00 00:00:00	-2.73	2.5	2.02	1.05	0.92	0.77	2.93	-0.72	0.181428571	-1.44	-1.55	-1.2	-1.36	-0.36	-0.23	0.14	-0.83	-0.92	1.84	-0.78	-2.82	-0.264166667
296426	kidiwill@iu.edu	5	human	hero	happy	Female	20	United States	0000-00-00 00:00:00	0000-00-00 00:00:00	-2.19	-2.44	1.12	0.54	0.54	0.59	-1.19	0.59	-0.05952381	-1.58	-1.79	-1.94	-1.65	-1.4	-2.43	-2.82	-1.51	-1.76	-2.35	1.82	-1.68	-0.530277778
297057	logpsumm@iu.edu	5	human	hero	happy	Male	19	United States	2/20/18 10:17	2/20/18 10:42	0.39	-1.28	1.32	1.59	1.68	1.71	-0.09	-0.37	0.24	-1.55	-1.59	-1.84	-1.35	-1.15	-1.81	-1.18	-1.18	-0.75	-0.98	1.33	-0.55	-0.35
309078	juliyang@indiana.edu	5	human	hero	happy	Female	25	Korea	0000-00-00 00:00:00	0000-00-00 00:00:00	1.01	-0.84	2.47	1.07	1.07	0.99	-0.44	0.81	0.313333333	-1.53	-1.47	1.42	-0.41	-0.38	-0.74	-0.86	0.17	-0.15	-0.08	1.63	-0.7	-0.086111111
311122	emrwilli@iu.edu	5	human	hero	happy	Female	21	United States	0000-00-00 00:00:00	0000-00-00 00:00:00	2.04	-0.25	2.39	-2.22	0.6	2.84	-0.76	-0.41	0.237619048	0.09	-0.63	1.24	0.02	0.39	1	0.95	0.74	0.06	1.04	1.76	-0.14	0.181111111
316264	adiskand@iu.edu	5	human	hero	happy	Female	21	Malaysia	0000-00-00 00:00:00	0000-00-00 00:00:00	0.94	-1.87	1.05	-1.05	-0.7	1.52	-1.19	0.44	0.015714286	-0.76	0.18	-1.25	-1.57	-1.2	-1.04	0.05	-0.73	-0.78	-1.14	0.49	-1.06	-0.244722222
316286	selfowle@iupui.edu	5	human	hero	happy	Female	22	United States	0000-00-00 00:00:00	0000-00-00 00:00:00	0.25	0.82	1.67	0.37	0.38	0.56	1.51	-0.7	0.15952381	-1.06	-0.76	-1.73	-1.23	-1.24	-0.44	-0.46	-0.72	-0.49	-1.06	1.68	-1.15	-0.240555556
325379	judimorr@iusb.edu	5	human	hero	happy	Female	53	United States	0000-00-00 00:00:00	0000-00-00 00:00:00	1.11	1.48	1.64	1.43	1.4	1.39	1.27	1.3	0.464285714	-0.27	0.15	-0.19	0.19	0.23	-0.26	-0.26	0.28	0.27	-0.24	0.74	-0.04	0.016666667
4892	ikscott@iu.edu	6	human	hero	tragic	Male	25	United States	2/1/18 1:24	2/1/18 1:41	2	1.55	2.91	1.57	1.66	1.29	1.35	1.18	0.579047619	-1.84	-2.25	-2.22	-1.66	-1.69	-0.84	0.53	0.34	-0.74	1.32	2.32	-1.15	-0.218888889
7050	pranvizz@indiana.edu	6	human	hero	tragic	Male	30	Zambia	1/30/18 9:24	1/30/18 9:43	2.3	-1.1	2.25	1.64	0.92	1.63	1.58	3	0.506666667	0.64	1.79	0.8	1.36	1.47	1.51	1.14	-1.46	1.14	0.84	2.46	-0.15	0.320555556
10183	mdelorre@iu.edu	6	human	hero	tragic	Male	37	United States	1/30/18 4:14	1/30/18 4:33	1.59	0.08	1.57	-0.59	-1.96	2.41	0.88	2.89	0.285238095	-1.61	-1.75	-1.88	-1.07	-0.15	-1.48	-2.87	-1.7	-1.99	-1.1	0.65	-1.02	-0.443611111
11801	qc1992@iu.edu	6	human	hero	tragic	Male	26	China	2/1/18 10:25	2/1/18 10:42	1.88	2.15	2.04	1.94	1.68	1.47	0.63	2.31	0.641428571	1.95	-1.45	1.79	1.81	1.52	1.36	1.45	1.58	2.04	1.59	2.21	1.63	0.485555556
13690	kfdilwor@iu.edu	6	human	hero	tragic	Female	47	United States	1/31/18 3:23	1/31/18 3:38	2.83	2.42	2.93	2.91	2.79	2.8	2.92	2.86	0.93047619	-2.87	-1.79	0.94	-0.03	-0.08	0.03	0.08	-0.1	-0.03	-0.02	2.7	-1.53	-0.075
14608	sabbruzz@indiana.edu	6	human	hero	tragic	Female	35	United States	1/30/18 2:43	1/30/18 3:10	1.27	-0.01	2.22	1.41	1.45	1.51	2.9	1.61	0.45047619	-0.02	-2.22	-2.02	-1.45	2.16	-2.16	0	-0.03	-0.02	0.04	-0.05	0.82	-0.1375
16018	tmandra@indiana.edu	6	human	hero	tragic	Female	29	United States	2/1/18 9:49	2/1/18 10:09	-1.38	-1.77	0.91	-1.11	-0.17	1.28	2.51	-0.62	-0.136190476	-1.61	-1.68	-1.94	-2.15	-2.07	-2.08	-0.14	-0.95	-1.59	-0.05	-0.97	-2.4	-0.489722222
17676	jferrari@iu.edu	6	human	hero	tragic	Male	25	Brazil	1/31/18 9:49	1/31/18 10:04	2.61	-0.01	1.88	-2.01	1.81	-0.13	2.88	1.6	0.273809524	-2.87	-2.77	-2.92	-2.99	-2.73	-2.86	0.2	-0.18	-2.85	-2.15	0.51	-0.11	-0.603333333
22877	jodwarre@iu.edu	6	human	hero	tragic	Male	47	United States	2/3/18 9:07	2/3/18 9:30	0.83	-0.83	1.84	-3	-1.88	0.25	-0.7	0.77	-0.096190476	-0.79	-0.79	-1.2	-1.62	-1.5	-1.01	-2.36	-0.65	-0.46	-2.2	1.67	-1.93	-0.356666667
24329	janmcgow@iusb.edu	6	human	hero	tragic	Female	54	United States	2/2/18 10:41	2/2/18 11:01	2.92	2.94	2.91	2.81	1.95	2.8	2.87	2.94	0.917619048	-2.85	-2.87	0.97	-1.35	0.29	-2.77	0.06	0.08	0.05	-1.61	-1.25	-1.26	-0.3475
24807	ykaranam@iupui.edu	6	human	hero	tragic	Female	30	India	2/8/18 3:01	2/8/18 3:23	-1.99	-2.02	0.9	0.7	-0.57	1.32	1.54	1.28	-0.018095238	-0.84	-0.84	-1.71	-1.84	-0.39	-2.46	-0.89	-1.88	-0.25	-0.67	0.47	-2.88	-0.393888889
27244	nkrodrig@iu.edu	6	human	hero	tragic	Female	25	Mexico	2/5/18 10:36	2/5/18 10:52	1.58	1.84	1.81	1.6	-1.1	1.85	1.9	1.67	0.44047619	-1.85	-0.08	1.51	0.03	-1.36	0.68	-0.18	1.01	-0.04	-0.06	1.44	-0.77	0.009166667
28972	tedpike@indiana.edu	6	human	hero	tragic	Male	33	United States	2/4/18 5:38	2/4/18 5:57	0.13	0.2	2.74	-0.33	2.17	2.25	2.29	0.02	0.341904762	0.05	0.06	-0.06	0.06	0.11	-1.87	-1.27	-0.21	0.01	-0.05	1.17	-1.56	-0.098888889
33794	abfryman@iu.edu	6	human	hero	tragic	Female	23	United States	2/4/18 3:57	2/4/18 4:14	-0.75	-1.64	1.29	-2.77	0.82	0.98	-0.35	-2.38	-0.211904762	-0.64	-0.77	-1.53	-1.4	-1.53	-1.98	-1.84	-1.6	-1.57	-2.3	1.03	-2.19	-0.453333333
38945	lmarussi@iupui.edu	6	human	hero	tragic	Female	29	United States	1/31/18 11:19	1/31/18 11:36	2.15	2.93	2.97	-1.9	2.36	0.52	-1.7	-0.52	0.405238095	-2.09	-2.67	-2.06	-1.97	-0.37	-1.24	2.4	2.27	-0.04	1.45	2.36	-2.15	-0.114166667
41984	tifabi@iu.edu	6	human	hero	tragic	Female	28	United States	1/31/18 7:27	1/31/18 7:45	2.66	1.92	2.59	1.43	1.9	2.84	-2.74	2.25	0.742380952	-1.73	-1.73	-2.58	-2.33	-2.43	0.03	-0.99	-1.74	-2.14	0.04	-0.71	-0.03	-0.453888889
42829	mellgass@iu.edu	6	human	hero	tragic	Female	23	United States	2/3/18 9:10	2/3/18 9:28	0.25	0.01	1.57	0.26	0.32	0.35	1.62	-0.32	0.116190476	-0.06	-0.47	-0.93	-0.39	0.15	-0.64	-0.55	-0.04	-0.01	-2.17	1.41	-0.67	-0.121388889
43439	gangray@iu.edu	6	human	hero	tragic	Female	35	United States	2/1/18 6:49	2/1/18 7:06	1.42	1.99	2.7	0.55	0.9	0.98	0.11	0.47	0.429047619	-1.1	-0.88	-0.21	-0.54	-0.56	-0.52	-0.32	-0.32	-0.48	-0.52	0.79	-0.35	-0.139166667
44296	ahgibson@iu.edu	6	human	hero	tragic	Female	33	United States	2/1/18 5:45	2/1/18 6:09	-0.01	-1.91	0.3	1.24	-0.15	1.89	2.14	1.76	0.148571429	-0.79	-0.85	-1.57	-1.7	-0.18	-0.6	-0.63	-0.59	-0.87	-0.15	-0.23	-0.22	-0.232777778
45748	kthoele@iupui.edu	6	human	hero	tragic	Female	36	United States	2/2/18 5:52	2/2/18 6:10	2.06	-2.09	-0.89	-2.99	-0.59	-0.61	2.35	-2.23	-0.34952381	0.12	0.02	0.01	2.89	2.75	0.01	0.07	-0.1	-0.1	-1.3	-0.17	2.76	0.193333333
45910	bsussman@indiana.edu	6	human	hero	tragic	Female	32	United States	2/7/18 9:43	2/7/18 10:03	-1.94	-2.79	-0.86	-1.76	-1.85	-1.88	-1.43	-0.85	-0.568095238	-2.17	-0.04	-2.94	-1.58	-2.28	0.03	-1.33	-2.86	-2.85	-2.86	-2.77	-1.85	-0.652777778
46163	lpisowic@iupui.edu	6	human	hero	tragic	Female	33	United States	2/3/18 1:45	2/3/18 2:01	2.93	2.4	2.97	2.9	2.9	2.86	2.68	2.93	0.947142857	0.69	2.97	2.92	2.22	2.24	1.42	-2.94	-1.6	1.14	2.36	2.28	-2.93	0.299166667
48049	zr1@iu.edu	6	human	hero	tragic	Male	23	China	1/31/18 9:55	1/31/18 10:40	1.53	0.15	1.98	1.21	0.87	1.3	1.15	1.01	0.383333333	1.02	-0.87	1.63	1.99	0.83	1.5	1.44	1.95	2.15	1.46	2.05	1.63	0.466111111
50169	halsaiha@iu.edu	6	human	hero	tragic	Female	22	Saudi Arabia	0000-00-00 00:00:00	0000-00-00 00:00:00	1.66	-2.34	0.8	2.21	0.28	1.31	-1.44	1.13	0.24047619	1.87	1.13	2.01	2.13	0.77	-1.21	-0.09	0.62	0.11	0.38	1.7	-2.25	0.199166667
54954	brparrot@iu.edu	6	human	hero	tragic	Female	19	United States	0000-00-00 00:00:00	0000-00-00 00:00:00	2.45	-0.78	2.1	-0.49	0.95	0.44	-0.25	0.81	0.260952381	0.52	1.45	1.4	1.24	-0.28	0.27	-0.7	-1.02	-0.14	-1.26	-0.88	-0.59	0.000277778
56294	azuccolo@iun.edu	6	human	hero	tragic	Male	24	United States	0000-00-00 00:00:00	0000-00-00 00:00:00	0.31	-0.02	1.34	-0.1	0.74	0.76	-0.28	-1.5	0.072857143	-2.38	-1.3	-2.88	-2.93	0.71	-1.59	0.15	-1.06	-2.61	0.56	-0.56	-0.13	-0.389444444
69420	suzayed@indiana.edu	6	human	hero	tragic	Female	21	United States	0000-00-00 00:00:00	0000-00-00 00:00:00	0.18	-0.01	2.94	1.33	0.84	3	3	3	0.537142857	-3	-1.68	-3	-2.84	-1.46	-3	-1.46	-2.59	-2.13	-3	-1.59	-1.62	-0.760277778
72955	kjhilder@iu.edu	6	human	hero	tragic	Female	18	United States	1/31/18 4:59	1/31/18 5:56	2.95	-2.95	0.22	1.16	1.14	1.16	1.22	1.56	0.24952381	-2.96	-0.18	-1.25	-1.9	-1.87	-0.01	0.01	-0.04	-1.17	-2.27	-2.38	-0.22	-0.395555556
74153	laupress@ius.edu	6	human	hero	tragic	Female	21	United States	1/30/18 4:13	1/30/18 4:30	-1.58	-1.22	0.14	-1.74	-2.26	-1.85	2.12	-0.12	-0.410952381	-0.44	-1.13	-2.08	-0.61	-0.45	-0.95	-2.1	-0.3	-1.12	-1.34	0.4	-0.09	-0.283611111
74460	jhonchel@iu.edu	6	human	hero	tragic	Female	19	United States	0000-00-00 00:00:00	0000-00-00 00:00:00	1.18	-1.76	0.91	-0.04	0.69	1.29	1.22	1.36	0.172857143	-1.35	0.12	-1.83	-1.28	-1.46	-1.36	0.01	-1.05	-2.9	-0.01	-0.01	-1.43	-0.348611111
77143	sdetzel@indiana.edu	6	human	hero	tragic	Female	20	United States	0000-00-00 00:00:00	0000-00-00 00:00:00	-0.21	-0.88	1.04	0.56	0.61	0.57	0.98	0.78	0.117619048	-1.86	-1.83	-1.8	-1.99	0.56	-1.65	-1.59	0.03	0.02	-0.48	-0.02	-0.05	-0.296111111
78433	jorhendr@indiana.edu	6	human	hero	tragic	Male	29	United States	0000-00-00 00:00:00	0000-00-00 00:00:00	-0.06	1.14	-0.41	1.23	0.19	2.91	-0.41	1.42	0.305714286	-2.49	-1.93	-2.23	-2.45	-0.22	-2.58	0.75	-0.96	-1.8	-0.71	-2.16	1.26	-0.431111111
79283	rytakwe@iu.edu	6	human	hero	tragic	Female	27	Cameroon	0000-00-00 00:00:00	0000-00-00 00:00:00	2.16	1.83	1.83	-2.5	1.99	2.82	2.38	2.9	0.525238095	2.78	1.55	2.73	2.51	2.55	2.22	2.43	2.94	2.77	-0.53	2.93	-2.86	0.611666667
83530	dustephe@indiana.edu	6	human	hero	tragic	Male	21	United States	0000-00-00 00:00:00	0000-00-00 00:00:00	1.08	0.12	-0.18	1.38	1.18	1.41	0.02	-0.09	0.233333333	-1.83	1.08	0.09	-1.26	-0.68	-0.14	-0.97	-0.62	-0.06	0.83	0.88	-0.86	-0.098333333
84575	derwinte@indiana.edu	6	human	hero	tragic	Male	23	United States	0000-00-00 00:00:00	0000-00-00 00:00:00	1.06	0.39	2.53	-0.42	1.11	1.29	1.39	1.21	0.341428571	-1.6	-1.63	-1.55	-1.71	-1.76	-1.48	-1.55	-2.07	-1.9	0.15	1.5	-1.53	-0.420277778
86235	daj7@iupui.edu	6	human	hero	tragic	Female	23	United States	0000-00-00 00:00:00	0000-00-00 00:00:00	0.41	-1.1	0.97	0.95	1.04	1	2.21	2.4	0.27	-1.76	-1.74	-1.67	-1.1	-1.08	-1.92	-0.67	-0.09	-0.72	0.06	1.79	-0.22	-0.253333333
87033	andrmich@iu.edu	6	human	hero	tragic	Female	20	United States	0000-00-00 00:00:00	0000-00-00 00:00:00	1.82	0.86	2.24	-2.78	-0.02	2.48	2.38	2.91	0.357619048	-2.17	-0.24	0.24	-0.24	-2.42	-2.01	-0.34	-1.07	0.05	1.22	1.75	-1.07	-0.175
95115	odecrane@iu.edu	6	human	hero	tragic	Female	20	United States	0000-00-00 00:00:00	0000-00-00 00:00:00	1.8	-1.32	1.95	1.84	1.71	0.98	-0.5	1.05	0.381428571	-1.41	-0.44	-1.56	-1.95	-1.83	-2.23	-2.19	-2.2	-2.1	-2.06	2.1	-1.98	-0.495833333
99804	ejrasmus@iupui.edu	6	human	hero	tragic	Female	21	United States	0000-00-00 00:00:00	0000-00-00 00:00:00	-1.01	-0.53	1.05	-0.04	-0.27	1.38	2.73	0.2	0.037142857	-1.3	0.11	0.64	0.04	-0.29	-0.06	-2.14	-2.2	-2.15	-0.51	0.89	-1.35	-0.231111111
102979	cbedoy@iu.edu	6	human	hero	tragic	Female	23	United States	0000-00-00 00:00:00	0000-00-00 00:00:00	1.83	-0.72	1.3	1.08	2	1.2	-2.35	-1.66	0.23952381	-0.64	1.74	1.4	-0.26	-0.94	-0.88	-2.34	-2.66	-2.28	-1.68	1.37	-1.98	-0.254166667
133485	aidmille@iu.edu	6	human	hero	tragic	Male	20	United States	3/9/18 9:24	3/9/18 9:37	1.55	2.1	2.1	1.2	1.23	1.32	2.03	1.18	0.508571429	-1.24	-0.73	0.73	0.85	1.24	0.99	0.51	1.38	0.5	-1.82	1.42	-1.24	0.071944444
133860	bwcarmic@iu.edu	6	human	hero	tragic	Male	19	United States	0000-00-00 00:00:00	0000-00-00 00:00:00	1.51	0.95	1.7	0.78	0.71	0.65	1.13	-0.02	0.299047619	-1	-1.08	-1.86	-1.78	-1.48	-2.36	-0.2	0.01	-0.06	-0.53	0.3	-1.14	-0.310555556
134149	brealey@iu.edu	6	human	hero	tragic	Female	19	United States	0000-00-00 00:00:00	0000-00-00 00:00:00	1.3	-1.01	1.77	0.51	1.01	0.98	2.58	-0.01	0.216666667	-2.95	-2.92	-2.91	-2.99	-2.83	-2.92	0.2	-0.99	-1.85	-1.71	2.12	-0.82	-0.571388889
135752	kasfishe@iupui.edu	6	human	hero	tragic	Female	23	United States	0000-00-00 00:00:00	0000-00-00 00:00:00	0.32	-2.91	2.65	0.73	1.5	1.4	2.33	1.25	0.235238095	-2.78	-0.94	-1.53	-1.32	-0.46	-0.61	1.03	-0.69	0.03	0.04	1.36	-0.19	-0.168333333
137487	emcstout@iupui.edu	6	human	hero	tragic	Female	22	United States	0000-00-00 00:00:00	0000-00-00 00:00:00	2.2	-0.48	1.38	-1.77	1.28	1.95	-2.47	1.98	0.311428571	-2.11	0.15	-2.14	-2.18	-1.21	-0.81	-0.51	-1.14	-1.68	-1.09	0.66	-1.04	-0.363888889
139365	audtscot@indiana.edu	6	human	hero	tragic	Female	23	United States	0000-00-00 00:00:00	0000-00-00 00:00:00	1.41	-0.61	1.99	2.44	2.43	1.36	-0.64	1.19	0.486190476	-2.43	-2.5	-2.75	-2.42	-2.34	-1.8	-0.64	-0.23	-0.41	0.19	1.83	-0.97	-0.401944444
142530	bmguinn@iupuc.edu	6	human	hero	tragic	Female	22	United States	0000-00-00 00:00:00	0000-00-00 00:00:00	0.74	-1.37	1.34	1.46	0.69	0.76	-1.83	0.76	0.208571429	-2.89	-2.89	-2.89	-2.92	-2.92	-0.15	-1.75	-0.85	-1.08	-1.46	0.68	-1.53	-0.573611111
144352	scmccain@iu.edu	6	human	hero	tragic	Male	20	United States	0000-00-00 00:00:00	0000-00-00 00:00:00	-2.51	-2.54	-0.85	-2.8	-2.8	-2.61	-1.88	-1.85	-0.76	-2.44	2.02	-2.1	-2.3	-1.42	-1.64	-1.49	-2.38	-2.1	-2.11	1.54	-2.89	-0.480833333
146964	adkera@iu.edu	6	human	hero	tragic	Female	29	United States	0000-00-00 00:00:00	0000-00-00 00:00:00	1.83	-2.76	1.42	-0.59	-0.64	0.07	0.78	-0.91	-0.075238095	-2.13	-2.2	-2.16	-1.62	-1.61	-2.09	-2.05	-0.92	-0.74	-2.1	0.76	-2.53	-0.538611111
147615	kallingt@iu.edu	6	human	hero	tragic	Other	19	United States	0000-00-00 00:00:00	0000-00-00 00:00:00	-2.03	-0.98	-0.11	0	-0.02	-0.07	-1.32	-0.03	-0.154285714	-0.66	-0.9	-1.28	-1.24	-1.39	-1.79	-2.35	-2.22	-2.03	-2.38	-0.36	-1.65	-0.506944444
149406	nhelsper@iupui.edu	6	human	hero	tragic	Female	29	United States	0000-00-00 00:00:00	0000-00-00 00:00:00	2.34	2.36	2.3	-2.97	2.24	2.07	1.92	2.08	0.496190476	-2.22	-2.08	-1.84	-1.94	-1.72	-2.46	-0.13	0.17	0.11	-0.81	1.41	0.01	-0.319444444
154052	relycain@iupui.edu	6	human	hero	tragic	Female	21	United States	0000-00-00 00:00:00	0000-00-00 00:00:00	1.73	0.85	2.89	-0.02	1	1.04	-2.94	0.35	0.373333333	-2.94	0.49	-1.97	-2.46	-1.52	0.15	-1.81	-0.05	-1.02	-0.75	2.74	-0.8	-0.276111111
156124	mmathena@iu.edu	6	human	hero	tragic	Female	20	United States	0000-00-00 00:00:00	0000-00-00 00:00:00	-0.67	-2.03	1.29	-1.73	0.55	2.27	1.88	2.35	0.096666667	-1.21	-1	-0.73	-1.13	-0.64	-1.8	-1.29	-0.75	-1.53	-1.74	-1.3	-0.68	-0.383333333
172263	dwdoubet@iupui.edu	6	human	hero	tragic	Male	58	United States	0000-00-00 00:00:00	0000-00-00 00:00:00	1.84	-0.84	2.51	-2.13	-0.3	2.51	0.7	2.13	0.272380952	0.05	-1.5	0.79	0.08	1.14	0.85	0.08	0.92	1.04	0.09	2.59	0.79	0.192222222
174199	allijarv@iue.edu	6	human	hero	tragic	Female	36	United States	0000-00-00 00:00:00	0000-00-00 00:00:00	2.9	1.56	2.93	2.66	2.9	2.97	2.47	2.95	0.898571429	-1.24	-1.21	2.42	1.67	0.05	-1.13	-0.59	-0.37	0.01	1.55	2.92	-0.96	0.086666667
174542	nmkuhlma@iu.edu	6	human	hero	tragic	Female	25	United States	0000-00-00 00:00:00	0000-00-00 00:00:00	3	0.96	2.18	2.32	0.98	0.92	-0.77	0.5	0.517142857	-1.97	-1.83	-1.92	-2.27	-2.27	-1.57	-0.6	-0.77	-1.73	-1.86	1.99	-0.95	-0.4375
179941	twashmut@iu.edu	6	human	hero	tragic	Female	36	United States	0000-00-00 00:00:00	0000-00-00 00:00:00	1.29	1.75	1.86	-1.42	-2.08	1.41	0.36	0.36	0.150952381	-1.38	-0.88	0.4	0.35	0.91	1.1	1.6	1.26	0.12	0.14	0.46	0.75	0.134166667
182471	caamills@iu.edu	6	human	hero	tragic	Female	58	United States	0000-00-00 00:00:00	0000-00-00 00:00:00	2.92	2.53	2.9	2.92	2.92	2.42	2.56	2.9	0.929047619	1.69	-0.72	1.67	-0.85	-0.32	-0.73	0.13	-0.15	0.37	1.39	1.73	-1.11	0.086111111
191658	mavillal@iu.edu	6	human	hero	tragic	Female	20	United States	0000-00-00 00:00:00	0000-00-00 00:00:00	-0.19	-0.72	1.75	1.05	1.19	1.13	1.82	1.35	0.264761905	-0.65	-0.62	-1.32	-1.06	-1.01	-1.32	-0.09	0.11	0.13	-1.06	1.09	-0.23	-0.1675
204677	matrhoff@iu.edu	6	human	hero	tragic	Male	41	United States	0000-00-00 00:00:00	0000-00-00 00:00:00	2.38	2.62	2.57	2.62	2.08	2.98	2.8	2.94	0.866190476	-2.47	2.42	2.43	-2.76	-2.01	2.16	-2.8	-2.76	-2.7	-2.81	2.93	-2.62	-0.305277778
205330	ecrady@indiana.edu	6	human	hero	tragic	Female	23	United States	0000-00-00 00:00:00	0000-00-00 00:00:00	1.04	-0.38	1.79	0.73	0.73	-0.36	-0.87	0.13	0.175238095	-1.91	-1.91	-2.29	-2.17	-2.09	-1.49	-2.22	-0.84	-1.43	-2.19	-2.96	-1.03	-0.625833333
207011	hastei@iu.edu	6	human	hero	tragic	Female	19	United States	0000-00-00 00:00:00	0000-00-00 00:00:00	2.89	1.79	2.9	2.89	1.65	2.84	2.64	2.77	0.844285714	-2.37	0.28	1.8	-0.06	-0.83	1.6	-1.32	1.83	-0.36	1.97	2.89	0.18	0.155833333
208746	ceytchis@iu.edu	6	human	hero	tragic	Female	19	United States	0000-00-00 00:00:00	0000-00-00 00:00:00	2.91	2.87	2.93	0.34	0.42	1.47	-1.62	1.07	0.571904762	-2.34	0.19	-2.47	-1.76	-1.94	-2.55	-2.61	-2.14	-0.71	-0.57	-0.8	-1.1	-0.522222222
211749	laehedri@iu.edu	6	human	hero	tragic	Female	19	United States	0000-00-00 00:00:00	0000-00-00 00:00:00	2.84	1.05	2.36	2.03	2.05	2.13	-0.87	2.05	0.690952381	1.29	1.32	1.35	1.12	1.12	1.25	-1.48	-0.86	0.96	0.13	0.66	-1.31	0.154166667
211763	mharreto@iun.edu	6	human	hero	tragic	Female	28	United States	0000-00-00 00:00:00	0000-00-00 00:00:00	-2.95	-2.73	-0.05	1.18	1.18	1.3	2.17	1.49	-0.027619048	-2.92	-0.51	-2.92	-2.89	-2.01	-2.11	-2.96	-2.93	0.04	-0.07	-0.56	-2.29	-0.614722222
215668	tzmuda@iu.edu	6	human	hero	tragic	Male	20	United States	0000-00-00 00:00:00	0000-00-00 00:00:00	-2.89	-2.91	-1.63	-2.44	-1.06	-3	-2.74	-2.93	-0.802857143	2.33	3	0.88	0.79	-2.87	2.07	-2.94	-2.8	-2.91	-2.86	-2.43	-2.14	-0.274444444
220263	drtorres@iu.edu	6	human	hero	tragic	Female	19	United States	0000-00-00 00:00:00	0000-00-00 00:00:00	-1.14	1.4	0.32	0.01	-0.97	0.43	0.14	0.08	0.006190476	-1.63	-1.65	-2.8	-2.71	-0.99	0.57	-0.93	-0.74	-0.65	-1.71	0.21	-1.76	-0.410833333
222718	edorn@iu.edu	6	human	hero	tragic	Female	22	United States	0000-00-00 00:00:00	0000-00-00 00:00:00	2.56	-1.2	1.81	1.75	1.69	1.69	2	2.17	0.498571429	-1.48	-1.48	-1.55	-1.66	-1.65	-1.71	-1.94	-0.85	-1.71	0.28	1.92	-2.79	-0.406111111
230484	jderolf@iun.edu	6	human	hero	tragic	Female	23	United States	0000-00-00 00:00:00	0000-00-00 00:00:00	-2.82	-2.72	-2.98	-2.56	-2.72	2.78	-2.65	-3	-0.667619048	-2.96	-2.59	-2.77	-2.82	-2.96	-2.91	-2.36	-2.96	-2.59	-2.54	-2.87	2.54	-0.771944444
230634	keboyce@iu.edu	6	human	hero	tragic	Female	20	United States	0000-00-00 00:00:00	0000-00-00 00:00:00	0.64	0.48	1.12	0.64	0.61	1.36	1.14	0.67	0.262857143	-1.22	0.48	-0.25	-0.44	-0.29	-0.57	0.01	0.25	-0.04	0.53	0.94	-0.5	-0.030555556
232044	barcox@iu.edu	6	human	hero	tragic	Female	54	United States	0000-00-00 00:00:00	0000-00-00 00:00:00	0.45	0.96	2.62	0.29	0.26	2.61	1.72	0.53	0.367619048	-0.96	0.18	-1.03	-1.17	-0.96	-1.08	-0.94	-0.77	-0.67	-0.5	-0.44	-0.53	-0.246388889
236044	brarami@iu.edu	6	human	hero	tragic	Male	23	United States	0000-00-00 00:00:00	0000-00-00 00:00:00	0.27	-0.53	2.69	0.34	0.39	2.47	0.98	-1.79	0.182857143	-0.78	-0.06	0.53	-0.67	0.6	-2.21	-0.37	-0.46	-0.57	-0.72	-2.64	0.7	-0.184722222
238473	cjnoltin@iu.edu	6	human	hero	tragic	Male	22	United States	0000-00-00 00:00:00	0000-00-00 00:00:00	-2.42	-2.91	-1.88	-1.59	-1.96	0.86	-2.35	-3	-0.614285714	-2.94	-2.95	-3	-2.9	-2.91	-2.98	-2.98	-2.98	-1.53	-1.96	-2.99	-2.99	-0.919722222
245058	seroudeb@iu.edu	6	human	hero	tragic	Female	19	United States	0000-00-00 00:00:00	0000-00-00 00:00:00	-1.8	-1.31	0.96	-1.78	-0.04	-0.27	1.65	-0.22	-0.212380952	-1.94	-1.83	-1.61	-1.79	-1.04	-1.46	-0.05	0.02	-0.14	-1.61	0.9	-1.85	-0.344444444
249951	phatley@iu.edu	6	human	hero	tragic	Male	29	United States	1/31/18 8:11	1/31/18 8:26	-2.75	-1.19	1.14	-1.85	0.86	1.69	0.5	0.27	-0.087142857	-1.33	-1.83	-2.43	-1.76	-1.6	-1.89	-1.86	-1.87	-1.61	-1.29	-0.31	-1.45	-0.534166667
250935	amklem@ius.edu	6	human	hero	tragic	Male	35	United States	0000-00-00 00:00:00	0000-00-00 00:00:00	-3	-1.48	1.23	-1.08	-1.08	0.65	3	-1.32	-0.28952381	-1.44	-2.97	-1.11	-1.13	0.57	-1.43	-1.11	-0.06	-1.2	-1.79	-1.04	0.48	-0.339722222
251732	vingulli@iu.edu	6	human	hero	tragic	Male	20	United States	0000-00-00 00:00:00	0000-00-00 00:00:00	1.27	-2.26	2.29	0.26	2.29	2.59	1.81	1.28	0.367619048	-2.49	-2.36	-2.41	-2.5	-2.34	-1.87	0.24	-0.27	-1.81	-1.74	1.58	-0.14	-0.4475
255986	clakatz@indiana.edu	6	human	hero	tragic	Female	23	United States	0000-00-00 00:00:00	0000-00-00 00:00:00	2.99	1.03	2.74	0.95	2.2	2.5	2.84	2.8	0.724285714	0.18	0.47	0.63	0.47	0.36	-0.55	-0.65	0.39	0.05	-1.16	-0.06	-0.02	0.003055556
260671	cklian@iu.edu	6	human	hero	tragic	Male	20	Myanmar	0000-00-00 00:00:00	0000-00-00 00:00:00	1.58	2.05	1.8	-0.99	2.91	2.85	2.7	1.9	0.576190476	0.51	-1.39	1.2	0.58	-0.89	1.29	0.54	0.34	0.77	0.73	1.05	-0.89	0.106666667
262691	halebroo@indiana.edu	6	human	hero	tragic	Female	25	United States	0000-00-00 00:00:00	0000-00-00 00:00:00	2.93	2.93	2.96	2.88	2.88	2.91	2.88	2.97	0.974285714	-2.9	-2.9	-1.76	-2.16	-2.97	-2.9	-2.96	0.01	-1.85	1.63	2.97	-2.93	-0.52
262886	julbbrow@iu.edu	6	human	hero	tragic	Female	21	United States	0000-00-00 00:00:00	0000-00-00 00:00:00	-2.09	-1.04	1.48	0.9	0.75	0.84	1.38	0.94	0.084761905	-0.73	-0.73	-1.22	-1.13	0.73	-1.53	-1.02	-0.5	-0.09	-0.88	0.93	-0.68	-0.190277778
264649	emelkins@indiana.edu	6	human	hero	tragic	Female	21	United States	0000-00-00 00:00:00	0000-00-00 00:00:00	-2.77	-2.68	0.35	-0.29	-0.18	-1.04	-1.12	2.58	-0.191904762	-1.83	-0.23	-2.32	-2.22	-1.92	-2.48	-2.55	-2.42	-2.39	-2.26	-1.66	-1.71	-0.666388889
267747	angeluna@iu.edu	6	human	hero	tragic	Female	20	Puerto Rico	0000-00-00 00:00:00	0000-00-00 00:00:00	2.95	1.53	2.88	2.81	-1.56	2.91	-2.28	2.09	0.648095238	2.95	-0.46	-0.93	2.96	2.97	2.96	-0.25	1.61	1.61	-1.21	2.89	-0.42	0.407777778
283442	ayosango@iu.edu	6	human	hero	tragic	Male	20	United States	0000-00-00 00:00:00	0000-00-00 00:00:00	0.85	-0.02	1.61	1.46	1.61	1.63	2.23	2.27	0.448095238	-1.64	1.82	1.67	-1.92	-2.07	-2.03	-3	-2.16	-2.16	1.45	3	-3	-0.278888889
285355	armsilva@iu.edu	6	human	hero	tragic	Male	20	United States	0000-00-00 00:00:00	0000-00-00 00:00:00	2.43	1.9	3	1.87	2.91	2.82	2.82	2.84	0.846190476	-0.19	2.97	-1	-1.58	-2.82	-0.74	-2.9	-1.08	-1.06	-1.67	0.79	0.06	-0.256111111
316030	aidgrant@iu.edu	6	human	hero	tragic	Other	19	United States	0000-00-00 00:00:00	0000-00-00 00:00:00	-0.17	0.36	2.94	0.15	0.15	0.71	0.99	0.08	0.200952381	-2.34	-2.27	-2.85	-2.66	-2.62	-2.69	-0.1	0.15	0.1	-0.22	0.22	0.24	-0.417777778
317458	emlwatso@iu.edu	6	human	hero	tragic	Female	19	United States	1/29/18 5:17	1/29/18 5:42	-2.83	0.82	2.45	2.25	2.67	1.79	2.64	2.02	0.436666667	-2.78	-2.95	-2.17	-1.81	-1.74	-1.22	-0.78	-0.73	-1.9	-0.7	2.72	-1.86	-0.442222222
323470	emmehart@iu.edu	6	human	hero	tragic	Female	20	United States	0000-00-00 00:00:00	0000-00-00 00:00:00	0.7	1.92	-0.57	-1.02	0.55	0.58	0.3	0.45	0.124285714	-1.28	-1.29	-2	-1.6	-1.14	-0.27	-1.2	-0.18	-0.91	-1.29	0.93	-1.12	-0.315277778
2517	jince@indiana.edu	7	human	villain	happy	Male	26	United States	2/18/18 2:08	2/18/18 2:20	-3	-3	2.38	-1.31	2.06	3	3	3	0.149047619	-2.77	2.41	2.95	0.98	2.38	1.25	-2.53	-2.03	-2.17	-2.89	2.84	-2.42	-0.055555556
3960	robrown@indiana.edu	7	human	villain	happy	Male	82	United States	2/3/18 1:52	2/3/18 2:19	1.32	1.72	1.77	1.5	1.65	1.66	-0.05	1.81	0.544285714	0.11	0.1	1.54	1.12	-0.03	0.96	1.02	1.7	1.56	1.19	1.56	-0.08	0.298611111
5177	dmohamed@iu.edu	7	human	villain	happy	Female	28	United States	1/30/18 6:54	1/30/18 7:09	-2.64	-2.2	-1.75	-0.14	-0.08	-0.25	0.21	-0.16	-0.343809524	-2.2	-2.13	-2.71	-2.32	-2.23	-2.51	-2.36	-2.46	-2.24	-1.99	-2.38	-1.75	-0.757777778
5226	jonlozan@indiana.edu	7	human	villain	happy	Male	34	United States	1/30/18 7:24	1/30/18 7:39	1.4	-0.58	2.07	1.76	1.54	1.29	0.13	1.24	0.415238095	-1.96	0.06	1.34	-0.32	0.56	0.77	-0.84	-0.02	-0.06	-0.75	1.34	-1.21	-0.030277778
6610	bbonteko@iu.edu	7	human	villain	happy	Female	28	United States	1/31/18 1:20	1/31/18 1:35	-0.12	-2.66	2.4	2.53	2.32	3	-1.28	3	0.498571429	-1.44	-1.25	-1.85	-2.17	-2.13	-2.41	-1.93	-2.5	-1.27	-1.98	-1.17	-1.94	-0.612222222
12048	baleebr@iu.edu	7	human	villain	happy	Male	25	United States	1/31/18 3:26	1/31/18 3:39	-2.99	-2.79	-1.03	1.24	-2.6	-2.34	2.28	1.18	-0.444285714	-2.13	-2.13	-2.94	-2.45	-2.72	-2.88	-2.77	-2.79	-2.78	-2.9	-2.71	-2.24	-0.873333333
13311	natjstev@indiana.edu	7	human	villain	happy	Female	25	United States	1/31/18 11:06	1/31/18 11:48	0.06	-2.09	0.43	0.46	1.44	1.05	-1.24	0.73	0.099047619	-0.2	0.28	-0.19	-0.71	-0.72	-0.78	-1.53	-2.09	-1.68	-0.4	0.33	-1.84	-0.264722222
16547	romassey@indiana.edu	7	human	villain	happy	Female	24	United States	1/31/18 8:33	1/31/18 9:10	-2.99	-2.93	1.76	-2.01	-0.97	1.74	1.97	-0.82	-0.296190476	-1.82	-1.82	-0.63	-0.43	-0.89	-0.98	-1.6	-1.87	-2.9	-1.73	-1.99	-0.56	-0.478333333
25339	phyllee@iu.edu	7	human	villain	happy	Female	41	United States	1/30/18 11:40	1/30/18 11:57	-2.9	-2.93	-0.52	-2.89	-2.97	2.5	0.23	0.07	-0.459047619	-2.85	-2.85	0.62	-0.33	0.1	0.03	-2.89	-2.89	-2.85	-2.91	-0.11	-2.82	-0.548611111
30716	rcfenton@indiana.edu	7	human	villain	happy	Female	32	United States	2/1/18 9:59	2/1/18 10:16	-1.02	-2.98	1.05	-0.17	-0.11	2.4	1.09	-1.42	-0.107142857	-0.01	-0.79	0.83	0.03	0.14	0.62	-1.5	-0.32	-0.44	-1.65	0.03	-0.51	-0.099166667
32540	pmudiana@indiana.edu	7	human	villain	happy	Female	42	Indonesia	2/1/18 7:29	2/1/18 8:08	-2.72	-2.36	-2.38	-2.49	-2.56	1.93	-1.3	1.53	-0.430952381	-2.17	-2.46	-2.35	-2.13	-2.12	-2.56	-2.61	-2.45	-2.36	-2.46	-0.39	-2.35	-0.733611111
33559	jpanoch@iupui.edu	7	human	villain	happy	Female	54	United States	2/1/18 3:48	2/1/18 4:25	-1.98	-2.09	-2.09	-2.15	-2	1.51	1.59	-0.72	-0.453333333	-1.25	-1.53	-1.54	-1.94	-1.68	-2.09	-2.19	-1.73	-1.66	-2.15	-2.14	-0.85	-0.576388889
34230	daviescm@indiana.edu	7	human	villain	happy	Female	32	United States	2/23/18 2:37	2/23/18 2:58	-2.38	-0.97	-0.97	1.82	1.82	1.79	2.94	1.94	0.145238095	0.03	0.03	-0.03	0.03	0.09	-0.09	-2.93	-2.91	0.02	-0.06	0.06	0.03	-0.159166667
35128	gpinabla@indiana.edu	7	human	villain	happy	Male	38	Chile	2/1/18 9:10	2/1/18 10:03	0.6	-0.41	1.79	0.67	0.44	0.45	2.88	0.08	0.172380952	-1.64	-0.91	-1.46	-1.19	-0.91	-1.34	-1.49	-0.93	-0.58	-1.31	-0.67	-0.67	-0.363888889
35202	jtellswo@indiana.edu	7	human	villain	happy	Male	43	United States	2/1/18 6:30	2/1/18 6:52	-1.94	-2.11	1.65	-1.78	-2.93	1.18	1.72	-1.35	-0.346666667	-3	-3	-1.16	-1.54	-0.85	-3	-3	-2.28	-2.31	-1.64	-3	-0.1	-0.691111111
44990	aalmarzo@iu.edu	7	human	villain	happy	Male	30	Saudi Arabia	1/31/18 10:06	1/31/18 10:23	0.54	0.64	-0.53	0.44	0.25	0.41	-0.91	1.6	0.15952381	-0.74	-0.27	0.15	-0.35	0.45	0.2	1.08	-1.15	-1.95	0.48	-2	2.16	-0.053888889
45191	cw211@indiana.edu	7	human	villain	happy	Female	26	China	2/1/18 10:44	2/1/18 11:07	1.68	-0.28	1.59	1.04	-3	0.77	2.88	0.95	0.130952381	-2.71	2.63	-2.69	-2.49	-1.32	-2.01	-1.94	-1.25	0.12	0.26	0.85	-0.98	-0.320277778
46654	sukersey@iupui.edu	7	human	villain	happy	Female	52	United States	2/5/18 10:47	2/5/18 11:05	-2.95	-2.93	-2.95	-2.84	-2.96	-2.88	-2.66	-2.77	-0.965714286	-1.75	-1.75	-2.91	-2.95	-2.89	-2.93	-2.88	-2.93	-2.66	-2.46	-2.86	-2.08	-0.8625
50494	nicmurp@iu.edu	7	human	villain	happy	Male	19	United States	0000-00-00 00:00:00	0000-00-00 00:00:00	2.25	-3	2.59	1.9	1.96	1.93	2.83	2.28	0.471904762	-2.19	0.04	-2.15	-1.87	-2.14	0.01	-1.22	-1.22	-0.67	-1.79	-0.91	0.01	-0.391666667
52075	sopgorma@iu.edu	7	human	villain	happy	Female	19	United States	2/13/18 4:26	2/13/18 4:50	-2.83	-2.7	0.74	-1.78	1.87	0.78	2.08	1.43	-0.118571429	-0.08	-0.65	-0.17	-0.35	-0.62	0.17	-1.84	-1.82	-1.82	-2.55	-1.29	1.55	-0.263055556
52619	esletson@iusb.edu	7	human	villain	happy	Female	48	United States	2/4/18 1:19	2/4/18 1:49	-1.65	-1.44	1.16	-1.51	0.64	0.31	-1.83	0.66	-0.087142857	-2.63	-2.55	-2.48	-1.94	-1.39	-1.89	-1.48	-1.68	-1.23	-1.47	-1.55	1.76	-0.514722222
57524	dbotros@indiana.edu	7	human	villain	happy	Male	22	Egypt	0000-00-00 00:00:00	0000-00-00 00:00:00	0.23	-2.68	1.88	-1	0.63	0.85	1.92	0.92	0.03952381	-0.83	-1.88	0.19	0.07	-0.53	-1.23	-1.68	-0.59	-0.85	-0.53	0.98	-0.76	-0.212222222
65823	zphall@iu.edu	7	human	villain	happy	Male	19	United States	0000-00-00 00:00:00	0000-00-00 00:00:00	-3	-3	-3	-1.05	-1.03	1.41	1.24	-1.17	-0.516190476	-1.34	-1.48	-1.39	-1.6	-0.07	-0.7	-1.24	-1.53	-1.15	-1.13	-1.27	1.5	-0.316666667
69016	rossdes@indiana.edu	7	human	villain	happy	Female	20	United States	0000-00-00 00:00:00	0000-00-00 00:00:00	-1.59	-2.63	-1.91	-0.55	0.73	1.89	0.68	0.63	-0.163333333	1.16	1.22	1.64	2.09	1.16	0.96	-1.79	-1.55	0.8	-1.59	0.65	-1.64	0.086388889
70305	ibahmed@iu.edu	7	human	villain	happy	Female	20	United States	0000-00-00 00:00:00	0000-00-00 00:00:00	-2.88	-2.83	0.24	-2.94	-2.92	0.86	0.49	-0.44	-0.51952381	-1.17	0.55	-2.94	-0.92	-1.71	-0.18	-1.7	-2.38	-2.41	-1.64	-2.97	-3	-0.568611111
71902	hcardina@ius.edu	7	human	villain	happy	Female	21	United States	0000-00-00 00:00:00	0000-00-00 00:00:00	2.17	2.42	0.54	-0.41	-0.37	0.33	0.2	-0.2	0.213333333	2.71	2.49	1.06	0.11	0.09	0.95	0.85	1.59	1.43	1.79	1.78	-0.39	0.401666667
72996	elizmay@iupui.edu	7	human	villain	happy	Female	19	United States	0000-00-00 00:00:00	0000-00-00 00:00:00	-1.09	-2.86	0.02	2.88	0.64	2.94	2.99	3	0.263333333	-1.91	-1.96	-2.5	-2.28	-1.68	-0.65	0.12	-0.18	-0.21	0.15	-0.09	-0.06	-0.3125
75221	hjbarker@iupui.edu	7	human	villain	happy	Female	20	United States	0000-00-00 00:00:00	0000-00-00 00:00:00	-1.85	-2.59	-2.22	-0.12	-0.05	0.02	-0.03	0.11	-0.319047619	-2.6	-2.52	-2.35	-2.11	-2.18	-2.1	-2.2	-2.26	-2.27	-2.1	-1.79	-1.18	-0.712777778
77478	ricliu@iu.edu	7	human	villain	happy	Male	18	United States	0000-00-00 00:00:00	0000-00-00 00:00:00	-1.81	-0.86	1.33	-1.41	-0.97	1.06	0.96	-1.16	-0.181904762	-0.3	-0.52	-0.64	-0.73	-0.78	-0.82	-0.86	-1.24	-1.05	-0.87	-0.57	-0.82	-0.255555556
81193	kymawood@iu.edu	7	human	villain	happy	Female	22	United States	0000-00-00 00:00:00	0000-00-00 00:00:00	1.56	-2.73	2.89	2.79	2.79	2.71	2.16	2.89	0.614285714	1.77	2.48	2.53	2.05	2.22	1.18	1.38	1.99	2.37	-1.84	-1.79	1.64	0.443888889
81392	riverae@iusb.edu	7	human	villain	happy	Female	33	United States	0000-00-00 00:00:00	0000-00-00 00:00:00	-2	-2.26	0.89	0.26	0.13	0.52	0.86	0.26	-0.104761905	-1.73	-0.96	-2	-0.87	-1.05	-0.95	-0.81	-0.96	-0.87	-1.27	-1.87	-1.28	-0.406111111
83965	chrcolon@iu.edu	7	human	villain	happy	Female	19	United States	0000-00-00 00:00:00	0000-00-00 00:00:00	-2.62	-2.62	1.55	-1.79	-1.32	-1.43	-1.44	-2.02	-0.488095238	-2.28	2.06	-1.49	-2.72	-2.96	-2.7	-2.75	-2.7	-2.4	-2.52	1.81	-2.95	-0.6
91406	ezmeyers@iupui.edu	7	human	villain	happy	Female	29	United States	0000-00-00 00:00:00	0000-00-00 00:00:00	-2.94	-2.84	-2.89	-2.99	-2.85	1.42	3	-0.86	-0.664285714	1.19	1.07	1.48	2.91	2.92	-1.91	-1.06	2.61	2.56	-2.63	-2.82	2.37	0.241388889
92904	wjhodges@iupui.edu	7	human	villain	happy	Female	32	United States	0000-00-00 00:00:00	0000-00-00 00:00:00	-2.18	-2.94	-2.95	-2.12	-2.75	-2.73	1.48	-1.03	-0.795238095	-2.6	-1.81	-1.99	-2.17	0.09	-0.13	-1.42	-1.81	-0.08	-0.08	-2.28	-0.71	-0.416388889
101368	ldlannin@ius.edu	7	human	villain	happy	Female	29	United States	0000-00-00 00:00:00	0000-00-00 00:00:00	-2.93	-2.95	2.26	-1.99	-2	1.32	2.02	-2.93	-0.439047619	0.15	0.07	-0.08	1.39	1.1	-0.53	-2.38	-2.99	-2.92	-1.53	-2.92	-0.04	-0.296666667
103662	ebooras@iu.edu	7	human	villain	happy	Female	22	United States	0000-00-00 00:00:00	0000-00-00 00:00:00	-1.53	-1.79	0.65	-1.99	-1.4	0.09	-0.66	0.34	-0.268095238	-0.69	-1.98	-1.72	-2.3	-1.55	0.05	-1.83	-1.79	-2.32	-2.28	-2.3	0.17	-0.515
104495	rdesmara@iu.edu	7	human	villain	happy	Female	21	United States	0000-00-00 00:00:00	0000-00-00 00:00:00	-2.41	-1.7	1.83	1.85	0.91	0.73	-0.05	0.43	0.078095238	1.31	1.62	1.73	0.9	0.06	0.65	-1.35	-1.4	-1.11	-2.08	-0.01	1.17	0.041388889
106993	beachs@iu.edu	7	human	villain	happy	Female	18	United States	3/10/18 7:45	3/10/18 8:03	-2.18	-1.91	1.75	-1.45	-0.7	0.44	-0.8	0.57	-0.165714286	-1.92	1.38	-0.27	-0.41	0.02	0.27	-0.51	0.13	0.23	0.16	0.48	-0.14	-0.016111111
107731	probles@iu.edu	7	human	villain	happy	Female	19	United States	0000-00-00 00:00:00	0000-00-00 00:00:00	0.53	-0.5	0.42	-0.11	-0.65	0.24	1.23	0.15	0.003809524	-0.35	-0.55	-0.51	0.45	0.48	-0.08	-0.4	0.05	-0.35	-0.68	1.03	-0.24	-0.031944444
111357	adagres@iu.edu	7	human	villain	happy	Male	39	United States	0000-00-00 00:00:00	0000-00-00 00:00:00	-2.93	-2.94	-2.91	-2.99	-2.93	-2.93	1.43	-2.9	-0.977619048	-1.07	-0.04	-2.9	-2.91	-2.86	-2.96	-2.9	-2.91	-2.91	-2.93	-2.94	-2.91	-0.84
112019	jackstan@iu.edu	7	human	villain	happy	Male	19	United States	0000-00-00 00:00:00	0000-00-00 00:00:00	-1.87	-2.59	1.05	0.38	-0.33	-1.03	1.92	-2.67	-0.336190476	-2.96	-2.9	-2.93	-2.88	-2.88	-2.93	-2.96	-2.79	-2.88	-2.89	-2.91	-2.91	-0.967222222
113428	eagrisso@ius.edu	7	human	villain	happy	Female	22	United States	0000-00-00 00:00:00	0000-00-00 00:00:00	-0.98	-2.16	2.1	1.83	1.48	1.88	2	1.35	0.261904762	-2.72	-2.77	-1.49	-1.58	-0.59	-1.52	-0.17	0.2	0.1	1.2	1.57	-0.84	-0.239166667
130666	millebrn@iu.edu	7	human	villain	happy	Female	22	United States	0000-00-00 00:00:00	0000-00-00 00:00:00	2.38	2.21	2.33	2.33	2.28	2.23	2.54	2.73	0.785238095	2.28	-1.84	1.69	1.46	1.91	1.48	1.48	1.83	1.95	-1.39	1.14	0.54	0.348055556
134418	betthe@indiana.edu	7	human	villain	happy	Female	27	United States	0000-00-00 00:00:00	0000-00-00 00:00:00	-2.81	-2.96	0.09	-0.13	-1.22	1.34	1.53	1.64	-0.192857143	-2.59	-2.27	-1.74	-2.09	-2.12	-1.48	-2.72	-2.76	-2.45	-1.74	-0.05	2.4	-0.544722222
135475	ivybrown@iu.edu	7	human	villain	happy	Female	18	United States	0000-00-00 00:00:00	0000-00-00 00:00:00	-2.85	-2.96	-1.87	-2.96	-2.89	2.12	0.68	-2.92	-0.682380952	-1.09	1.57	-0.19	1.51	1.17	1.82	0.8	2.02	1.94	-1.05	-1.91	1.89	0.235555556
135947	lonohagg@iupuc.edu	7	human	villain	happy	Female	43	United States	0000-00-00 00:00:00	0000-00-00 00:00:00	-1.32	-2.16	2.97	3	3	-1.28	-2.48	1.53	0.273333333	-0.05	-1.38	1.21	0.17	1.58	-0.01	0.27	0.82	0.43	-1.17	1.96	0.78	0.128055556
142429	cornicho@indiana.edu	7	human	villain	happy	Male	20	United States	0000-00-00 00:00:00	0000-00-00 00:00:00	-2.55	-1	-0.52	-1.59	-1.05	0.31	1.78	0.73	-0.27	-0.47	-0.58	-1.11	-1.01	-1.62	-1.7	-1.11	-0.65	-1.09	-1.36	-0.69	-0.34	-0.325833333
144797	maloross@iupui.edu	7	human	villain	happy	Female	21	United States	0000-00-00 00:00:00	0000-00-00 00:00:00	-2.98	-2.95	-1.38	-3	-2.98	2.95	2.94	-1.56	-0.566666667	0.31	1.93	1.82	0.01	0.75	0.8	-3	-2.95	-2.9	-2.94	-2.94	3	-0.169722222
145265	criches@iu.edu	7	human	villain	happy	Female	19	United States	2/3/18 9:27	2/3/18 9:43	-2.2	-2.08	-0.07	0.14	0.37	-1.59	2.14	0.96	-0.212857143	-1.89	-2	-1.93	-2.15	-2.03	-1.72	-0.54	-1.31	-0.72	-1.1	-1.64	-0.45	-0.485555556
148337	alpieri@iu.edu	7	human	villain	happy	Female	18	United States	1/29/18 9:33	1/29/18 10:00	-1.27	-2.82	1.36	-0.66	-0.74	-0.01	0.82	-0.07	-0.20047619	-0.18	1.55	0.36	0.98	0.76	-0.31	-2.86	-2.14	-0.09	-2.94	-2.89	-2.91	-0.296388889
149885	jakewats@iu.edu	7	human	villain	happy	Male	30	United States	0000-00-00 00:00:00	0000-00-00 00:00:00	-0.91	-2.86	1.06	-0.18	-1.46	2.11	2.89	-0.5	-0.13047619	-1.34	-1.86	-2.16	-1.34	-1.32	-2.27	-2.03	-2.27	-2.13	-2.14	-1.6	-0.37	-0.578611111
151367	mpavelka@iu.edu	7	human	villain	happy	Female	21	United States	0000-00-00 00:00:00	0000-00-00 00:00:00	-1.81	-0.82	2.81	2.95	-0.7	2.97	2.69	1.21	0.314761905	0.83	0.07	1.88	2.26	0.03	0.77	0.2	0.94	1.43	0.29	-0.89	0.08	0.219166667
160406	brgrindl@iu.edu	7	human	villain	happy	Male	49	United States	0000-00-00 00:00:00	0000-00-00 00:00:00	0.36	-2.73	0.61	-0.16	-0.41	-0.47	0.3	-0.24	-0.144761905	-2.77	-2.68	-1.93	1.66	1.59	1.16	1.72	-0.17	1.54	-1.56	-0.05	2.09	0.016666667
160515	parimill@iu.edu	7	human	villain	happy	Female	20	United States	0000-00-00 00:00:00	0000-00-00 00:00:00	-2.51	-2.05	0.38	-0.4	-0.37	1.13	1.02	-1.09	-0.233809524	-1.47	-1.6	-1.7	1.36	0.15	0.07	0.03	-1.38	-0.01	-1.62	-1.94	-0.03	-0.226111111
161360	kegmille@iue.edu	7	human	villain	happy	Male	24	United States	0000-00-00 00:00:00	0000-00-00 00:00:00	2.3	-3	1.92	0.08	0.1	1.59	-1.23	1.82	0.229047619	-3	0.01	0.61	-0.33	-0.01	-0.03	-0.01	-0.05	-0.09	-0.72	-0.91	-0.08	-0.128055556
164216	maeflynn@iu.edu	7	human	villain	happy	Female	20	United States	0000-00-00 00:00:00	0000-00-00 00:00:00	-1.81	-2.11	-0.12	0.17	0.14	1.9	2.28	0.39	-0.068571429	-1.72	-0.03	0.01	-0.01	-2.07	-3	-1.42	-2.53	-1.07	-0.83	-0.49	-0.94	-0.391666667
168167	coakers@iue.edu	7	human	villain	happy	Female	29	United States	0000-00-00 00:00:00	0000-00-00 00:00:00	-1.6	-1.61	1.28	-1.26	-1.39	0.76	1	-1.39	-0.248095238	0.83	0.83	0.07	0.55	1	-1.14	-1.14	-1.42	-1.25	-1.24	-1.95	1.45	-0.094722222
175549	mfriedel@iu.edu	7	human	villain	happy	Female	18	United States	0000-00-00 00:00:00	0000-00-00 00:00:00	-2.89	-2.86	-1.97	1.18	2.85	1.66	-0.33	0.96	-0.050952381	-2.98	-2.85	-2.57	-2.58	-2.23	-2.82	-2.85	-2.25	-2.61	-2.85	-2.93	-2.94	-0.901666667
176913	juchughe@iu.edu	7	human	villain	happy	Female	54	United States	0000-00-00 00:00:00	0000-00-00 00:00:00	-1.75	-1.84	-1.03	-1	-1.89	-1.62	-0.16	-2.1	-0.534761905	0.25	0.29	0.78	0.7	0.07	0.45	-0.13	0.82	0.07	-0.08	0.53	0.07	0.106111111
180170	avrbraut@indiana.edu	7	human	villain	happy	Female	22	United States	0000-00-00 00:00:00	0000-00-00 00:00:00	-1.55	-1.31	0.17	-1.33	-1.28	-0.21	-0.89	-0.85	-0.302857143	0.61	1.47	0.97	1.45	1.76	1.47	-1.5	1.31	1.42	1.48	1.55	1.93	0.386666667
185390	tvander@iu.edu	7	human	villain	happy	Male	19	Australia	0000-00-00 00:00:00	0000-00-00 00:00:00	0.81	-3	1.16	0.94	-2.34	1.3	0.56	-1.26	-0.113809524	0.97	-0.65	-0.83	-0.82	-0.56	-1.83	-2.18	-2.19	-2.24	-2.19	0.12	0.45	-0.331944444
189296	dskinsey@iupui.edu	7	human	villain	happy	Male	23	United States	2/11/18 11:48	2/11/18 12:02	-0.7	-2.48	1.34	-0.47	0.42	1.8	1.74	1.01	0.043809524	-2.4	-2.02	-1.23	-2.1	-1.68	-1.77	-2.39	-2.85	-2.1	-2.05	0.22	-1.76	-0.614722222
191166	grblandf@iun.edu	7	human	villain	happy	Male	27	United States	0000-00-00 00:00:00	0000-00-00 00:00:00	1.02	0.87	1.24	1.35	-0.21	1.96	0.13	2.77	0.428571429	1.27	1.3	1.21	1.24	1.17	3	-0.4	1.17	0.72	-0.17	-0.61	0.68	0.293888889
202918	cwmcnutt@iusb.edu	7	human	villain	happy	Male	22	United States	0000-00-00 00:00:00	0000-00-00 00:00:00	3	0.92	3	3	3	3	2.39	1.42	0.825714286	-1.13	1.67	1	1.38	1.17	-0.71	-0.54	0.67	-0.21	-0.59	2.3	-1.76	0.090277778
215969	erystewa@iu.edu	7	human	villain	happy	Female	19	United States	1/29/18 5:51	1/29/18 6:17	-2.82	-2.94	-2.91	-2.91	-2.78	-2.82	2.69	-2.66	-0.944761905	-3	3	3	-2.95	3	-3	0.18	-2.98	-0.96	-3	-3	-3	-0.353055556
216331	ekado@iupui.edu	7	human	villain	happy	Female	21	United States	0000-00-00 00:00:00	0000-00-00 00:00:00	-2.86	-2.85	-2.85	-2.9	-2.9	-0.31	2.84	-2.84	-0.833809524	-0.15	0.34	2.91	2.92	2.84	1.59	0.06	0.71	1.12	-0.04	1.12	-0.32	0.363888889
219840	ncarpio@iu.edu	7	human	villain	happy	Female	19	United States	0000-00-00 00:00:00	0000-00-00 00:00:00	-2.75	-2.48	1.88	-0.03	0.86	1.26	1.69	1.08	-0.008571429	1.1	-0.52	-2.21	-1.49	-1.66	-2.42	-2.4	-1.96	-1.33	-2.73	-2.68	-2.07	-0.565833333
221548	katalvar@iu.edu	7	human	villain	happy	Female	19	United States	0000-00-00 00:00:00	0000-00-00 00:00:00	-2.75	-2.78	1.01	-2.6	-2.59	2.3	0.05	-2.07	-0.451428571	-2.69	-2.56	-2.52	-2.46	-2.44	-2.69	-2.51	-2.42	-2.62	-2.46	-2.71	-2.5	-0.849444444
222078	mcwyss@iupui.edu	7	human	villain	happy	Female	22	United States	0000-00-00 00:00:00	0000-00-00 00:00:00	-3	-2.88	-0.71	-2.87	-0.89	-1.92	2.83	-0.72	-0.618571429	-1.35	0.56	0.59	0.06	-2.85	-2.13	-1.26	-3	-0.88	-0.87	-2.3	-0.85	-0.396666667
222593	wangpen@iu.edu	7	human	villain	happy	Female	21	China	0000-00-00 00:00:00	0000-00-00 00:00:00	-0.97	-1.56	0.97	0.53	1.05	1.13	1.45	0.41	0.074285714	-1.56	1.94	-1.94	-1.72	-1.8	-0.09	0.01	-0.02	-2.02	-1.89	-0.01	0.02	-0.252222222
225231	ejendres@iu.edu	7	human	villain	happy	Female	19	United States	0000-00-00 00:00:00	0000-00-00 00:00:00	0.31	-1.15	1.63	1.51	0.9	3	2.09	-0.18	0.286666667	0.97	1.65	0.82	-1.95	-0.02	0.44	-1.69	-0.13	-0.64	-0.37	0.52	-1.36	-0.048888889
235561	abahill@iu.edu	7	human	villain	happy	Female	21	United States	0000-00-00 00:00:00	0000-00-00 00:00:00	-2.95	-2.91	2.99	-1.33	-1.25	2.91	2.47	-3	-0.263809524	-0.15	1.37	1.67	1.32	2.91	2	-2.91	-1.13	0.05	-1.96	-2.3	0.77	0.045555556
236758	parrishv@iu.edu	7	human	villain	happy	Female	20	United States	0000-00-00 00:00:00	0000-00-00 00:00:00	1.46	-0.15	1.61	1.31	1.66	1.56	1.84	1.52	0.427142857	-1.55	-1.34	-1.35	-1.12	1.05	1.21	-1.04	0.03	-0.58	-0.07	1.52	-0.67	-0.108611111
241777	marcsnyd@iupui.edu	7	human	villain	happy	Female	33	United States	0000-00-00 00:00:00	0000-00-00 00:00:00	-1.03	-2.68	0.97	-0.24	-0.35	1.28	2.83	0.34	-0.081428571	-1.53	-0.7	-0.77	-1.17	-1.39	-1.17	-1.1	-1.5	-2.71	-2.71	-1.07	-0.6	-0.456111111
244036	jmcswain@iu.edu	7	human	villain	happy	Female	20	United States	0000-00-00 00:00:00	0000-00-00 00:00:00	0.93	-2.94	2.93	-0.05	-2.99	0.04	-2.97	-1.89	-0.189047619	-2.97	2.96	0.47	0.22	0.22	-0.14	-0.14	-2.91	-0.76	0.01	-1.27	-1.24	-0.154166667
246507	aawirtz@iu.edu	7	human	villain	happy	Female	19	United States	3/5/18 10:02	3/5/18 10:22	-1.47	-1.19	0.44	0.42	-1.18	0.76	0.54	-2.33	-0.216666667	0.56	0.61	0.71	0.54	-0.61	-0.99	-0.06	-2.19	-0.76	-2.57	-1.08	0.89	-0.1375
263620	apontea@indiana.edu	7	human	villain	happy	Female	24	United States	0000-00-00 00:00:00	0000-00-00 00:00:00	-1.14	-1.12	0.17	-0.23	-0.32	1.16	2.87	-0.25	-0.082380952	0.13	0.23	-1.74	0.04	0.07	-0.19	-0.23	0.22	0.14	-1.18	0.29	0.23	-0.055277778
265620	jodcunni@iupui.edu	7	human	villain	happy	Female	22	United States	0000-00-00 00:00:00	0000-00-00 00:00:00	-0.55	-2.88	-0.4	-0.59	-0.75	-0.93	-0.9	-2.27	-0.398571429	0.7	0.8	1.01	0.75	-0.97	0.97	-0.7	-2.97	-2.88	-2.96	-1.44	0.41	-0.202222222
275536	jositayl@indiana.edu	7	human	villain	happy	Female	21	United States	0000-00-00 00:00:00	0000-00-00 00:00:00	-2.35	-2.2	-0.55	1.44	1.44	1.41	-1.51	2.21	0.066666667	-2.55	-2.32	-1.33	-0.71	1.57	0.68	0.73	1.09	0.12	0.3	-0.28	-0.15	-0.079166667
279805	jacketch@iu.edu	7	human	villain	happy	Female	19	United States	0000-00-00 00:00:00	0000-00-00 00:00:00	-2.89	-2.87	1.63	1.08	-1.44	2.63	-0.7	-1.87	-0.177619048	2.7	2.83	2.75	2.89	3	2.17	-0.02	2.93	2.92	2.89	-2.78	0.49	0.6325
280933	blburcha@iue.edu	7	human	villain	happy	Female	23	United States	0000-00-00 00:00:00	0000-00-00 00:00:00	-2.93	-2.96	-1.02	-2.2	-2.9	1.23	2.07	-2.85	-0.649047619	-2.94	-2.82	-1.84	-2.25	-0.09	-2.27	-2.39	-2.58	-1.55	-1.27	-2.93	-0.05	-0.638333333
282586	dgrill@iusb.edu	7	human	villain	happy	Female	25	United States	0000-00-00 00:00:00	0000-00-00 00:00:00	1.15	-1.18	1.27	-1.32	-2.86	2.41	-0.98	0.5	-0.001428571	0.07	-0.72	-0.27	-0.74	-0.79	-1.13	-2.53	-1.99	-1.2	-1.71	1.78	-2.33	-0.321111111
289114	elwhitak@iu.edu	7	human	villain	happy	Female	28	United States	1/29/18 1:53	1/29/18 2:13	-2.97	-2.88	0.1	-0.09	-0.09	-0.07	0.04	-0.01	-0.286190476	0.55	-0.81	-0.01	0.75	-1.12	0.09	-1.1	-2.88	-2.36	-1.63	-2.82	-1.15	-0.346944444
293719	kaclyons@iu.edu	7	human	villain	happy	Female	27	United States	1/31/18 12:13	1/31/18 12:39	-2.85	-2.91	-0.04	-1.27	-1.94	2.17	1.54	0.64	-0.295238095	0.27	-0.78	0.78	1.7	1.7	0.67	-0.12	-2.93	-0.74	-2.05	-1.63	2.9	-0.006388889
295758	chemlowe@iupui.edu	7	human	villain	happy	Female	23	United States	0000-00-00 00:00:00	0000-00-00 00:00:00	-2.06	-0.11	1.3	-1.3	1.58	0.56	-1.12	-0.45	-0.022857143	-0.86	-1.16	-1.92	-2	-0.25	-1.46	-0.89	-1.16	-1.15	-1.62	-1.15	0.72	-0.358333333
310269	elihofma@iu.edu	7	human	villain	happy	Female	21	United States	2/2/18 6:01	2/2/18 6:17	1.24	-2.92	2.56	2.16	2.06	1.93	-0.28	2.33	0.445714286	-2.52	0.7	-1.37	-2.22	-0.32	-1.66	0.01	-0.01	-0.02	-0.09	1.87	0.06	-0.154722222
314424	makbontr@iusb.edu	7	human	villain	happy	Female	21	United States	0000-00-00 00:00:00	0000-00-00 00:00:00	0.95	-2.21	2.23	2.26	2.37	0.82	0.61	1.38	0.371428571	-1.51	-1.55	1.34	-1.34	-0.49	1.17	-2.19	-0.76	-0.67	0.89	0.58	-0.47	-0.138888889
315965	nlrobins@iu.edu	7	human	villain	happy	Female	57	United States	2/2/18 10:48	2/2/18 11:24	-2.91	-2.91	-2.95	-2.91	-2.96	2.89	2.96	2.87	-0.422857143	-2.84	-2.84	-2.95	-2.86	-2.84	-2.95	-2.95	-2.95	-2.87	-3	-2.8	-2.87	-0.964444444
320006	kylpinks@iu.edu	7	human	villain	happy	Female	19	United States	0000-00-00 00:00:00	0000-00-00 00:00:00	-1.28	-1.12	1.31	0.19	-1.45	2.2	1.44	3	0.135714286	-0.94	-2.07	-0.22	-0.1	-2.19	0.01	-1.94	-2.2	-1.33	-2	0.25	-1.31	-0.39
322352	jorvis@iu.edu	7	human	villain	happy	Female	19	United States	0000-00-00 00:00:00	0000-00-00 00:00:00	-2.76	-2.54	-0.73	0.21	0.73	1.07	-0.27	0.27	-0.178571429	-2.48	-2.6	-2.61	-2.45	-2.25	-2.7	-2.61	-2.48	-2.17	-2.67	-2.4	-1.07	-0.791388889
322660	nhsung@iupui.edu	7	human	villain	happy	Female	24	Myanmar	1/29/18 5:33	1/29/18 6:38	-2.93	-2.68	-0.96	0.15	-1.06	0.87	0.86	1.73	-0.232380952	-1.5	-1.59	-1.75	-1.99	-0.15	-2.18	-2.18	-2.74	-1.96	-2.61	-2.48	-2.65	-0.660555556
323144	sarmanni@indiana.edu	7	human	villain	happy	Female	22	United States	0000-00-00 00:00:00	0000-00-00 00:00:00	1.55	-2.79	2.55	1.51	2.28	1.91	-1.26	2.57	0.456190476	-2.42	-2.27	-2.53	-2.5	-2.27	-2.4	-2.24	-2.39	-2.38	-2.57	-2.66	2.48	-0.670833333
323208	johisaac@indiana.edu	7	human	villain	happy	Male	22	United States	0000-00-00 00:00:00	0000-00-00 00:00:00	1.07	1.91	2.35	0.81	0.93	2.05	1.46	-1.48	0.363809524	-0.53	-2.02	-0.77	-1.36	-1.36	-1.54	-0.11	0.45	0.36	-1.05	1.46	-0.76	-0.200833333
1771	mkhirsch@iu.edu	8	human	villain	tragic	Female	48	United States	1/31/18 10:43	1/31/18 10:59	-2.77	-2.79	-0.68	-2.86	-2.74	1.31	-0.34	-2.07	-0.6	-0.93	0.13	-0.06	0.49	-1.41	-1.6	-2.15	-2.4	-2.48	-2.36	-2.52	-1.15	-0.456666667
3046	chichukw@iu.edu	8	human	villain	tragic	Female	25	Nigeria	2/6/18 12:03	2/6/18 12:26	-2.43	-2.88	-1.49	-1.77	-1.99	-2.58	-2.27	-0.14	-0.632380952	-0.16	-0.21	-0.72	0.66	1.04	0.59	-1.38	-1.17	-0.01	-1.47	-0.92	-0.86	-0.128055556
3600	zdaftary@iu.edu	8	human	villain	tragic	Male	28	United States	2/1/18 4:00	2/1/18 4:56	-2.73	-2.8	0.81	0.61	-0.51	1.91	2.2	-1.06	-0.17952381	0.12	0.39	-1.18	-1.07	-1.07	-0.27	-0.21	-0.83	-0.7	-1.37	-0.83	-0.28	-0.202777778
4100	cavotero@regenstrief.org	8	human	villain	tragic	Female	28	Honduras	1/31/18 10:12	1/31/18 10:29	-2.82	-2.97	-2.94	-2.85	-2.87	2.96	2.8	2.78	-0.414761905	-2.96	-2.96	-2.91	-2.89	-2.94	-2.89	-2.98	-2.91	-2.88	-2.92	-2.95	-2.96	-0.976388889
4419	stepbart@iupui.edu	8	human	villain	tragic	Female	49	United States	1/31/18 2:15	1/31/18 2:40	-2.89	-2.74	1.19	0.44	-0.7	1.36	0.39	0.72	-0.124761905	-0.05	0.05	-0.05	-0.02	-0.02	0.52	-1.27	-1.48	-1.02	-1.81	-0.96	-0.02	-0.170277778
10179	micwalke@iupui.edu	8	human	villain	tragic	Female	50	United States	2/11/18 5:40	2/11/18 5:55	-2.39	-2.6	-0.04	0.69	0.71	0.71	-0.58	0.51	-0.114761905	0.11	0.11	-0.11	0.91	1.57	0.27	0.27	-0.27	-1.12	-1.14	-1.21	0.05	-0.015555556
12086	jnrodden@ius.edu	8	human	villain	tragic	Female	32	United States	2/4/18 7:44	2/4/18 8:05	-2.35	-2.34	1.75	0.5	-1.23	1.79	0.02	0.53	-0.064285714	-0.55	1.12	1.76	1.78	0.94	1.45	-0.51	1.89	1	1.96	2.06	-0.9	0.333333333
12707	sharmaas@iupui.edu	8	human	villain	tragic	Male	29	India	1/31/18 12:02	1/31/18 12:20	-2.98	-3	-2.97	-2.94	-0.51	-2.94	0.71	-2.95	-0.870952381	-2.78	-2.82	-2.91	-2.69	-2.58	-2.86	-2.86	-2.66	-2.71	-2.86	-2.71	-2.54	-0.916111111
13776	cdlloyd@ius.edu	8	human	villain	tragic	Female	26	United States	1/31/18 3:37	1/31/18 3:50	-2.95	-2.94	-0.77	-2.5	-2.5	1.31	-1.92	-0.76	-0.529047619	0.94	1.19	1.66	1.28	0.01	1.06	-1.19	1.28	1.16	-0.94	1.28	0.82	0.2375
31844	cummincm@iu.edu	8	human	villain	tragic	Female	34	United States	2/1/18 4:35	2/5/18 11:44	-2.95	-2.91	-0.82	-2.13	-2.21	-2.25	-1.41	-1.73	-0.714285714	-1.14	-0.03	-1.95	-1.49	-1.47	-2.99	0.01	-1.84	-1.86	-1.31	-2.99	-2.96	-0.556111111
33443	andkimme@iupui.edu	8	human	villain	tragic	Male	31	United States	2/2/18 4:15	2/2/18 4:32	0.14	-2.88	1.66	-0.86	-1.26	-0.09	0.43	-0.74	-0.191904762	-2.77	-2.77	-2.86	-2.91	-2.94	-2.92	-1.64	-1.53	-2.99	-2.91	-1.18	0.62	-0.744444444
35102	akersch@iu.edu	8	human	villain	tragic	Female	25	United States	2/1/18 7:18	2/1/18 7:39	1.23	1.12	1.72	-0.38	0.58	1.71	-0.66	1.48	0.355238095	-1.04	-1.17	-1.21	-0.37	0.39	-1.12	-0.14	-0.47	-0.05	-0.43	-0.97	-0.53	-0.1975
39949	hborntra@indiana.edu	8	human	villain	tragic	Female	23	United States	1/31/18 8:20	1/31/18 8:37	0.5	0.5	1.73	0.98	1.05	1.26	1.25	0.91	0.33	-0.84	-0.84	-1.87	-1.2	1.35	0.64	-0.92	-0.22	-0.19	-0.68	0.13	0.64	-0.111111111
43706	cagawats@indiana.edu	8	human	villain	tragic	Female	34	United States	2/6/18 5:05	2/6/18 5:22	0.77	-0.77	1.59	0.78	0.78	0.78	2.1	1.24	0.246190476	-1.28	-1.51	-1.67	-1.45	0.01	-0.06	-1.06	-0.76	-0.09	-0.8	-0.61	-0.72	-0.277777778
43723	rjoyadet@iupui.edu	8	human	villain	tragic	Male	31	United States	1/31/18 11:36	1/31/18 11:55	-0.82	-1	-0.43	0.63	0.55	0.86	0.9	1.43	0.058095238	1.1	1.06	1.29	1.47	1.41	0.37	-1.67	-1	0.06	-2.65	-1.45	1.53	0.042222222
43976	jbowden@indiana.edu	8	human	villain	tragic	Male	53	United States	2/1/18 11:53	2/1/18 12:14	-2.93	-2.77	1.38	-0.95	1.29	2.32	1.91	2.37	0.033809524	-2.29	-0.21	-0.75	-1.34	-0.86	-1.62	-1.58	-2.41	-1.77	-2.83	-1.87	-0.15	-0.491111111
45154	taalbert@iupui.edu	8	human	villain	tragic	Female	39	United States	2/2/18 9:08	2/2/18 9:34	-2.54	-2.8	0.11	-2.26	-2.2	-2.19	-1.77	-2.25	-0.672857143	-0.15	-0.15	-2.57	-2.13	-2.14	-2.33	-0.65	-2.46	-2.46	-2.5	-1.85	-1.85	-0.59
47002	shwejain@iupui.edu	8	human	villain	tragic	Female	35	India	2/1/18 12:12	2/1/18 12:30	1.45	-1.45	1.4	0.96	0.99	0.99	1.81	1.22	0.264761905	0.28	-1.45	0.09	1.52	-1.1	-1.46	-0.17	-1.27	-1.27	1.24	0.05	-1.42	-0.137777778
58843	leestrad@iu.edu	8	human	villain	tragic	Female	20	United States	0000-00-00 00:00:00	0000-00-00 00:00:00	-2.93	-3	0.05	3	1.53	3	0.02	1.33	0.141904762	-2.97	-1.45	-2.96	-2.91	-2.86	-2.93	-2.93	-2.91	-2.88	-2.96	-0.09	-0.06	-0.775277778
58881	dygray@iu.edu	8	human	villain	tragic	Male	23	United States	0000-00-00 00:00:00	0000-00-00 00:00:00	0.47	0.47	0.65	0.62	0.56	0.5	1.21	0.39	0.174285714	-1.66	0.51	-0.92	-0.87	-0.93	0.2	-1.6	0.43	0.05	-0.62	-0.81	1.35	-0.135277778
60303	kimlarse@iupui.edu	8	human	villain	tragic	Female	29	United States	0000-00-00 00:00:00	0000-00-00 00:00:00	-3	-2.93	0.17	-0.22	0.03	-0.04	1.76	1.24	-0.226190476	-0.6	0.94	-0.04	0.67	1.01	-0.11	-0.06	0.64	-0.05	-1.93	-0.21	1.01	0.035277778
62502	bobburns@iu.edu	8	human	villain	tragic	Male	19	United States	0000-00-00 00:00:00	0000-00-00 00:00:00	-2.99	-2.95	0.76	-2.91	-2.95	3	-0.2	1.28	-0.321904762	-2.86	3	-2.96	-2.96	-0.91	-2.95	-2.94	-2.91	-1.32	-2.25	-2.95	-0.09	-0.613888889
64718	abiboatm@indiana.edu	8	human	villain	tragic	Female	22	United States	0000-00-00 00:00:00	0000-00-00 00:00:00	-2.73	-2.03	1.53	-1.87	-1.73	-1.66	0.7	-0.66	-0.435714286	1.65	-2.42	-0.99	-1.31	-0.03	-0.14	-0.99	-1.16	-1.06	-1.3	-1.73	-1.01	-0.291388889
65700	rkinnett@iupui.edu	8	human	villain	tragic	Female	21	United States	0000-00-00 00:00:00	0000-00-00 00:00:00	-2.87	-2.93	-2.93	-2.36	-2.6	2.86	2.81	2.06	-0.417619048	-2.44	-2.44	-1.79	-2.54	-2.47	-2.34	-2.63	-2.46	-2.26	-2.63	-2.32	-2.26	-0.793888889
75916	rhedlund@iu.edu	8	human	villain	tragic	Female	24	United States	0000-00-00 00:00:00	0000-00-00 00:00:00	0.58	0.85	0.73	0.86	0.88	0.93	0.85	1.44	0.298571429	-2.94	-2.94	-2.91	-2.75	-2.93	-1.4	-0.15	-0.61	-1.86	-1.76	-1.4	-0.81	-0.623888889
77978	hasuga@iu.edu	8	human	villain	tragic	Female	19	United States	0000-00-00 00:00:00	0000-00-00 00:00:00	-1.59	-1.24	1.68	-0.86	0.52	1.49	1.8	1.16	0.055238095	-0.89	-0.89	0.99	-1.01	-1.02	-0.13	-2.03	-1.69	-1.69	-1.02	-2.16	0.13	-0.316944444
82439	ohassell@iu.edu	8	human	villain	tragic	Male	27	United States	0000-00-00 00:00:00	0000-00-00 00:00:00	1.38	-1.99	2.07	-2.01	-0.76	1.88	0.72	-0.77	-0.00952381	-1.21	-1.38	-0.89	-1.33	-1.24	1.38	-0.94	-1.16	-0.08	-1.43	0.47	0.75	-0.196111111
90363	nfilippi@iue.edu	8	human	villain	tragic	Female	26	United States	0000-00-00 00:00:00	0000-00-00 00:00:00	-2.73	-2.57	-0.9	-1.14	-1.29	1.24	2.09	-1.58	-0.427142857	-1.22	0.63	0.73	0.11	-0.78	-0.25	-1.72	-2.19	-0.78	-1.69	-1.33	0.05	-0.234444444
99838	momarrah@iu.edu	8	human	villain	tragic	Female	20	United States	0000-00-00 00:00:00	0000-00-00 00:00:00	-2.79	-2.68	-0.86	-0.11	-0.21	0.36	-0.91	0.34	-0.283333333	0.07	-0.5	0.92	0.5	0.21	0.26	-0.11	0.4	0.14	-0.51	0.36	0.96	0.075
100235	mpilipov@iun.edu	8	human	villain	tragic	Female	20	United States	0000-00-00 00:00:00	0000-00-00 00:00:00	-2.53	-2.22	0.93	-2.02	-2.07	1.35	0.37	-0.07	-0.315714286	-0.9	-1.13	0.43	0.66	-0.02	0.69	-0.92	-0.38	0.02	-0.79	-0.58	-0.04	-0.082222222
100446	megsouth@iu.edu	8	human	villain	tragic	Female	19	United States	0000-00-00 00:00:00	0000-00-00 00:00:00	-2.81	-2.51	-0.03	-2.28	0.01	0.33	-1.23	-2.5	-0.466190476	-1.94	-1.76	-2.24	-1.96	-0.42	-1.27	-2.6	-2.91	-0.78	-1.81	-2.04	-2.39	-0.614444444
104496	wardryan@iupui.edu	8	human	villain	tragic	Male	22	United States	0000-00-00 00:00:00	0000-00-00 00:00:00	-2.62	-2.87	-2.85	-2.74	-2.91	-2.77	2.71	2.75	-0.667142857	-2.84	-2.81	-2.8	-2.75	2.71	-2.93	-2.8	-2.88	-2.56	-2.71	-2.79	-2.79	-0.776388889
105512	bsarda@iu.edu	8	human	villain	tragic	Female	19	United States	0000-00-00 00:00:00	0000-00-00 00:00:00	-2.91	-2.85	-1.84	0.71	-2	1.35	1.92	-1.55	-0.432857143	-1.38	-1.5	-1.45	-1.76	-1.5	-1.52	-1.55	-2.83	-2.8	-2.04	0.27	-2.04	-0.558333333
105655	ssparzo@iu.edu	8	human	villain	tragic	Female	20	United States	0000-00-00 00:00:00	0000-00-00 00:00:00	-2.78	-2.77	1.45	-2.27	0.48	1.62	2.02	1.88	-0.113809524	0.04	0.41	1.55	2.53	2.55	2.05	-2.37	-2.19	-1.88	-2.34	-2.93	-2.95	-0.153611111
115172	jb13@iu.edu	8	human	villain	tragic	Male	19	United States	0000-00-00 00:00:00	0000-00-00 00:00:00	-2.91	-2.95	-2.9	-2.92	-2.94	-2.95	2.9	-2.88	-0.973809524	-0.81	0.47	0.7	0.64	0.55	0.88	-0.92	-0.53	-0.6	-2.84	-2.71	-2.1	-0.201944444
122265	eromig@ius.edu	8	human	villain	tragic	Female	24	United States	0000-00-00 00:00:00	0000-00-00 00:00:00	-3	-3	-1.88	-2.97	-2.69	1.51	-0.11	0.56	-0.546190476	-0.4	0.64	0.82	0.12	-1.52	0.1	-0.18	-1.71	-1.19	-1.85	-3	0.34	-0.2175
126797	dsingfie@iupui.edu	8	human	villain	tragic	Male	22	United States	0000-00-00 00:00:00	0000-00-00 00:00:00	0.72	-2.83	-0.69	-2.9	-1.75	1.72	2.89	-1.61	-0.34952381	-1.2	-1.2	-0.13	0.13	0.18	-0.15	-1.8	-2.65	-1.12	-1.12	-2.4	-2.87	-0.398055556
129611	schura@iu.edu	8	human	villain	tragic	Female	21	United States	0000-00-00 00:00:00	0000-00-00 00:00:00	-2.57	-2.87	0.94	0.07	0.54	0.77	-0.58	0.34	-0.132380952	-2.52	0.04	-2.5	-2.34	-2.35	-2.64	-2.68	-2.66	-2.61	-2.83	-2.78	-2.72	-0.794166667
130940	thtempel@iu.edu	8	human	villain	tragic	Male	19	United States	0000-00-00 00:00:00	0000-00-00 00:00:00	-3	-3	1.65	0.5	0.07	1.43	3	1.49	-0.040952381	-1.31	-1.06	-3	-3	-3	-3	-0.7	-1.39	-0.93	-3	-1.6	-0.5	-0.624722222
132638	skyymurr@iu.edu	8	human	villain	tragic	Female	20	United States	0000-00-00 00:00:00	0000-00-00 00:00:00	-0.34	0.41	0.3	-0.3	-0.3	-0.3	0.23	-0.15	-0.032380952	1.06	1.09	0.69	1.36	1.29	0.84	-0.26	0.25	-0.13	0.37	-0.73	0.45	0.174444444
135081	nleuck@iupui.edu	8	human	villain	tragic	Female	19	United States	0000-00-00 00:00:00	0000-00-00 00:00:00	-0.14	0.14	1.86	0.52	2.78	2.31	0.09	0.85	0.396190476	0.07	-0.6	0.57	-0.1	-0.22	-0.44	-0.44	-1.19	-0.7	-0.06	-0.92	-0.43	-0.123888889
137182	shalbig@iue.edu	8	human	villain	tragic	Female	42	United States	2/2/18 11:18	2/2/18 11:40	-2.86	-2.95	-0.62	-0.8	-0.78	2.42	0.05	-0.97	-0.312380952	-1.99	-1.97	-1.97	-1.34	-2.22	-1.36	-2.23	-2.03	-2.13	-2.28	-3	-1.65	-0.671388889
138463	klclaxto@iu.edu	8	human	villain	tragic	Female	21	United States	0000-00-00 00:00:00	0000-00-00 00:00:00	-2.94	-2.67	0.71	-1.33	0.84	0.89	0.01	0.75	-0.178571429	-2.86	-2.13	-2.82	-2.77	-2.77	-2.84	-1.25	-2.36	-2.36	-2.03	-1.3	-1.67	-0.754444444
150166	dpiemmal@iu.edu	8	human	villain	tragic	Female	20	United States	0000-00-00 00:00:00	0000-00-00 00:00:00	-2.89	0.48	0.53	-0.59	-1.44	0.49	1.3	-0.96	-0.208571429	-2.78	1.02	-2.55	-2.41	2.46	0.06	-1.02	0.06	0.14	-1.35	-1.57	1.18	-0.187777778
150527	tuckercr@iun.edu	8	human	villain	tragic	Female	25	United States	0000-00-00 00:00:00	0000-00-00 00:00:00	2.69	-2.25	-2.3	0.96	2.49	-1.04	1.24	-1.36	-0.038571429	2.88	-2.76	2.91	2.83	2.86	2.9	2.86	2.95	2.94	-2.8	2.84	2.84	0.645833333
153209	mirherna@iusb.edu	8	human	villain	tragic	Female	26	United States	0000-00-00 00:00:00	0000-00-00 00:00:00	-2.91	2.83	-2.84	-0.49	-2.9	-0.57	0.52	-0.97	-0.373809524	-2.95	-2.77	-2.92	-2.94	-2.87	-2.99	-3	-2.91	-2.95	-2.79	-2.56	-2.38	-0.945277778
153934	jones520@iu.edu	8	human	villain	tragic	Male	22	United States	0000-00-00 00:00:00	0000-00-00 00:00:00	-2.86	-2.96	2.99	-2.84	2.93	2.85	1.78	-0.14	-0.001428571	1.36	-0.04	1.67	1.68	1.71	1.61	0.2	1.01	0.93	0.04	0.9	1.27	0.342777778
162993	amydarne@iu.edu	8	human	villain	tragic	Female	45	United States	0000-00-00 00:00:00	0000-00-00 00:00:00	-2.94	-2.95	-2.95	-0.22	-0.17	-0.18	-2.84	-0.31	-0.462857143	-2.94	-2.94	-2.95	-2.94	-2.93	-2.93	-2.98	-2.96	-2.88	-2.96	-2.96	-2.9	-0.979722222
163998	akcolvin@iun.edu	8	human	villain	tragic	Female	22	United States	0000-00-00 00:00:00	0000-00-00 00:00:00	-1.44	-1.56	0.15	-0.12	0.41	-1.51	0.6	0.33	-0.178095238	-2.92	-2.73	-2.95	-2.85	-2.95	-2.98	-3	-2.96	-2.79	-2.97	-2.27	-2.89	-0.951666667
171750	jackhuff@iupui.edu	8	human	villain	tragic	Male	27	United States	0000-00-00 00:00:00	0000-00-00 00:00:00	-2.67	-2.89	0.19	-1.05	0.56	1.92	2.1	-0.5	-0.211428571	-1.83	-0.31	0.05	-0.88	-1.32	-1.48	-1.83	-2.59	-2.14	-2.51	-1.77	-1.64	-0.506944444
172575	jhenkler@iu.edu	8	human	villain	tragic	Female	20	United States	0000-00-00 00:00:00	0000-00-00 00:00:00	-2.72	-2.09	2.51	2.2	2.62	2.52	2.9	2.82	0.374285714	-2.16	2.08	-1.77	-2.18	-2.16	-2.47	-2.41	-2.08	-2.14	-0.14	-1.82	-2.64	-0.5525
176498	eltmoore@iusb.edu	8	human	villain	tragic	Female	21	United States	0000-00-00 00:00:00	0000-00-00 00:00:00	-2.55	-2.54	-0.86	-1.39	-2.24	1.8	1.35	0.94	-0.325714286	-0.96	-1.24	-1.61	-1.47	-2.83	-1.05	-2.89	-2.9	-0.62	-2.2	-2.24	-1.56	-0.599166667
176967	hsclevel@indiana.edu	8	human	villain	tragic	Female	20	United States	2/18/18 2:22	2/18/18 2:39	-0.69	-1.23	0.63	-1.14	-1.23	-0.33	-1.64	-0.98	-0.236666667	-1.08	0.47	-0.75	-0.84	0.57	0.85	-2.08	-1.92	-0.82	-2.09	-2.4	-0.98	-0.3075
183129	alberndt@iu.edu	8	human	villain	tragic	Female	19	United States	0000-00-00 00:00:00	0000-00-00 00:00:00	0.61	-1.98	1.96	1.05	1.04	1.08	0.58	0.94	0.223809524	-0.85	-0.89	0.81	0.45	1.35	0.66	0.1	0.64	0.69	-0.81	-0.84	0.7	0.055833333
184420	svschuma@iu.edu	8	human	villain	tragic	Female	20	United States	0000-00-00 00:00:00	0000-00-00 00:00:00	1.14	-1.92	0.19	0.32	-0.24	-0.37	0.33	0.09	-0.037619048	-0.98	-1.34	0.21	-0.21	-1.07	-0.83	-0.24	-1.54	-1.72	-1.88	-2.29	-0.47	-0.343333333
188313	miejones@iu.edu	8	human	villain	tragic	Male	52	United States	0000-00-00 00:00:00	0000-00-00 00:00:00	-2.97	-2.99	-2.99	-2.97	-2.98	-2.97	1.16	-1	-0.898571429	-2.98	2.97	-2.97	-2.97	-2.99	-2.96	-2.24	-2.92	-2.95	-2.94	-2.98	-0.13	-0.723888889
192345	luedman@iu.edu	8	human	villain	tragic	Male	24	United States	0000-00-00 00:00:00	0000-00-00 00:00:00	-3	-3	-2.04	-2.78	-2.88	1.81	-1.87	-1.49	-0.637142857	2.42	1.82	2.53	2.49	3	1.76	1.03	1.02	2.76	-2.84	-2.97	3	0.445
193428	mcarla@indiana.edu	8	human	villain	tragic	Female	25	Indonesia	0000-00-00 00:00:00	0000-00-00 00:00:00	-2.97	-2.96	-2.14	-0.27	-2.73	1.53	-1.34	-1.72	-0.536190476	-2.92	-0.58	-2.97	-2.95	-0.86	-1.65	0.03	-2.92	-2.91	-2.85	-1.45	-1.35	-0.649444444
195204	adsharpe@iu.edu	8	human	villain	tragic	Male	20	United States	0000-00-00 00:00:00	0000-00-00 00:00:00	-3	-2.94	0.57	-1	0.7	1.5	0.45	-2.06	-0.296666667	-0.38	0.91	0.64	-0.18	1.26	-0.02	-1.26	-1.47	-0.04	-2.04	-1.42	-1.39	-0.149722222
207418	katlasko@iu.edu	8	human	villain	tragic	Female	35	United States	2/12/18 7:36	2/12/18 7:53	1.51	-2.68	1.87	1.52	1.72	1.27	2.7	2.68	0.375714286	-2.63	-2.45	-2.52	-2.58	0.05	-0.07	-2.4	-2	-1.89	-2.35	-0.44	-2.29	-0.599166667
215342	sjreen@iu.edu	8	human	villain	tragic	Male	20	United States	0000-00-00 00:00:00	0000-00-00 00:00:00	0.79	-0.95	1.31	1.02	1.04	1.15	2.01	1.45	0.276666667	2.15	1.31	2.27	1.2	1.38	1.85	-1.43	1.15	1.17	0.98	1.8	-1.62	0.339166667
217279	katsmit@iu.edu	8	human	villain	tragic	Female	32	United States	0000-00-00 00:00:00	0000-00-00 00:00:00	-2.9	-2.94	-0.85	-2.36	-2.81	-2.88	0.92	-0.04	-0.703809524	1.32	1.82	1.32	0.52	-0.73	-0.54	-2.43	-2.26	-1.24	-2.63	-2.28	-2.02	-0.254166667
220251	jguskey@indiana.edu	8	human	villain	tragic	Male	22	United States	0000-00-00 00:00:00	0000-00-00 00:00:00	-1.88	-2.36	1.4	-1.53	0.84	1.07	2.06	-0.47	-0.13952381	-1.36	-1.4	-2.41	-2.58	-2.53	-2.78	-2.58	-1.73	-1.72	-1.85	-1.22	-1.4	-0.654444444
222253	janmeado@iusb.edu	8	human	villain	tragic	Female	55	United States	0000-00-00 00:00:00	0000-00-00 00:00:00	-2.93	-2.96	-2.46	-2.92	-0.11	-0.15	0.89	-0.64	-0.57952381	-1.18	-1.9	-2.38	2.89	2.99	-2.93	-2.93	-1.97	-1.77	-1.93	-2.93	2.85	-0.310833333
222444	revankap@iu.edu	8	human	villain	tragic	Female	19	United States	0000-00-00 00:00:00	0000-00-00 00:00:00	-0.64	-0.26	0.76	-0.66	-0.34	0.05	1.21	0.18	-0.043333333	0.62	0.66	0.61	0.41	0.66	0.41	-0.64	0.97	0.22	-0.06	-0.66	0.44	0.101111111
225161	melicaba@iu.edu	8	human	villain	tragic	Female	27	United States Minor Outlying Islands	1/31/18 8:47	1/31/18 9:14	-2.06	-1.85	-0.43	-1.59	-1.35	-0.23	0.11	-0.28	-0.370952381	-1.39	0.72	-1.24	-1.82	-1.73	-1.24	-0.88	-1.93	-1.54	-2.07	-1.69	-1.43	-0.451111111
228067	graminni@indiana.edu	8	human	villain	tragic	Female	22	United States	2/5/18 4:29	2/5/18 4:48	-1.37	-2.44	2.49	0.79	-1.62	-0.84	2.97	-0.97	-0.188571429	-0.74	0.53	-0.5	0.61	-1.32	0.89	-1.17	-1.43	-0.7	-1.31	-0.79	0.39	-0.153888889
228796	chinkey@iu.edu	8	human	villain	tragic	Male	19	United States	0000-00-00 00:00:00	0000-00-00 00:00:00	-3	-3	2.1	-3	-2	-2	-2.03	-1.98	-0.613333333	-1.08	1.07	-0.5	0.05	1.02	-0.05	-1.74	0.06	0.07	-0.08	-1.17	0.06	-0.063611111
230483	dabeckne@iue.edu	8	human	villain	tragic	Male	23	United States	0000-00-00 00:00:00	0000-00-00 00:00:00	1.17	-1.39	1.49	1.06	1.03	1.19	2.14	1.34	0.28047619	-0.78	-0.81	-1.63	-1.33	-0.87	-1.23	-1.47	-1.08	-1.06	-1.58	1.56	-1.52	-0.327777778
231291	kcronkhi@iupui.edu	8	human	villain	tragic	Female	21	United States	0000-00-00 00:00:00	0000-00-00 00:00:00	0.57	-0.65	0.69	0.75	0.83	0.85	1.28	1.25	0.204285714	0.6	0.6	0.96	0.61	-0.8	0.1	-0.43	-0.57	-0.33	-0.52	0.63	-0.62	0.006388889
232292	sdwoodru@iupui.edu	8	human	villain	tragic	Female	22	United States	0000-00-00 00:00:00	0000-00-00 00:00:00	-2.52	-2.38	1.22	0.93	1.55	1.76	-1.63	1.61	0.103333333	-0.3	-0.68	-1.24	1.02	0.44	-1.78	-1.93	-1.97	-1.9	-1	-0.31	-1.39	-0.306666667
239031	jazhoope@iupui.edu	8	human	villain	tragic	Female	21	United States	0000-00-00 00:00:00	0000-00-00 00:00:00	-2.89	-2.92	1.83	-2.88	-1.42	1.31	2.89	-2.96	-0.472857143	-2.18	1.16	-1.89	-2.17	1.38	1.48	-2.63	-2.01	-2.11	-2.28	-2.01	-1.9	-0.421111111
240473	braschre@indiana.edu	8	human	villain	tragic	Male	20	Afghanistan	0000-00-00 00:00:00	0000-00-00 00:00:00	-2.47	-2.22	1.28	-1.44	-2.43	0.78	-2.34	0.81	-0.270952381	-1.94	-0.7	-1.98	-1.98	-2.36	-1.57	-1.75	-1.53	-1.45	-1.43	0.27	-2.31	-0.520277778
245437	chrmorin@iu.edu	8	human	villain	tragic	Male	20	United States	0000-00-00 00:00:00	0000-00-00 00:00:00	-2.94	-2.91	-2.89	-0.33	-2.97	0.47	-0.99	-1.14	-0.605238095	-2.76	-2.98	-2.88	-2.64	-2.88	-3	0.04	-2.6	-2.79	-2.93	-2.55	-2.45	-0.845
245734	jugauthi@iu.edu	8	human	villain	tragic	Female	19	United States	0000-00-00 00:00:00	0000-00-00 00:00:00	2.01	-2.88	1.61	0.07	0.92	1.91	2.93	0.66	0.204761905	-2.88	-1.5	-2.74	-2.87	-2.75	-2.48	-2.47	-2.54	-2.83	-2.92	0.09	-2.86	-0.798611111
249434	delapark@iu.edu	8	human	villain	tragic	Female	20	United States	2/7/18 10:22	2/7/18 10:41	-2.14	-1.79	0.15	-1.63	-1.63	-0.7	1.53	-2.34	-0.48	-1.8	0.66	-1.49	-1.13	-1.67	-2.32	-1.45	-0.34	-0.94	-0.97	-0.62	-0.21	-0.341111111
250989	jrenguet@iupui.edu	8	human	villain	tragic	Male	27	United States	0000-00-00 00:00:00	0000-00-00 00:00:00	0.19	-2.71	0.44	-0.65	-1.08	1.25	1.86	-0.08	-0.125714286	-2.32	2.72	1.33	-0.08	-0.06	0.03	-1.68	-2.39	-0.1	0.97	-0.57	-0.07	-0.061666667
251374	mattoxa@iusb.edu	8	human	villain	tragic	Female	28	United States	0000-00-00 00:00:00	0000-00-00 00:00:00	-1.08	-1.08	-0.05	0.49	-1.81	0.48	-0.87	-0.5	-0.169047619	0.4	0.46	1.1	0.96	0.58	0.75	-1	-1.18	-0.65	-1.24	-0.79	0.36	-0.006944444
255502	rhhorne@iupui.edu	8	human	villain	tragic	Female	27	United States	0000-00-00 00:00:00	0000-00-00 00:00:00	-1.81	-1.77	2.1	-0.69	-0.9	0.87	2.2	-0.23	-0.115714286	-1.6	-1.56	-1.97	-1.57	-2.32	0.25	-1.66	-1.98	-1.44	-1.56	1.39	-1.54	-0.432222222
258794	bsacasas@ius.edu	8	human	villain	tragic	Male	27	United States	0000-00-00 00:00:00	0000-00-00 00:00:00	-3	-3	-3	-3	0.07	0.07	3	-1.18	-0.620952381	0	0	0.08	-0.08	-0.06	0.04	-3	-1.09	-0.04	-0.99	-1.19	-1	-0.203611111
275953	mgneff@iu.edu	8	human	villain	tragic	Female	22	United States	0000-00-00 00:00:00	0000-00-00 00:00:00	-2.91	-2.9	-0.94	-1.93	-2.11	-1.72	2.3	-1.77	-0.68	-0.07	2.72	0.95	1.25	0.01	1.74	-0.19	-1.72	-0.94	-1.96	-2.75	0.99	0.000833333
281582	vventure@iu.edu	8	human	villain	tragic	Male	60	United States	0000-00-00 00:00:00	0000-00-00 00:00:00	-1.25	-0.64	0.28	-1.43	-0.97	0.1	-0.08	-0.03	-0.187619048	-1.15	0.18	-0.18	0.18	0.11	-0.57	-0.56	-0.64	-0.15	0.1	0.35	-0.47	-0.077777778
285095	ktitus@iupui.edu	8	human	villain	tragic	Female	22	United States	0000-00-00 00:00:00	0000-00-00 00:00:00	-1.14	-2.17	2.21	-0.05	-0.04	2.29	2.21	-0.01	0.051904762	1.24	1.21	2.98	2.3	2.35	2.61	0.05	2.2	2.74	0.03	2.05	2.98	0.631666667
316318	jestoney@indiana.edu	8	human	villain	tragic	Female	22	United States	0000-00-00 00:00:00	0000-00-00 00:00:00	0.87	-0.64	1.76	0.5	-1.35	0.52	1.68	-2.55	-0.042380952	-1.17	-0.95	-0.98	-0.46	-0.03	0.07	-1.03	-0.77	-0.86	-1.54	-0.97	-0.82	-0.264166667
319774	iawong@iu.edu	8	human	villain	tragic	Female	20	United States	1/30/18 9:28	1/30/18 9:48	-2.3	-1.84	-1.21	-2.46	-2.46	-1.18	2.07	-1.65	-0.623809524	-1.63	-1.9	-1.79	-1.67	-1.38	1.75	-2.66	-2.09	-2.03	-2.27	-1.99	-1.84	-0.541666667
320421	rsumner@iupui.edu	8	human	villain	tragic	Female	28	United States	1/29/18 2:18	1/29/18 2:33	-2.9	-2.83	-2.9	-2.91	-2.93	-2.94	2.93	-2.99	-0.971428571	-2.71	-2.62	-2.77	-2.71	-2.66	-2.35	-1.79	-2.82	-2.83	-2.34	-2.78	-0.05	-0.789722222
321129	aacruz@iupui.edu	8	human	villain	tragic	Female	22	United States	0000-00-00 00:00:00	0000-00-00 00:00:00	-2.94	-2.86	0.18	-2.84	-2.89	-2.81	-0.48	-2.68	-0.801904762	-2.94	2.71	-2.71	-2.8	-2.71	-2.72	-2.79	-2.86	-2.64	-1.8	-2.59	-2.17	-0.722777778
322190	malive@iu.edu	8	human	villain	tragic	Female	25	United States	2/2/18 12:22	2/2/18 12:55	-2.74	-2.72	-2.67	-2.65	-2.7	1	2.65	2.05	-0.496666667	-2.72	-2.72	-2.88	-2.56	-2.58	-2.85	-2.85	-2.76	-2.87	-2.89	-2.9	-2.78	-0.926666667
324626	whitemaj@iusb.edu	8	human	villain	tragic	Female	47	United States	1/29/18 6:20	1/29/18 6:43	-2.63	-2.62	-1.4	-2.72	-2.53	-2.48	-2.43	-2.61	-0.809047619	2.25	2.29	2.64	2.63	2.55	2.9	-2.71	2.49	2.57	2.26	-0.25	0.16	0.549444444
325344	kkdeross@iu.edu	8	human	villain	tragic	Female	21	United States	1/30/18 12:51	1/30/18 1:11	-2.93	-2.95	0.18	-2.24	-2.56	2.51	2.84	0.73	-0.345714286	-0.16	1	1.03	0.02	-0.91	1.41	-1.25	-0.58	-0.58	-2.29	-2.27	0.02	-0.126666667
