# Supplementary material for: The doctor’s digital double: how warmth, competence, and animation promote adherence intention
Source: PeerJ Comput Sci. 2018 Nov 12;4:e168. doi: 10.7717/peerj-cs.168 (PMC7924424; doi:10.7717/peerj-cs.168)
Supplement: Supplemental Information 3 [file peerj-cs-04-168-s003.zip › dataAnalysis/ReadMe.txt]

The file analysis.r is an R script to reproduce the results reported in 
Z. Dai and K. F. MacDorman, The doctor’s digital double: How warmth, competence, and 
animation promote adherence intention.

For Mac users:

1. Download and install R from https://www.r-project.org/
2. Open an R console.
3. Drag and drop the file analysis.r to R.
4. Press "Enter" to see the results at each step in the analysis.

For Windows users:

1. Download and install R from https://www.r-project.org/
2. Determine the path to the file analysis.r
An example of a path is C:\Users\UserName\Downloads\DirectoryName
3. Open an R console.
4. Type the following in the R console, replacing path with the actual path:
source('path\analysis.r', chdir = TRUE)
5. Press "Enter" to see the results at each step in the analysis.
