# Supplementary material for: The doctor’s digital double: how warmth, competence, and animation promote adherence intention
Source: PeerJ Comput Sci. 2018 Nov 12;4:e168. doi: 10.7717/peerj-cs.168 (PMC7924424; doi:10.7717/peerj-cs.168)
Supplement: Supplemental Information 3 [file peerj-cs-04-168-s003.zip › dataAnalysis/query222.csv]

id	group	depiction	depiction_dummy	character	outcome	gender	age	country	created_at	updated_at	realism_1	realism_2	realism_3	humanness_1	humanness_2	humanness_3	humanness_4	humanness_5	eeriness_1	eeriness_2	eeriness_3	eeriness_4	eeriness_5	eeriness_6	eeriness_7	eeriness_8	competence_1	competence_2	competence_3	competence_4	competence_5	competence_6	goodwill_1	goodwill_2	goodwill_3	goodwill_4	goodwill_5	goodwill_6	trustworthiness_1	trustworthiness_2	trustworthiness_3	trustworthiness_4	trustworthiness_5	trustworthiness_6	adherence_1	adherence_2	adherence_3	adherence_4	adherence_5
4117	1	animation	0	hero	happy	Female	30	Mauritania	2/3/18 3:31	2/3/18 4:06	-2.08	-1.72	-1.88	0.34	-2.29	0.49	-2.57	-2.67	-2.27	-2.52	-0.15	-2.3	-0.71	-1.93	-2.25	-1.8	2.13	1.64	2.3	-2.55	2.23	1.83	1.86	-1.7	-1.92	-2.19	-2.14	2.23	2.35	1.45	2.14	2.23	2.37	2.05	2.14	1.3	2.37	2.19	1.05
5150	1	animation	0	hero	happy	Female	29	United States	1/31/18 3:56	1/31/18 4:12	-3	-3	-0.8	-0.76	-1.05	-1.74	-2.81	-1.93	0.89	1.21	-1.54	3	-1.73	1.08	-1.75	-0.88	1.73	1.5	0.35	1.55	0.9	1.73	-2.13	0.55	-0.56	0.73	0.91	2.08	1.75	0.44	1.58	2.19	-0.18	-0.47	1.66	-1.45	1.99	0.7	0.99
5161	1	animation	0	hero	happy	Male	27	Hong Kong	1/31/18 1:02	1/31/18 1:17	1.25	0.8	0.1	1.05	1.37	0.78	-0.1	-2.04	0.14	-0.53	1.1	0.62	1.47	0.46	-0.52	2.47	2.43	2.55	2.59	2.67	2.7	2.62	2.44	2.51	2.31	2.63	2.3	2.79	1.88	1.39	1.75	2.66	2.48	1.68	2.31	1.37	2.66	2.79	2.77
5535	1	animation	0	hero	happy	Female	29	United States	2/14/18 10:10	2/14/18 10:24	-2.94	-2.13	-2.55	-1.83	-0.68	-2.24	-1.64	-0.84	-0.1	-0.9	-2.4	-1.55	-0.61	-2.44	0.03	-1.16	0.37	0.36	1.04	0.99	0.96	0.36	1.75	-0.92	-2.64	-0.97	0.75	1.26	0.68	1.08	0.31	0.41	1.05	-1.48	-1.27	1.56	1.48	1.18	1.34
6949	1	animation	0	hero	happy	Male	24	India	1/30/18 10:23	1/30/18 10:56	-2.43	-2.57	-2.59	-2.47	-2.47	-1.36	-2.87	-0.37	2.02	2.24	-2.45	0.04	1.98	1.74	-0.67	-2.76	-0.18	-1.83	-1.22	-0.74	-1.62	-1.38	-1.03	-2.33	-0.39	-1.93	-2.62	-0.18	-0.34	-2.47	-1.5	1.69	-2.45	-2.31	-1.24	-0.84	1.05	1.27	1.48
7389	1	animation	0	hero	happy	Female	60	India	2/11/18 6:57	2/11/18 7:24	-1.99	-1.99	-2.67	-1.79	-1.85	-1.92	1.98	-2.33	-2.8	1.83	1.71	-2.3	-1.83	0.26	-1.03	-0.14	2.84	2.8	1.87	2.31	2.76	1.98	2.3	2.24	1.92	1.87	1.9	0.21	2.3	2.1	2.3	2.03	2.3	1.8	1.69	1.86	1.75	1.51	1.47
8482	1	animation	0	hero	happy	Female	49	United States	2/5/18 11:55	2/5/18 12:12	-2.69	-1.34	0.01	-2.02	-2.02	-1.27	-1.64	-1.41	-0.15	-1.25	0.25	-1.95	-1.31	-0.97	-0.02	-0.07	1.89	1.36	0.89	1.35	2.01	1.36	0.28	0.2	0.89	2.17	2.66	-0.04	1.31	0.97	2.3	2	1.94	1.99	2.91	2.95	2.84	-2.9	-2.18
8913	1	animation	0	hero	happy	Female	23	China	1/31/18 10:16	1/31/18 10:37	-2.95	-1.25	-2.43	-1.28	-2.54	-2.66	-2.31	1.01	0.82	1.95	1.11	1.47	1.55	0.3	0.14	-0.52	2.3	-2.07	1.88	2.3	1.84	1.83	1.32	1.96	1.61	0.37	-1.45	1.52	1.84	0.9	1.39	2.43	1.39	-0.86	1.83	1.47	2.2	2.04	1.47
10169	1	animation	0	hero	happy	Female	27	Philippines	1/31/18 11:12	1/31/18 10:00	-2.33	-0.82	-1.63	-1.96	-2.62	0.79	-2.14	-2.83	2.09	2.39	2.43	1.31	-1.25	2.69	-0.96	0.69	1.79	1.76	1.17	-0.18	1.74	0.2	0.37	1.97	1.98	1.26	-1.28	-0.67	0.26	0.46	-0.79	1.6	0.5	-2.71	-1.08	-1.19	1.34	0.45	-1.82
11381	1	animation	0	hero	happy	Female	27	China	2/7/18 3:13	2/7/18 3:32	-2.34	-1.12	-2.05	-2.92	-2.25	-1.25	-1.54	-1.74	1.06	1.36	0.19	0.84	0.85	2.45	0.01	-1.11	0.96	0.2	0.14	1.15	0.52	1.82	-1.2	0.39	0.67	-0.91	0.05	2.94	0.09	1.85	0.03	0.09	1	-0.12	-1.28	-2.12	0.89	0.99	-2.33
12929	1	animation	0	hero	happy	Female	27	United States	1/31/18 9:12	1/31/18 10:11	-2.91	-2.98	-2.85	-1.23	-2.96	0.41	-2.15	-2.88	-0.19	0.06	0.02	-1.27	-0.44	-0.06	0.01	0.02	2.53	2.46	2.28	1.77	2.86	2.1	0.98	1.37	0.77	0.88	1.23	-0.01	-0.01	-0.05	1.99	0.47	0.85	1.26	0.42	0.41	1.03	0.57	0.35
17296	1	animation	0	hero	happy	Female	23	United States	2/1/18 10:10	2/1/18 10:27	-2.96	1.72	1.06	0.87	-1.26	-1.47	-1.62	2.94	-1.81	-1.92	-1.92	-2.84	-2.37	-2.42	-1.98	-1.56	2.64	2.73	1.24	2.38	1.4	2.02	1.16	1.82	1.42	-0.25	0.88	1.98	-0.17	2.5	1.94	1.71	1.92	2.38	1.45	1.69	2.53	-1.95	1.13
28255	1	animation	0	hero	happy	Female	24	United States	2/3/18 10:46	2/3/18 11:00	-1.28	1.16	-1.93	-2.35	-1.13	-1.03	-1.97	-2.91	0.89	1.57	1.24	-0.79	0.04	0.49	0.11	0.07	1.61	2.05	2.14	1.51	1.71	1.72	1.68	1.46	1.56	2.14	1.27	1.11	2.1	1.54	1.57	1.3	1.68	0.75	1.19	0.96	1.61	1.45	1.34
29000	1	animation	0	hero	happy	Other	40	Nigeria	2/5/18 12:26	2/5/18 12:42	0.14	1.92	-1.78	-1.07	-2.01	-1.17	1.73	-1.73	1.5	2.07	1.8	0.28	0.02	-2.32	-0.73	-1.68	1.65	2.56	1.5	1.73	1.82	1.78	2.01	1.29	2.52	-0.22	1.12	1.9	1.24	0.08	1.42	1.85	1.53	0.96	2.21	1.84	1.73	-1.95	-0.36
29883	1	animation	0	hero	happy	Female	29	United States	2/6/18 5:20	2/6/18 5:59	-2.76	-0.52	-2.05	-0.82	-2.42	-0.65	-2.75	-1.64	0.25	-0.88	1.11	-1.03	-0.52	-0.47	-0.15	-1.03	0.65	0.23	0.23	0.15	0.6	0.68	0.79	0.02	0.46	-0.01	0.04	0.37	0.31	-0.24	0.5	0.92	0.44	0.36	-0.71	0.28	1.24	-0.03	0.04
32453	1	animation	0	hero	happy	Female	51	United States	2/1/18 4:05	2/1/18 4:19	-2.96	-2.83	-2.99	-2.94	-3	-2.93	-2.95	-2.85	2.5	1.92	0.92	0.37	-2.94	2.19	-0.16	-2.86	-0.14	-0.21	-0.09	-0.14	-0.2	1.01	-0.12	0.07	-0.09	-0.45	-0.26	-0.09	-0.05	0.12	-0.09	-0.05	0.16	-0.57	2.48	1.49	2.04	1.75	1.73
33374	1	animation	0	hero	happy	Female	52	United States	3/13/18 11:27	3/13/18 11:43	-2.67	-2	-0.67	-1.8	0.35	1.39	2.62	1.17	-2.75	-1.38	-0.17	-1.37	-1.93	-1.19	-0.48	-1.88	1.11	2.27	2.24	2.15	2.91	2.75	-0.62	2.07	1.63	1.44	1.98	-0.9	0.44	0.19	2.35	2.7	2.03	-1.19	2.96	2.15	1.78	1.62	2.03
34086	1	animation	0	hero	happy	Female	37	United States	2/3/18 3:50	2/3/18 4:16	-2.6	-0.24	0.35	-0.8	-0.82	-1.19	-1.14	-0.08	0.29	0.3	0.63	-0.24	-0.98	0.82	-0.8	-0.51	1.44	0.76	1.02	2.14	2.21	1.47	1.46	1.32	0.45	1.13	0.8	0.6	1	1.81	0.18	0.87	1.42	0.32	2.6	1.29	2.7	2.53	2.53
37252	1	animation	0	hero	happy	Female	30	United States	1/31/18 11:39	2/1/18 12:00	-1.99	1.15	0.21	-1.5	0.04	-2.86	-0.07	0.79	-1.85	-1.9	-2.83	-2.93	-1.69	-1.21	-1.19	-0.79	2.97	2.24	1.31	1.31	2.87	2.92	2.26	1.29	1.32	2.68	0.42	2.9	2.24	1.31	2.04	2.29	3	1.75	2.96	2.47	2.47	0.75	0.15
38232	1	animation	0	hero	happy	Female	29	United States	2/10/18 9:20	2/10/18 9:33	-2.87	-2.46	-2.87	-2.1	1.25	-1.45	-1.19	-2.86	-1.49	1.06	-0.1	-1.37	2.78	0.11	-0.35	-0.09	2.1	2.35	1.87	2.48	2.34	2.14	1.04	1.29	2.04	0.97	2.06	0.62	1.05	1.57	1.65	1.59	1.99	1.04	2.77	2.85	2.79	1.69	2.43
42177	1	animation	0	hero	happy	Female	31	India	1/31/18 7:33	1/31/18 7:48	-0.11	-1.01	-0.84	-1.6	2.41	-2.48	-1.81	0.28	-0.37	-2.19	0.51	-1.5	0.15	0.11	-0.45	-0.12	1.88	-0.15	2.47	1.96	1.75	1.98	2.25	2.64	2.74	1.92	2.44	1.72	1.91	1.79	0.97	1.73	1.06	2.54	1.59	0.17	0.17	1.65	1.76
42869	1	animation	0	hero	happy	Male	35	Korea	2/1/18 5:31	2/1/18 5:57	2.09	3	0.67	2.22	1	1.25	-1.79	-0.97	-2.1	-1.89	-1.85	-0.93	-3	-1.02	-0.05	-0.47	1.75	2.46	1.97	1.78	1.7	1.86	1.33	2.14	2.2	1.44	2.37	-1.93	1.65	1.9	2.51	1.13	1.71	1.71	2	-2.96	3	1.43	1.98
43269	1	animation	0	hero	happy	Female	34	United States	2/1/18 2:17	2/1/18 2:35	-2.69	-2.23	-2.29	-2.3	-2.43	-2.78	-1.53	1.78	2.34	1.7	-1.74	-2.23	-1.83	-1.82	-1.56	-1.42	1.94	2.42	1.7	2.29	2.16	2.88	2.65	2.45	2.27	2.44	2.4	2.23	2.25	2.52	2.39	2.55	2.51	2.44	2.23	2.25	2.25	-2.27	2.49
44766	1	animation	0	hero	happy	Female	38	United States	2/2/18 11:27	2/2/18 11:43	-2.98	-1.11	-2.02	-2.91	-2.77	-2.91	-2.95	0.01	2.24	2.93	-1.72	-2.89	-1.79	-1.72	-2.08	-2.14	-0.13	0.61	0.38	0.01	0.61	-0.23	-1.27	-2.06	-1.32	-2.08	-1.27	-1.84	-0.03	1.79	-0.03	-0.1	-0.41	-2.34	0.85	1.76	1.69	-0.01	-0.03
46840	1	animation	0	hero	happy	Male	40	United States	2/2/18 9:39	2/2/18 9:56	-1.36	-2.85	-2.58	-2.66	-2.91	-1.76	-2.74	-2.89	1.77	2.18	-0.66	-3	-1.97	-2.82	-2.4	-2.57	2.93	2.85	2.83	1.88	2.89	2.86	-0.19	-2.87	0.02	-2.75	2.61	-0.39	2.74	2.4	2.79	2.87	2.53	1.22	2.89	-1.97	2.94	2.81	2.81
47716	1	animation	0	hero	happy	Female	25	China	1/31/18 5:47	1/31/18 6:10	-1.34	-0.78	-1.39	-0.73	-0.98	-0.58	-0.31	-2.72	1.62	0.67	2.38	0.6	0.26	2.33	-0.2	-2.47	0.65	0.06	0.39	-0.31	0.44	0.65	-1.05	0.23	-0.6	-0.68	-0.44	-0.74	0.04	-0.56	-0.18	-0.21	-0.01	0.63	0.86	0.59	0.79	1.08	1.24
114337	1	animation	0	hero	happy	Female	30	United States	2/1/18 7:24	2/1/18 7:51	-0.94	-1.44	-2.27	-1.06	-2.16	-1.66	0.48	-0.69	2.64	-0.13	-1.96	0.06	-1.63	-2.75	-0.86	-2.54	-0.09	-0.2	-0.37	-1.67	-0.32	-0.04	-1.68	-1.82	-0.84	-2.35	-0.14	-0.07	-0.86	-0.37	-0.37	-0.06	-0.94	-1.25	0.94	-2.08	1.94	0.81	-0.97
140271	1	animation	0	hero	happy	Female	41	United States	2/4/18 10:21	2/4/18 10:37	2.85	2.82	-0.27	2.94	2.82	-2.89	2.86	2.81	-2.8	-2.81	0.78	-2.63	-1.06	1.3	-0.3	-0.36	2.72	2.78	2.66	2.89	2.92	2.57	2.82	2.75	2.94	1.59	2.66	2.81	1.82	2.98	0.93	2.94	2.65	2.88	2.68	2.66	2.66	2.85	2.68
237179	1	animation	0	hero	happy	Female	24	United States	1/30/18 7:09	1/30/18 7:29	-1.94	-1	-0.61	1.18	-0.48	-1.95	-2.93	-0.11	0.88	0.72	0.31	0.6	0.34	0.86	-0.41	-0.32	2.53	2.73	2.4	1.95	2.76	0.83	-1.34	-1.78	-0.2	-0.58	-1.91	-1.8	-0.2	0.57	1.19	2.24	0.17	-1.27	0.34	-1.47	2.31	2.09	2.27
245401	1	animation	0	hero	happy	Male	23	United States	2/5/18 4:35	2/5/18 4:54	-1.93	-1.36	-1.79	-0.93	-1.76	-1.87	-1.1	-0.44	-0.63	0.91	-0.98	-0.02	-0.92	-0.91	-1.69	-1.37	0.43	0.47	0.41	1.01	2.33	0.72	0.08	0.47	0.41	0.11	0.88	0.34	-0.09	0.08	0.41	2.05	0.39	-0.41	1.18	1.43	1.73	1.38	1.38
252247	1	animation	0	hero	happy	Female	28	United States	2/7/18 4:19	2/7/18 4:41	-2.86	1.14	1.95	2.93	2.93	-0.06	2.48	-2.86	-2.84	-1.55	-2.55	-3	0.04	1.93	-0.04	2.35	2.93	2.93	2.99	2.93	2.96	2.99	3	0.01	2.94	2.95	-2.89	2.96	2.85	2.99	3	2.96	2.9	2.95	2.63	-2.78	2.82	2.79	2.59
259482	1	animation	0	hero	happy	Female	20	United States	2/6/18 12:06	2/6/18 12:29	-2.97	-1.54	-1.53	-1.68	0.59	-1.22	0.2	-0.55	1.18	-1.4	-0.78	-2.61	-1.92	-1.38	-0.1	-1.5	0.04	1.59	0.2	-0.17	0.85	1.5	-0.55	-1.08	-0.87	-0.69	0.03	0.17	0.03	0.75	-0.08	-0.01	-0.03	0.13	1.61	1.68	2.59	1.06	1.34
297345	1	animation	0	hero	happy	Female	59	United States	1/31/18 12:28	1/31/18 12:56	-2.88	0.31	-0.86	-2.04	-0.22	-0.22	-0.16	0.02	-0.39	0.16	-0.82	-0.43	-0.51	0.14	-1.02	0.59	0.57	0.37	-0.06	0.2	0.24	0.08	0.06	0.55	0.12	0.22	0.27	0.04	0.02	-0.1	0.65	0.55	0.57	-0.82	0.2	0.37	1.06	0.53	-0.53
313811	1	animation	0	hero	happy	Male	38	United States	1/31/18 2:17	1/31/18 2:41	-1.4	-1.67	-0.06	-0.28	0.01	-0.98	-2.4	-1.97	1.64	1.83	-0.11	-0.15	-1.21	1.03	-1.01	0.15	0.6	0.28	0.23	0.34	1.01	-0.25	0.22	0.97	0.92	1.02	1.2	1.51	-0.06	1.01	1.26	1.06	0.35	0.22	-0.49	-0.68	0.82	-1.6	0.36
316825	1	animation	0	hero	happy	Male	28	United States	2/25/18 5:19	2/25/18 6:11	-2.69	1.2	0.74	0.83	2.07	1.29	1.18	-1.08	-0.94	-1.29	-1	-2.04	1.39	-0.47	-0.05	0.58	2.27	1.42	1.23	1.64	1.68	1.58	0.72	1.31	1.08	1.46	1.38	1.59	1.25	1.99	0.53	1.38	0.59	2.05	2.72	-2.09	1.49	1.58	1.42
320082	1	animation	0	hero	happy	Female	23	United States	1/30/18 12:55	1/30/18 1:38	-2.91	0.18	-1.84	-2.7	0.5	-2.89	2.9	-0.34	-2.83	-2.9	-2.58	-2.91	-2.8	-2.69	-2.9	-1.32	2.98	2.43	2.58	1.88	2.95	2.46	-0.16	0.15	1.41	2.08	-0.09	2.96	0.9	0.09	2.58	2.53	2.7	1.12	-0.26	0.26	2.14	0.95	1.12
569	2	animation	0	hero	tragic	Female	25	United States	2/7/18 4:33	2/7/18 4:49	0.23	0.87	-0.26	0.46	-0.81	-0.02	-0.09	1.2	0.01	2.44	1.52	0.43	-0.83	0.71	-0.32	-0.9	1.25	1.49	1.91	2.36	2.71	2.44	0.8	1.34	0.07	2.84	0.75	2.27	0.52	0.01	0.08	1.41	1.2	1.38	1.37	1.45	2.94	2.99	2.89
4387	2	animation	0	hero	tragic	Female	41	United States	2/6/18 1:48	2/6/18 2:04	-2.3	-1.83	-1.7	-2.1	-1.43	-2.44	-2.32	-2.49	-0.25	-2.33	0.6	2.03	-2.03	-0.85	-0.94	-1.65	2.76	2.56	1.83	2.23	1.96	2.47	1.79	2.11	2.3	1.89	2.15	2.59	2.39	2.61	2.16	1.84	2.52	2.19	2.9	2.37	2.69	-2.57	2.54
5247	2	animation	0	hero	tragic	Female	38	United States	1/30/18 5:14	1/30/18 5:32	-1.6	-0.31	-1.89	-0.49	-1.73	-1.46	-1.38	-1.68	1.52	0.97	-0.47	0.21	0.1	1.48	0.12	-0.14	1.69	1.42	0.33	0.18	0.72	0.1	0.04	-1.75	-1.32	0.68	0.88	-1.23	-0.23	-0.14	-0.02	-0.1	0.08	-1.42	1.31	0.99	1.99	0.21	0.06
5675	2	animation	0	hero	tragic	Male	31	United States	2/3/18 5:49	2/3/18 6:12	-1.85	-2.93	-2	-1.67	-2.33	-0.61	-0.92	-2.87	0.03	1.79	0.68	-2.97	-0.01	1.29	0.1	0.21	1.76	0.89	2.97	2.21	1.25	1.79	0.93	2.17	2.92	1.62	2.94	1.68	0.86	1.26	2.06	1.15	0.74	1.39	2.96	-0.62	1.96	1.06	1.12
7423	2	animation	0	hero	tragic	Male	33	United States	1/31/18 7:40	1/31/18 7:54	-2.99	-1.48	-2.76	-0.32	-2.39	-1.62	-0.96	1.05	0.67	0.46	-0.65	-0.07	-2.02	-0.18	-2.02	-2.02	1.76	1.15	0.75	1.3	1.71	2.69	1.21	1.48	1.58	2.73	0.59	0.94	-0.08	1.34	0.92	0.29	-2.53	0.2	2.38	0.37	2.69	0.82	-0.34
9027	2	animation	0	hero	tragic	Female	35	United States	1/30/18 10:43	1/30/18 11:01	-0.49	-0.59	0.91	-0.71	0.49	0.29	-1.07	0.92	-1.01	-0.15	-0.23	-1.77	-0.14	-0.91	-1.57	-0.79	1.12	1.26	1.51	1.06	2.92	1.5	1.5	1.27	1.53	0.11	2.07	1.96	0.38	1.44	1.29	2.65	1.29	1.29	2.8	1.86	1.86	1.38	1.21
9263	2	animation	0	hero	tragic	Male	25	United States	2/8/18 8:31	2/8/18 8:49	-1.12	-0.17	-0.38	-0.56	-0.18	-0.55	0.21	0.54	-0.61	-0.02	-0.02	-0.02	-0.65	-0.03	-1.39	-0.41	1.72	1.43	1.04	0.44	1	1.65	1.69	1.36	0.46	0.31	1.67	0.05	-0.05	0.1	1.16	-0.33	0.3	0.66	1	0.03	2.02	0.53	0.57
12537	2	animation	0	hero	tragic	Female	39	United States	1/30/18 7:26	1/30/18 7:39	-2.84	-0.09	-1.06	-0.96	-2.84	-1.6	-2.89	-0.21	-0.58	0.36	-0.19	-0.02	-2.83	0.3	-0.89	-1.11	-0.01	0.02	-0.18	0.09	-0.11	0.01	-0.53	-0.06	-0.19	-0.69	0.01	-0.02	-0.22	0.14	1.44	1.21	0.01	-0.12	2.93	0.07	2.9	1.02	1.12
13344	2	animation	0	hero	tragic	Female	28	United States	2/15/18 3:20	2/15/18 3:35	0.03	-1.08	0.39	-0.76	-1.05	0.65	0.05	-1.79	0.96	-0.02	0.14	0.96	-1.45	2.15	-1.07	0.13	0.62	0.97	0.6	1.24	1.04	0.72	0.06	0.04	-0.91	0.02	0.02	-0.15	-0.05	0.01	1.62	1.01	1.56	0.62	0.94	-0.14	2.04	1.42	1.52
17621	2	animation	0	hero	tragic	Female	45	United States	1/31/18 11:17	1/31/18 11:33	-2.97	-2.91	-2.94	-2.95	-2.94	-2.91	-2.94	-2.95	2.94	2.9	3	-0.03	0.13	2.97	0.03	1.1	-2.94	0.09	-0.08	0.12	0.12	-0.04	-2.91	1.21	-2.96	1.36	0.11	2.95	-0.07	-0.14	-0.04	-0.19	0.01	-2.92	-2.93	-2.96	0.21	-0.21	-2.93
17916	2	animation	0	hero	tragic	Female	45	United States	2/2/18 5:32	2/2/18 5:48	-2.54	-0.12	0.04	-2.41	-2.93	-2.22	-1.15	-2.82	2.81	2.68	2.88	0.01	-2.98	2.86	-2.95	-2.86	-0.02	-2.7	-0.05	0.12	-0.18	0.07	0.11	0.25	0.21	-0.12	-0.13	0.21	-0.02	0.07	-0.25	1.74	2.15	0.02	-0.12	0.14	0.09	-0.14	-0.28
19827	2	animation	0	hero	tragic	Female	37	China	2/19/18 2:26	2/19/18 2:44	-2.94	-2.84	-2.84	-2.96	-2.86	-2.75	-2.92	-2.98	-2.98	-2.97	-2.97	-0.71	0.04	-2.96	-2.97	-2.99	-2.9	-2.98	2.97	0.04	-0.28	-0.13	0.15	0.04	-0.13	-2	0.98	-1.3	0.85	-0.1	0.06	2.84	0.18	1.89	2.88	-2.88	2.89	2.84	2.68
25172	2	animation	0	hero	tragic	Male	28	United States	2/1/18 8:16	2/1/18 8:34	-3	-2.14	-2.52	-1.27	-2.38	-1.4	-2.95	-1.65	1.24	2	1.67	0.01	2.22	-2.22	-0.81	-1.28	0.98	0.61	0.23	1.32	0.17	1.23	-0.01	-0.7	1.17	-2	0.74	1.88	0.01	0.14	0.02	0.14	1.4	-0.74	1.12	1.92	2.06	1.44	1.47
27158	2	animation	0	hero	tragic	Female	55	United States	2/1/18 12:46	2/1/18 1:06	-2.9	-2.19	-2.14	-2.64	-2.15	-2.38	-2.48	-0.22	1.42	-0.22	-2.14	2.14	-2.05	-1.82	-2.84	-2.22	-0.01	-0.22	0.22	2.18	1.96	2.45	-0.05	-0.22	0.22	-0.01	-0.11	0.22	0.22	-0.22	2.5	2.08	1.85	0.22	1.19	-2.28	2.78	1.47	1.45
28173	2	animation	0	hero	tragic	Female	42	United States	2/1/18 7:55	2/1/18 8:11	-1.34	-1.3	-1.18	-0.75	-0.74	-1.11	-1.05	-0.21	0.81	-0.14	1.02	0.2	-1.43	-1.21	0.25	0.02	1	-0.25	2.92	0.84	2.34	2.92	0.32	-0.43	1.06	0.25	1.34	-1.27	-0.2	0.26	-0.1	0.07	-0.17	0.15	0.94	1.63	1.63	-0.14	1.43
32997	2	animation	0	hero	tragic	Female	24	United States	2/8/18 10:21	2/8/18 10:40	2.64	-1.54	-0.84	-2.55	-2.08	-2.07	-1.7	-0.93	2.67	-2.4	0.73	-1.98	-2.87	-2.98	-2.86	-2.75	2.34	0.8	2.8	2.08	2.26	1.4	-2.54	-2.66	-2.9	-2.48	-2.84	-2.77	-2.27	2.9	-1.71	0.33	0.78	-1.58	-2.57	-1.55	2.79	2.08	2.06
34921	2	animation	0	hero	tragic	Female	34	United Kingdom	2/1/18 8:34	2/1/18 8:53	-2.93	-1.06	-2.77	-1.33	-2.87	0.84	-0.69	-1.8	1.39	0.73	-0.48	0.06	-0.76	0.33	0.02	-2.14	2.26	2.58	2.06	1.06	1.72	2.54	1.41	-0.03	0.21	0.58	1.1	0.01	2.67	1.04	1.28	1.61	1.39	0.05	1.63	1.83	1.05	1.51	-3
34958	2	animation	0	hero	tragic	Male	32	United States	2/1/18 4:44	2/1/18 5:03	-2.9	0.22	-0.76	-2.93	-2.21	-1.34	1.91	0.14	1.14	-2.86	1.28	-1.86	-0.76	-1.18	-1.27	-1.49	0.49	0.12	0.03	-0.88	-0.88	-0.75	-0.7	-0.55	-1.42	0.41	-0.63	1.33	-0.22	0.07	0.22	1.61	1.94	0.12	1.13	0.2	2.07	-2.08	0.92
37207	2	animation	0	hero	tragic	Female	52	United States	2/4/18 12:01	2/4/18 12:23	-2.78	0.09	-2.8	-2.87	-2.76	0.19	2.78	-0.13	0.32	-2.57	-1.89	-2.78	-2.01	-1.95	-0.3	-1.87	2.76	2.56	2.89	2.76	2.67	2.74	2.41	2.48	2.27	2.15	2.5	2.86	-0.19	2.84	2.48	2.48	2.7	2.5	2.86	2.81	2.84	2.57	-2.94
38880	2	animation	0	hero	tragic	Female	58	United States	1/31/18 11:00	1/31/18 11:27	-2.94	-2.68	-2.99	-2.87	-2.83	-2.93	-2.93	-2.64	2.81	2.81	2.9	2.8	-2.86	2.91	-1.97	-2.28	0.37	-1.71	-1.11	-0.94	-0.19	0.19	-1.05	-2.57	-1.87	-0.98	-1.63	-1.2	0.12	0.08	0.11	0.19	0.14	-1.4	1.04	-2.54	1.9	2.66	2.36
47009	2	animation	0	hero	tragic	Male	49	United States	2/5/18 1:12	2/5/18 1:33	-2.45	-0.68	2.91	-0.97	-0.4	-0.64	0.29	1.74	-0.84	-2.24	-0.12	-0.19	-2.06	-2.67	-2.08	-2.75	2.87	2.73	2.93	2.91	2.95	2.91	2.82	2.38	2.91	2.72	-2.74	-0.86	2.91	2.93	2.93	2.81	2.97	2.86	2.92	2.34	2.95	2.37	2.88
66303	2	animation	0	hero	tragic	Female	21	China	1/30/18 1:04	1/30/18 1:31	-2.34	-1.72	-1.76	-2.24	-2.18	0.57	0.08	-2.65	1.06	1.82	0.08	-1.22	1.33	0.88	1.39	1.75	-1.96	1	1.04	-0.12	1.23	1.3	-1.85	0.04	-0.08	-0.97	1.07	1.98	-0.18	-0.05	0.04	1.6	-0.02	0.12	1.56	0.31	1.86	1.01	-1.2
100050	2	animation	0	hero	tragic	Female	34	United States	1/30/18 8:52	1/30/18 9:16	-2	-0.04	-0.51	-0.03	-0.97	-0.35	0.05	-0.17	1.4	0.83	1.16	-1.52	-0.71	1.04	-0.01	-0.04	2.65	-0.09	2.36	2.57	2.69	2.91	-1.86	-0.01	0.08	-1.44	0.08	-0.08	-0.14	-0.04	0.01	1.3	0.05	0.04	2.09	-2.52	2.25	-2.78	1.09
120458	2	animation	0	hero	tragic	Female	33	United States	3/6/18 12:33	3/6/18 12:57	-0.85	0.02	-1.46	-1.95	-1.75	-0.21	0.96	-1.44	-1.49	-1.49	-1.22	-1.27	-1.36	-1.97	-0.33	-1.11	1.05	0.98	0.63	1.43	0.74	0.85	-0.34	-0.58	0.54	0.59	0.05	1.41	0.3	1.18	0.98	1.07	-0.63	0.79	0.48	-0.2	0.91	0.68	-1.2
147894	2	animation	0	hero	tragic	Male	68	United States	2/5/18 5:05	2/5/18 5:34	-2.73	-2.12	-1.94	-2.76	-2.55	-2.08	-2.7	-2.04	1.12	0.69	-0.22	0.18	0.94	0.25	-0.12	-0.17	2.44	2.58	2.42	2.58	2.4	2.72	2.16	2.36	2.56	2.76	2.24	-0.57	2.59	2.1	2.01	2.37	2.07	-0.1	2.57	1.11	1.98	0.72	-0.64
208334	2	animation	0	hero	tragic	Female	20	Brazil	2/4/18 11:50	2/5/18 12:07	-2.86	-0.58	-0.02	-0.48	0.03	-1.15	-0.01	-0.05	0.66	0.57	-0.18	0.07	-0.19	0.72	0.11	0.02	2.89	2.9	1.33	0.49	2.83	2.91	-0.61	-0.97	-0.1	2.19	-0.46	0.33	2.24	0.81	2.79	2.95	1.75	-0.03	-2.2	-1.39	2.93	-0.92	-1.73
242012	2	animation	0	hero	tragic	Female	31	United States	2/6/18 8:59	2/6/18 9:32	-1.14	0.73	-0.6	0.95	-2.08	-0.85	0.14	-1.37	-1.45	-2.53	-1.53	-2.41	-0.92	-0.73	-1.19	-0.91	2.54	2.8	2.26	2.4	2.43	2.53	1.38	2.32	2.92	1	2.8	1.94	2.32	1.05	2.27	2.55	2.46	2.3	2.23	2.83	2.61	1.59	1.86
259514	2	animation	0	hero	tragic	Female	21	United States	2/21/18 2:22	2/21/18 2:45	-1.86	-0.69	-1.53	1	-1.06	0.18	1.15	-0.2	-1.83	0.67	-1.67	-0.76	-1.62	-2.3	-0.88	-1.76	1.25	1.08	0.7	1.83	0.32	0.01	-0.43	-0.88	-1.38	-0.73	-0.81	1.05	-0.13	0.13	-0.21	1.53	2.78	-1.29	2.83	-1.5	1.24	1.27	1.83
317301	2	animation	0	hero	tragic	Female	23	United States	2/2/18 12:27	2/2/18 12:45	-2.85	-2.53	-1.82	-1.98	-2.82	-2.69	-2.07	-2.42	-1.17	-1.43	-2.3	-2.18	-1.78	-0.89	-1.27	-0.65	0.45	0.88	-0.46	0.31	1.54	-0.6	0.28	0.44	0.82	0.37	1.11	1.53	-0.18	1.53	0.67	1.48	0.7	-2.52	1.37	0.98	1.84	-0.94	-0.64
322931	2	animation	0	hero	tragic	Male	19	United States	1/30/18 6:21	1/30/18 6:43	-0.7	1.52	0.39	0.24	1.84	0.03	-1.97	-0.6	0.51	0.03	-0.31	-1.99	0.79	-0.46	-0.18	-0.59	0.92	0.87	1.72	1.65	1.8	1.32	1.2	1.23	0.98	1.3	2.31	2.09	0.96	0.61	1.3	0.7	0.75	0.44	0.41	0.6	1.08	0.66	0.81
154	3	animation	0	villain	happy	Female	34	United States	1/31/18 4:27	1/31/18 4:43	2.76	2.22	0.8	-0.12	3	2.02	-1.2	-1.31	-1.31	-1.96	-0.67	0.28	2.23	0.55	0.82	-2.82	2.46	1.96	1.96	-2.12	0.7	-0.73	-1.23	-0.84	1.04	-1.6	-1.8	0.25	0.3	-0.18	-1.6	2.06	0.25	-0.95	-0.16	0.34	0.57	-0.71	-0.85
4570	3	animation	0	villain	happy	Female	39	United States	2/10/18 11:19	2/10/18 11:40	-2.97	0.25	-2.98	-2.97	-1.25	-1.6	-2.89	-2.86	2.93	2.98	2.91	0.27	-2.9	1.19	2.91	-2.97	2.82	2.9	-1.72	1.44	2.89	2.83	-2.93	-2.97	-2.85	-2.97	-3	-2.9	-2.85	-2.95	-2.93	-1.33	-2.9	-1.84	-2.9	-2.83	2.9	3	2.95
10937	3	animation	0	villain	happy	Male	59	United States	1/31/18 12:42	1/31/18 1:00	-2.77	-2.21	-1.3	-2.18	-2.74	-2.47	-2.25	-1.6	2.21	1.66	1.59	0.04	-2.12	1.49	2.06	-2.61	1.3	0.09	1.53	-0.37	2.55	1.29	-1.68	-2.01	-2.87	-1.58	-2.27	-2.21	-0.31	0.31	-0.05	1.17	-0.02	-2.21	-1.6	-1.53	1.32	-1.6	-1.35
10962	3	animation	0	villain	happy	Male	28	India	1/30/18 7:32	1/30/18 7:51	-1.39	-0.45	-0.79	-1.56	-1.09	-0.58	-1.24	0.9	0.39	0.52	-1.08	-0.59	0.17	-0.35	-1.43	-1.48	0.12	-0.16	0.16	-0.13	-0.18	1.24	-0.87	-0.34	-0.1	0.64	-0.72	-0.3	0.21	2.22	0.02	0.33	1.71	-1.16	1.52	-1.67	-1.71	0.88	0.05
18417	3	animation	0	villain	happy	Female	29	China	1/31/18 9:30	1/31/18 10:20	-1.52	-1.62	-0.95	-1.8	-0.67	0.15	-0.46	-0.42	-0.11	0.48	0.94	0.61	0.34	0.28	-0.59	-1.57	-0.79	0.04	1.89	1.33	1.62	1.64	-1.51	-1.19	-1.37	-1.03	1.31	-2.35	-1.58	-1.37	2.47	2.92	0.5	0.18	0.71	-1.59	2.28	-2.07	0.36
24264	3	animation	0	villain	happy	Female	41	Korea	1/31/18 10:50	1/31/18 11:12	-0.14	1.19	0.11	-0.17	0.07	-0.11	0.02	0.23	-1.85	-1.69	0.65	-0.09	0.14	-0.79	0.29	0.05	-0.15	-0.05	1.23	0.02	1.44	1.03	-0.1	-0.07	-0.17	0.11	0.16	0.05	0.97	-0.13	0.06	1.3	1.83	0.07	0.01	-0.01	2.72	2.43	-2.8
27437	3	animation	0	villain	happy	Female	42	United States	2/1/18 11:03	2/1/18 11:17	-2.96	-2.86	-1.57	-2.97	-2.88	-2.86	-2.92	-2.88	2.92	2.88	0.8	0.18	0.02	2.88	-2.88	-2.92	-0.13	-0.82	-0.07	-0.17	-0.03	-2.79	-3	-2.9	-2.9	-2.9	-2.95	-2.9	-2.9	-2.95	-2.95	-1.35	-2.94	-2.95	-2.39	-2.3	-0.02	-0.02	-0.13
27744	3	animation	0	villain	happy	Female	35	United States	2/1/18 9:22	2/1/18 9:39	-2.96	-2.95	-2.79	-2.95	-2.98	-1.3	-2.96	-2.96	1.96	1.42	1.46	0.1	2.43	1.88	0.14	-2.93	0.93	0.03	1.08	0.7	0.99	0.53	-2.33	-2.96	-2.97	-2.98	-2.98	-2.98	-0.08	0.09	-2.2	0.09	-0.24	-2.98	1.22	-1.42	2.03	0.56	-1.83
29206	3	animation	0	villain	happy	Female	46	United States	2/1/18 9:23	2/1/18 9:43	-1.64	-0.29	-0.73	-0.84	-1.61	-1.71	0.02	0.46	-0.05	-0.3	0.22	-1.77	0.3	1.12	-0.29	-1.84	-0.29	-0.09	0.19	0.07	1.01	0.15	-1.04	0.18	-1.83	-0.5	0.26	-0.58	-0.11	-0.14	-0.66	0.21	-0.42	-0.05	0.13	0.54	0.57	-1.08	-1.29
31878	3	animation	0	villain	happy	Female	25	United States	2/7/18 10:35	2/7/18 11:11	-2.97	-2.88	-2.88	-2.83	0.09	-2.91	-2.86	0.27	0.64	-0.09	-0.12	-0.08	-0.09	-0.02	-0.05	-0.06	2.97	2.73	2.61	2.88	2.91	2.93	-1.29	1.81	0.01	-2.12	1.75	-0.8	2.77	1.75	2.91	2.86	2.08	-1.63	-1.49	-2.05	2.87	2.74	2.74
33648	3	animation	0	villain	happy	Female	59	Germany	2/7/18 5:21	2/7/18 5:39	-2.72	-2.86	0.27	-2.86	-1.79	0.33	1.22	-2.8	2.92	2.14	2.68	-1.77	2.98	2.86	1.83	-2.31	0.36	-0.71	0.62	2.08	1.63	2.49	-2.89	-2.95	-2.83	-1.31	-2.91	-2.82	-0.36	-2.85	-2.69	-0.31	-2.92	-1.96	-2.72	-2.89	0.27	-0.04	1.7
35183	3	animation	0	villain	happy	Female	36	Syria	2/3/18 12:32	2/3/18 1:04	-0.36	0.01	-0.46	0.32	0.36	-0.07	-0.01	0.08	-0.09	0.82	-0.24	0.01	-0.04	0.1	-1.33	-0.08	-0.77	0.46	0.39	0.03	0.85	-1.2	-1.29	-2.39	-2.27	-1.29	1.12	-1.39	-0.27	0.08	0.04	-0.56	-0.03	0.28	-0.25	-0.97	0.1	0.71	0.66
36344	3	animation	0	villain	happy	Male	35	United States	2/13/18 11:16	2/13/18 11:39	-1	-0.96	2.19	-0.69	-0.73	2.1	-1.72	-3	-1.83	-0.74	0.14	0.96	-0.04	-3	-1.27	-1.35	2.09	0.06	2.24	2.17	1.88	2.88	2.2	0.54	-1.04	-1.24	-0.67	0.74	-0.13	2.09	2.7	2.99	3	-1.2	2.86	1.66	2.94	1.99	3
40758	3	animation	0	villain	happy	Female	29	India	1/31/18 8:27	1/31/18 8:48	-0.58	0.06	-0.1	-0.26	-0.5	-0.42	-1.29	0.41	-0.81	-0.02	-0.69	0.38	-0.52	-0.68	-1.21	-1.1	0.86	0.7	0.31	1.36	0.92	1.92	-0.74	-0.11	1.12	-0.28	-1.01	-1.39	0.92	-0.26	-0.68	1.22	1.49	0.38	0.8	-0.36	1.09	0.53	1.16
41317	3	animation	0	villain	happy	Male	37	Nigeria	3/2/18 11:09	3/10/18 8:47	-2.85	2.59	-2.59	2.61	2.82	2.71	-2.62	2.69	-2.65	-2.42	-2.71	-2.53	-2.49	2.72	2.68	2.59	2.73	2.73	2.66	2.65	2.83	2.66	2.63	2.58	2.83	2.72	2.81	2.45	2.73	2.75	2.73	2.73	2.46	2.69	2.92	-2.86	-2.82	2.79	2.76
42285	3	animation	0	villain	happy	Male	49	Turkey	2/1/18 12:46	2/1/18 1:09	-1.76	-0.81	-1.91	-1.27	-0.72	-0.67	-1.39	1.35	1.14	0.32	-0.9	0.73	0.99	-0.73	-0.32	-1.21	-0.76	-0.67	0.34	-0.69	0.82	0.73	-0.63	-0.17	-2.37	-0.72	-0.26	-1.33	-0.99	-0.67	0.85	0.23	-0.55	0.52	0.85	-0.73	0.81	0.49	-0.46
44646	3	animation	0	villain	happy	Female	26	United States	2/3/18 6:40	2/3/18 6:58	1.29	0.98	1.77	2.27	-1.24	2.48	2.15	2.92	-1.6	1.69	0.74	-1.98	0.02	0.07	0.48	-2.54	1.15	1.14	2.13	1.81	2.87	2.15	-2.7	-2.89	-2.95	-1.7	-2.28	-2.96	-0.85	-1.57	-1.52	1.73	-1.62	-2.64	1.71	-2.74	1.87	1.36	-2.03
45227	3	animation	0	villain	happy	Female	60	United States	2/1/18 7:56	2/1/18 8:14	-2.83	-2.97	-2.74	-2.84	-2.59	-2.52	0.27	-2.39	2.91	2.79	2.61	-1.21	2.59	2.12	0.21	-2.59	2.68	2.49	-0.18	-0.91	2.12	-2.25	-2.85	-2.85	-2.62	-2.35	-2.84	-2.91	-0.12	-1.69	0.38	1.39	-1.24	0.19	1.96	-2.91	2.05	2.26	2.56
45579	3	animation	0	villain	happy	Female	24	United States	2/4/18 1:02	2/4/18 2:24	-2.79	-0.69	1.18	-0.51	-1.78	-0.59	2.23	2.55	0.38	0.68	-0.45	-0.22	-2.91	-2.48	-0.77	-2.87	0.48	-0.95	0.35	-1.54	0.5	-1.89	-2.89	-2.82	-1.94	-2.02	-2.94	-2.14	-2.25	-0.08	-1.42	0.46	-2.89	-2.53	-2.94	-2.98	0.38	-1.75	-2.06
46551	3	animation	0	villain	happy	Male	33	United States	2/1/18 4:59	2/1/18 5:18	-2.88	0.01	-1.66	-1.77	-0.77	-0.57	-1.05	1.91	0.25	0.59	-0.01	0.02	-1.2	0.38	-1.99	-1.79	-1.59	-1.71	-0.66	-1.56	-0.58	-0.84	-2.5	-2.89	-2.85	-1.3	-1.91	-2.69	-2.35	-1.53	-2.51	-1.17	-1.83	-1.76	0.84	-1.83	1.59	-2.38	-2.12
48168	3	animation	0	villain	happy	Female	26	United States	2/2/18 1:13	2/2/18 1:38	-2.21	-1.71	-2.16	0.55	-2.38	-1.73	-2.22	2.58	2.33	2.44	2.45	-1.57	-2.67	-2.39	2.62	-2.78	-0.03	-1.67	-1.11	-0.85	-1.4	0.94	2.77	-2.06	-2.77	-2.45	-2.44	-2.79	-1.5	-2.43	-1.05	-1.72	-1.43	-2.46	-2.47	-2.65	-1.14	-1.44	-1.3
99543	3	animation	0	villain	happy	Female	39	United States	2/6/18 2:28	2/6/18 2:46	-1.45	0.23	-0.09	-1.19	-0.17	1.29	-0.77	-0.21	-1.24	0.3	-0.09	-0.37	-0.29	-0.23	0.18	-0.14	-0.9	-0.48	-2.04	-1.73	-0.18	-2.12	-2.89	-2.86	-2.9	-2.93	-2.9	-1.99	-1.02	0.64	-2.64	0.86	-1.75	-2.39	-2.87	-2.91	-2.85	-0.35	-2.56
137896	3	animation	0	villain	happy	Female	24	United States	1/30/18 1:51	1/30/18 2:06	-3	-2.92	-3	-2.93	-2.9	-2.93	-2.91	-2.97	2.92	2.91	2.94	2.03	-2.91	2.91	1.86	-1.47	2.15	1.54	-0.14	-2.98	0.87	2.93	-2.94	-2.97	-2.94	-2.98	-2.88	-2.99	-2.97	-2.36	-2.97	-1.68	-0.86	-1.62	-2.99	-2.94	2.16	0.86	0.87
152812	3	animation	0	villain	happy	Male	22	United States	1/30/18 5:24	1/30/18 5:40	0.7	-0.72	0.89	-0.13	0.46	1.08	-0.2	0.21	1.74	1.79	1.03	-0.18	0.18	0.72	-0.13	-0.13	0.6	0.75	1.84	-0.18	0.65	0.91	-2.92	-2.21	2.05	-0.86	-2.21	-3	-1.41	-0.78	-0.21	2.92	-1.49	-1.03	-1.87	-1.3	1.27	-2.29	-2.17
160069	3	animation	0	villain	happy	Male	21	United States	2/2/18 11:30	2/2/18 11:46	-2.93	-1.41	-2.87	-2.83	-2.24	-2.65	-1.24	2.77	1.45	1.4	1.75	-2.93	-2.43	-2.04	-2.39	-2.93	-1.81	-1.6	-2.81	-1.1	-2.32	-1.76	-2.81	-2.79	-2.85	-2.94	-2.94	-2.91	-2.31	-0.41	-1.39	-0.86	-2.63	-2.4	-2.82	-2.91	2.03	-2.77	-0.44
175800	3	animation	0	villain	happy	Male	18	United States	2/26/18 10:22	2/26/18 10:45	-2.5	1.83	0.92	0.75	-1.34	-0.35	-2.23	-1.63	1.85	0.25	0.22	0.15	1.44	1.1	0.11	-1.88	1.88	0.96	1.43	0.65	1.6	1.8	-2.6	-2.66	-2.94	-2.38	-2.66	-2.73	-1.53	-2.69	-2.75	-1.08	-2.5	-1.62	0.76	-1.53	1.95	-0.27	0.04
221006	3	animation	0	villain	happy	Female	20	United States	1/31/18 11:21	1/31/18 11:39	-1.63	-1.53	-1.17	-2.12	-2.46	-2.77	2.5	-1.01	2.73	2.5	1.51	-2.31	0.1	2.5	2.09	-2.4	-0.24	-0.02	-0.13	-0.11	0.78	0.2	-2.08	-1.97	-1.69	-1.65	-2.8	-2.9	-1.54	-1.59	-1.5	-1.22	-2.59	-2.9	-3	-2.67	2.22	-0.11	-0.14
223041	3	animation	0	villain	happy	Male	21	United States	2/16/18 10:02	2/16/18 10:30	-1.23	-1.66	-1.63	-2.63	-1.68	-2.9	-2.76	1.69	1.04	2.21	0.06	-1.04	1.95	1.5	-1.51	-2.05	-0.45	-0.77	-0.85	-0.48	-0.11	-0.13	-2.88	-2.86	-2.9	-2.91	-2.96	-2.92	-1.3	-2.88	-1.04	1.92	-2.98	-1.09	-2.07	-2.92	0.18	-1.97	-1.55
297149	3	animation	0	villain	happy	Female	20	United States	2/21/18 8:26	2/21/18 8:47	-2.88	-0.99	-2.16	-1.48	-1.29	-1.27	-1.54	1.46	0.84	0.21	0.04	-1.56	-2.62	0.01	0.06	-0.56	0.4	-0.45	-0.44	-0.77	-0.44	-0.41	-1.84	-0.86	-1.92	-2.02	-0.85	-1.88	-0.59	0.05	-0.65	-0.61	-0.5	-0.83	-1.89	-0.96	1.02	-0.05	0.11
311	4	animation	0	villain	tragic	Female	28	United States	2/5/18 8:14	2/5/18 8:35	-2.94	0.1	-1.53	-2.89	-1.94	-1.42	-0.33	0.03	2.94	2.78	2.9	1	-0.56	2.98	1.65	2.05	-0.12	-0.35	-1.49	-1.24	-1.44	-0.78	-1.25	-2.63	-1.6	-2.95	-2.38	-2.53	-0.42	-1.93	-1.3	-0.8	-2.39	-2.38	-2.97	-2.96	1.16	-0.29	0.01
552	4	animation	0	villain	tragic	Female	27	Myanmar	2/2/18 10:07	2/2/18 10:26	-1.88	-1.9	-1.25	-1.64	-0.98	-1.59	0.5	-0.31	0.52	-0.41	-0.62	-1.18	0.01	-1.05	0.18	-0.22	1.17	0.67	0.41	1.18	0.36	0.05	0.42	0.16	-0.89	1.38	-1.07	0.13	-0.16	-0.16	0.14	1.13	-0.33	-0.61	-0.87	-2.67	1.41	1.9	1.94
613	4	animation	0	villain	tragic	Female	27	India	1/31/18 7:42	2/1/18 7:45	1.17	1.86	2.35	1.59	1.6	2.43	2.47	2.55	-1.28	-1.52	-0.21	-1.59	2.35	-1.8	-0.61	-2.2	2	1.73	1.89	1.73	2.3	2.35	1.27	2	1.43	2.31	2.24	1.59	1.73	2.15	2.2	2.15	2.2	2.42	2.18	2.71	-2.35	2.52	-0.66
3038	4	animation	0	villain	tragic	Male	25	China	1/31/18 5:12	1/31/18 5:34	-1.93	0.36	-1.62	0.04	0.14	-1.11	-2.57	-0.05	1.1	1.09	-0.85	-0.37	-0.04	0.99	0.02	-0.24	-0.02	0.23	-0.55	0.02	-0.09	0.15	-0.32	-0.46	-0.56	-0.05	-0.43	-0.09	-0.13	0.71	-0.07	0.63	-0.04	0.07	3	-0.01	1.66	0.46	2.06
3803	4	animation	0	villain	tragic	Female	26	United States	2/3/18 1:33	2/3/18 1:53	-2.93	-1.9	-2.96	-0.79	-2.94	-2.94	-2.52	0.15	1.93	2.65	0.85	-2.93	1.17	0.1	-2.96	-0.11	-0.91	-2.27	-0.91	-0.61	0.52	-0.99	-2.87	-2.87	-2.6	-0.67	-2.04	-2.93	-0.6	-0.61	-2.91	-0.31	-0.5	-0.8	-1.83	-2.89	1.74	1.57	1.55
4344	4	animation	0	villain	tragic	Male	35	China	1/31/18 3:09	1/31/18 4:29	-1.4	-1.05	-2.71	-1.73	-1.87	-1.52	-1.03	0.72	0.82	-1.91	0.07	1.3	0.61	-0.02	-1.29	-1.71	1.19	0.55	1.69	-0.5	0.76	1.75	-0.07	-0.92	-0.86	0.9	-0.87	-1.46	-0.09	0.09	0.95	2.37	0.07	-0.9	0.5	0.81	2.96	1.55	2.18
6495	4	animation	0	villain	tragic	Female	32	United States	1/30/18 7:33	1/30/18 7:55	-2.92	-2.66	-2.89	-1.18	-2.94	-2.43	-0.15	0.31	1.81	2.92	1.23	-0.27	-1.74	-0.08	0.83	-0.08	0.05	0.78	0.16	1.18	-2.82	1.72	-2.9	-2.87	-2.82	-2.84	-2.94	-2.93	-1.57	-0.93	-2.83	1.32	-0.44	-2.9	-2.9	-2.94	2.39	0.92	0.9
6584	4	animation	0	villain	tragic	Female	36	Germany	2/3/18 12:07	2/3/18 12:27	-3	-3	-3	-3	-3	-3	-3	-3	3	-0.05	-3	0.03	3	0.04	0.04	-3	-3	-0.1	-3	-3	-3	-3	-3	-3	-3	-3	-3	-3	-3	-3	-2.97	-3	-3	-3	-3	-3	0.1	2.92	2.89
10671	4	animation	0	villain	tragic	Female	33	United States	1/30/18 10:57	1/30/18 11:19	-2.86	-2.87	-2.89	-2.35	-2.49	-2.96	-2.92	-2.93	2.92	2.92	2.9	-0.03	-0.26	2.69	1.94	2.96	-2.93	-2.69	-2.94	-2.92	-2.86	-2.18	-2.85	-2.94	-2.9	-2.92	-2.89	-2.96	-2.92	-2.9	-2.9	0	-2.96	-2.96	-3	-2.9	-2.82	-2.93	-2.93
12847	4	animation	0	villain	tragic	Female	24	Brazil	1/30/18 5:32	1/30/18 5:51	-2.89	-1.27	-0.42	0.25	-0.42	-0.21	-2.47	-0.27	0.36	1.29	-0.33	0.01	-2.55	-0.38	-0.18	-1.87	-2.1	0.05	-0.22	-2.23	0.07	-1.87	-1.69	-2.78	-2.79	-2.39	-2.3	-1.91	-0.77	-1.28	-2.03	0.88	-1.52	-0.77	-1.8	-2.89	1.08	-0.41	-0.3
15117	4	animation	0	villain	tragic	Male	29	Saudi Arabia	1/30/18 6:39	1/30/18 7:07	1.55	1.9	1.9	1.62	0.21	2.03	1.61	1.9	1.87	-3	-0.05	-1.58	2.56	0.57	2.95	2.36	3	0.45	3	3	3	2.92	-3	-3	-3	-3	-3	-3	2.09	-3	-3	1.73	-3	2.22	-3	-3	1.63	-3	1.68
19751	4	animation	0	villain	tragic	Female	28	United States	1/31/18 4:38	1/31/18 4:55	-1.58	0.08	-1.34	0.84	-1.5	-2.76	0.03	-0.08	1.02	-0.79	-1.38	-0.6	0.06	-0.01	0.01	-2.85	1.03	0.97	-0.11	0.2	0.6	0.69	-2.77	-2.91	-1.97	-2.73	-2.83	-2.85	-2.81	-0.84	-0.56	0.7	-2.88	0.11	-1.79	-2.9	0.75	-0.7	-1.17
19820	4	animation	0	villain	tragic	Male	34	Egypt	1/31/18 11:24	1/31/18 11:48	-0.92	0.05	0.99	0.01	-1.12	-0.91	0.24	-0.17	-1.47	-1.49	0.81	-1.14	-0.09	-0.86	-0.18	-0.95	0.04	-0.19	0.1	-0.72	-0.24	0	-0.71	-1.9	-0.7	-0.77	-0.67	-0.14	0.04	0.19	0.07	-0.04	0.01	-0.05	-0.12	0.1	0.1	1.16	1.34
30865	4	animation	0	villain	tragic	Female	30	United States	2/3/18 6:46	2/3/18 7:14	-1.84	-1.8	-1.67	-2.49	-1.21	-2.35	0.48	-0.07	0.96	-0.02	2.08	1.06	-1.77	-0.02	-2.1	-2.2	-0.92	-1.75	-2	-1.6	-1.73	-1.69	-2.9	-2.95	-2.91	-2.85	-2.97	-2.89	-2.93	-1.71	-2.95	-0.9	-1.8	-2.31	-2.94	-2.91	0.13	0.02	-0.03
37692	4	animation	0	villain	tragic	Female	39	Thailand	1/31/18 11:13	1/31/18 11:35	1.69	0.94	1.87	1.98	1.44	2.73	2.64	2.61	-2.98	2.84	-2.78	-0.08	2.88	1.37	2.48	-2.86	2.78	-2.64	-2.86	-2.69	-2.48	2.6	-2.45	-2.89	-2.07	-2.82	2.82	-2.95	-2.45	-2.87	-2.86	-2.95	-2.62	-2.86	-2.88	-2.84	-0.01	0.22	-0.22
40630	4	animation	0	villain	tragic	Female	40	United States	3/3/18 11:05	3/3/18 11:23	-2.88	-2.83	-2.88	-2.88	-2.91	-2.98	-2.92	-2.3	2.92	2.97	-3	2.96	2.9	2.9	-2.84	-3	-3	-3	-3	-2.92	-2.92	-2.97	-2.94	-2.96	-2.92	-2.83	-2.86	-2.9	-3	-3	-2.9	-3	-2.93	-2.85	-2.88	-2.94	-2.91	-2.89	-2.89
40768	4	animation	0	villain	tragic	Female	24	United States	2/4/18 2:41	2/4/18 3:15	-0.93	-0.01	-0.86	0.02	-0.92	0.17	-2.34	-1.14	2.95	2.05	1	-0.12	-2.27	-1.95	-2.58	-1.66	0.81	0.96	1.2	1.28	2.26	1.99	-2.95	-2.31	-1.13	-2.31	-1.24	-2.55	-1.18	-0.01	-1.41	-2.04	-1.6	-2.95	-2.9	-2.94	0.17	-1.6	-1.76
42021	4	animation	0	villain	tragic	Female	39	United States	1/31/18 7:42	2/1/18 10:20	-2.59	-2.2	-1.27	-2.93	-2.81	0.98	2.77	0.2	-0.09	0.35	2.8	-0.42	-2.18	-0.06	-1.4	-2.87	0.58	-0.12	-0.71	-1.44	1.31	0.9	-2.87	-2.88	2.91	-2.81	-2.9	-2.83	-2.77	-2.87	-2.83	-1.51	-2.93	-2.87	-2.75	-2.81	1.72	-1.46	1.5
42916	4	animation	0	villain	tragic	Male	29	United States	2/1/18 8:45	2/1/18 9:02	-0.78	-2.72	0.2	-0.07	-0.28	0.2	0.21	0.26	2.97	2.52	2.87	-1.86	0.12	2.93	2.86	-0.17	-2.87	-2.85	-0.33	-2.84	-0.21	-2.89	-2.94	-2.92	-2.96	-2.46	-2.72	-2.92	-2.43	-2.93	-2.59	0.16	-2.86	-2.79	-3	-2.92	-2.91	-3	-0.19
138850	4	animation	0	villain	tragic	Female	19	United States	3/8/18 5:41	3/8/18 6:01	-2.88	2.2	0.17	-2.12	-1.04	-1.86	2.72	2.35	2.81	2.83	0.07	-1.27	-2.84	2.8	-1.14	-2.9	2.84	0.67	0.91	-2.29	-1.31	1.06	-2.8	-2.91	-2.15	-1.01	-2.79	-2.91	-2.87	-2.08	-1	-0.17	-2.3	-2.99	-2.75	-2.9	0.36	0.43	1.04
146331	4	animation	0	villain	tragic	Female	21	United States	2/7/18 6:02	2/7/18 6:19	-0.65	-0.78	-0.56	-0.37	-0.18	-0.9	-0.65	-1.17	0.46	0.13	0.7	0.78	-0.16	0.69	-1.12	0.07	-0.81	-0.81	-1.43	-1.23	-0.3	-0.97	-1.19	-0.94	-1.42	-0.88	-0.97	-1.71	-1.16	-0.57	-0.75	-0.21	-0.85	-0.6	-1.71	-1.37	-0.3	-1.26	-1.52
155657	4	animation	0	villain	tragic	Female	19	United States	1/30/18 10:31	1/30/18 10:46	-2.98	-2.91	-2.93	-2.99	-2.98	-2.97	-2.89	-2.95	2.93	2.9	2.99	2.97	2.97	2.94	1.63	-2.9	-2.93	-2.95	-2.99	-3	-1.83	-2.9	-2.94	-2.9	-2.9	-2.94	-2.95	-2.9	-2.91	-2.89	-2.95	-2.81	-2.99	-2.99	-2.95	-2.91	-2.94	-2.95	-2.85
233751	4	animation	0	villain	tragic	Female	19	United States	2/2/18 8:28	2/2/18 10:30	-1.09	-0.57	-0.98	-2.06	-1.57	-0.71	-0.62	-1.58	1.56	-1.54	-1.85	0.29	-1.13	-1.25	-1.5	-1.85	-1.24	-0.35	-0.77	-1.21	-0.88	-1.16	-2.17	-1.29	-1.13	-1.68	-2.33	-1.02	-0.65	-0.34	-0.15	0.02	-1.82	-1.8	-0.37	-0.13	0.92	0.53	0.23
3250	5	human	1	hero	happy	Male	51	United States	2/12/18 8:34	2/12/18 8:57	2.69	0.61	-0.7	2.61	-0.77	1.18	-0.13	2.92	0.45	0.31	0.19	-1.85	-0.06	0.08	-0.13	0.99	2.17	1.55	2.16	1.55	2.21	0.92	1.53	0.76	2.5	1.92	1.17	-0.08	1.52	1.79	2.09	2.32	2.13	0.14	1.14	-0.64	1.6	0.63	0.64
4265	5	human	1	hero	happy	Male	24	Puerto Rico	2/3/18 8:00	2/3/18 8:22	0.61	1.04	-0.1	1.43	1.26	0.13	0.61	1.06	-0.05	-2.46	-0.89	-0.84	-0.27	-1.1	-0.58	-0.72	-0.27	1.69	1.89	0.86	0.98	0.72	0.1	0.64	0.67	1.4	0.81	0.93	2.43	1.29	1.15	1.24	0.86	1.29	1.57	2.25	2.5	1.52	-0.55
8554	5	human	1	hero	happy	Male	29	Hong Kong	1/30/18 4:11	1/30/18 4:32	0.05	-0.44	-0.76	-1.52	-1.76	-0.18	-0.65	0.31	0.24	-0.06	-1.38	-0.81	0.45	-2.06	-1.5	-0.98	0.98	-0.14	0.66	1.27	0.6	1.57	-0.2	-1.44	-0.99	1.11	-1.65	0.12	0.23	1.07	1.03	1.02	0.63	0.71	2.11	0.35	2.21	1.89	1.89
14199	5	human	1	hero	happy	Female	30	United States	1/31/18 3:16	1/31/18 3:36	-1.32	-2.14	-1.46	2.07	-1.68	-1.67	-1.48	-0.63	1.45	-1.43	1.83	0.09	1.73	1.57	-1.75	-1.63	-0.16	0.35	-0.64	1.61	1.44	0.22	-2.48	-0.63	-1.71	-0.64	0.86	0.07	-0.75	0.79	0.58	1.66	0.32	-0.94	-1.27	-1.19	1.71	0.03	-1.47
15718	5	human	1	hero	happy	Female	24	United States	2/3/18 8:33	2/3/18 8:55	0.69	-1.1	0.6	1.08	-1.14	-1.5	-1.93	0.1	0.68	0.72	-0.33	0.12	0.19	-0.17	-1.49	-0.49	0.6	0.69	0.18	0.65	1.93	1.76	0.71	1	1.6	1.64	0.97	1.72	0.81	-0.38	0.54	0.6	0.08	-0.81	0.53	0.21	2	0.04	-0.47
22136	5	human	1	hero	happy	Female	29	United States	1/31/18 9:37	1/31/18 9:55	0.7	1.53	0.69	1.56	-0.65	0.64	0.73	0.48	1.72	0.91	-0.6	-1.15	-1.28	-1.11	-1.17	-2.04	1.58	0.71	2.14	1.47	1.57	1.25	0.51	0.82	0.82	0.71	0.62	1.1	1.57	2.3	1.71	1.56	1.66	-0.35	1.03	1.14	1.44	1.02	0.73
25540	5	human	1	hero	happy	Female	25	United States	1/31/18 4:41	1/31/18 4:58	-2.55	-0.77	-2.15	-1.26	-2.04	-1.74	-2.29	0.2	2.88	2.48	2.21	0.18	-2.34	2.32	-2.6	2.26	-0.99	0.03	-2.52	-0.62	-2.36	-2.11	-2.4	-2.96	-2.67	-2.77	-2.67	0.79	-2.15	-0.77	-2.18	-1.65	-0.77	-1.97	-2.9	-2.45	-1.52	-2.41	-1.51
27478	5	human	1	hero	happy	Male	44	United States	2/2/18 10:26	2/2/18 10:45	-1.37	-1.23	-1.71	-0.9	-1.66	-1.35	-1.26	0.48	1.4	-1.98	-1.5	-1.36	-1.63	-2.01	-1.14	-0.64	-0.14	-1.23	-1.6	-0.51	1.07	-0.02	-0.24	-1.17	-1.14	0.91	-0.9	-0.84	-0.19	0.96	-0.12	-0.55	1.2	-1.07	-2.21	-1.62	-0.41	-1.69	-0.08
29875	5	human	1	hero	happy	Female	31	India	2/9/18 9:39	2/9/18 10:06	1.03	0.95	-0.3	0.49	1.02	-1.03	0.32	0.29	-0.99	-0.95	-0.85	0.3	-0.14	-0.5	-0.28	-0.34	0.11	0.48	1.53	0.76	1.31	0.95	0.4	-0.18	-0.2	1.27	-0.36	-0.47	-0.25	0.99	0.59	1.23	-0.2	0.77	1.62	-0.84	2.2	-2.09	1.28
36169	5	human	1	hero	happy	Male	36	United States	2/1/18 8:51	2/1/18 9:09	2.22	1.36	1.72	1.99	1.75	2.13	2.32	0.07	-2.16	-0.09	-1.23	-0.14	0.07	-0.08	-0.02	-0.04	2.38	2.46	2.14	1.82	1.46	2.41	0.09	1.99	1.98	1.84	1.84	-0.02	0.96	1.69	2.18	2.39	1.76	2.31	2.52	0.13	1.94	2.14	2.14
39123	5	human	1	hero	happy	Male	36	Syria	1/31/18 11:16	1/31/18 11:36	-1.48	-1	-0.58	-0.58	-1.03	-1.45	0.2	1.21	1.17	0.83	-0.96	-1.08	1.17	-1.3	-1.02	-1.97	-1.21	-0.96	-0.84	0.65	0.44	-0.7	-0.89	-1.22	-1.6	1.17	-1.13	0.23	-0.83	-0.08	-0.56	-1.44	-0.02	1.98	-0.07	1.17	0.77	-1.22	1.15
40676	5	human	1	hero	happy	Male	37	United States	2/1/18 12:17	2/1/18 12:32	-2.35	-1.13	-2.35	-1.44	-1.16	-1.76	-2.36	-0.58	0.1	1.76	1.44	-0.07	-2.77	-1.98	-1.68	0.1	0.07	-0.07	0.7	-0.06	-0.02	0.07	-0.07	-0.07	-0.03	-0.13	0.11	0.03	-0.58	1.6	-0.11	-0.03	0.07	-1.91	1.33	2.23	-1.59	-2.77	1.17
41194	5	human	1	hero	happy	Male	26	United States	2/1/18 3:27	2/1/18 3:47	-2.95	-2.94	-1.21	-1.25	-0.98	-0.93	0.16	0.1	-0.84	-1.45	-1.17	-0.84	-1.72	-1.17	-1.89	-2.91	0.76	0.66	0.86	0.82	-0.78	1.91	-0.52	0.55	-0.37	-0.56	1.4	0.76	1.34	0.58	0.65	0.74	1.28	-0.33	1.2	0.83	2.63	1.88	0.6
44115	5	human	1	hero	happy	Female	24	United States	2/4/18 2:45	2/4/18 3:00	-0.92	-0.22	0.22	0.07	-0.43	0.03	-0.12	0.07	0.61	0.22	0.09	-1.03	0.22	0.25	-0.88	0.07	2.35	0.22	1.28	1.15	0.91	0.66	-1.39	0.88	-0.54	0.73	-1.08	-0.98	-0.18	0.9	-0.4	0.71	1.23	-0.24	-0.85	1.13	0.87	-0.87	-0.17
45111	5	human	1	hero	happy	Male	37	United States	1/31/18 7:49	1/31/18 8:11	-0.08	-0.04	-0.17	0.11	-0.32	-1.1	0.92	0.44	1.1	2.01	0.9	0.82	0.76	1.08	0.15	-0.62	1.69	0.93	0.58	0.35	1.75	0.86	0.85	0.04	0.19	1.49	0.21	-0.12	-0.03	-0.11	0.94	0.68	0.39	-0.61	0.64	1.6	1.57	0.78	0.87
45816	5	human	1	hero	happy	Female	44	United States	1/31/18 8:43	1/31/18 9:01	1.32	1.15	1.35	0.93	1.43	0.79	0.25	1.21	-0.92	-0.9	-1.35	-1.15	1.3	0.54	-0.14	0.08	1.55	2.56	1.3	1.21	1.32	1.27	1.52	0.81	1.61	1.67	-0.74	1.94	0.71	1.23	1.24	1.13	1.89	1.4	0.79	1.86	1.67	-0.37	0.82
144661	5	human	1	hero	happy	Female	18	United States	2/5/18 1:37	2/5/18 1:54	-2.7	-2	-2.7	-2.82	-2.79	-2.06	-2.08	0.11	2.78	2.94	1.44	1	-2.63	1.92	-1.92	-0.06	-0.02	0.03	0.57	-0.23	1.23	-0.96	-1.43	-1.96	-2.06	-0.37	-2.83	-1.41	0.05	-0.21	0.21	1.1	0.09	-1.25	-1.28	1.98	0.31	-0.3	-0.34
157467	5	human	1	hero	happy	Male	18	United States	2/27/18 6:45	2/27/18 7:24	-0.25	-1.23	-0.26	-0.29	-1.32	-0.69	-0.31	3	0.26	-0.5	-1.17	-0.27	1.31	-0.39	0.07	-0.02	0.83	0.17	1.02	0.02	0.21	0.25	-1.04	-0.56	-0.72	-0.7	-0.72	-0.15	-0.16	-0.14	-0.37	-0.22	-0.11	-0.16	-0.49	-0.45	2.28	0.32	1.5
213703	5	human	1	hero	happy	Female	18	United States	1/31/18 6:59	1/31/18 7:19	0.09	-0.11	-0.15	-0.61	-0.03	-0.09	-0.09	0.21	0.31	0.93	-0.02	-0.58	-0.07	-0.49	-0.45	-0.22	0.05	0.17	0.18	-0.02	0.39	0.13	0.33	-0.03	-0.02	0.15	-0.06	0.6	-0.22	0.18	0.31	0.4	0.9	0.22	0.15	0.61	0.72	0.17	0.17
267500	5	human	1	hero	happy	Female	21	United States	2/8/18 11:49	2/8/18 12:04	-1.73	-1.07	-1.8	-1.14	-1.8	-1.35	-1.61	0.53	1.61	1.54	1.05	1.16	-0.37	1.82	-0.08	-0.3	1.74	1.76	0.84	1.24	1.61	1.33	-0.9	1.35	1.33	-0.3	0.36	0.15	1.2	1.86	0.88	0.81	0.97	0.07	0.84	-0.9	1.35	-0.83	1.03
273965	5	human	1	hero	happy	Female	21	United States	2/6/18 12:14	2/6/18 12:31	-0.03	-1.7	-1.22	1.7	1.72	-1.69	0.13	0.14	-0.69	-1.38	-1.23	-1.26	0.03	0.16	-1.59	0.07	1.92	1.58	1.53	1.19	1.74	1.66	0.86	1.89	1.26	1.48	1.1	0.69	1.57	1.6	1.26	1.93	2.56	0.06	1.7	2.5	2.14	1.55	1.53
285853	5	human	1	hero	happy	Female	25	United States	2/11/18 7:39	2/11/18 8:40	-1.36	-1.53	-1.32	-0.88	-0.74	-2.22	-0.97	-0.04	1	-0.01	0.07	-1.34	-1.53	0.07	0	-1.55	-1.48	-1.47	1.48	1.55	1.85	1.62	-1.15	-0.07	-0.01	0	-1.18	-1.51	0.01	-0.02	0.03	-0.01	0.05	-0.01	-0.11	0.16	3	2.21	2.27
297057	5	human	1	hero	happy	Male	19	United States	2/20/18 10:17	2/20/18 10:42	-0.96	-0.6	-0.72	-0.63	-1.13	-1.67	-0.9	1.21	0.76	-1.58	-0.9	-0.79	-1.58	-1.42	-1.22	-1	0.33	0.16	0.52	1.38	0.73	1	-0.36	0.93	0.3	-0.16	0.19	0.26	0.42	0.53	0.1	1.65	0.9	-0.95	0.39	-1.28	1.32	1.59	1.68
4892	6	human	1	hero	tragic	Male	25	United States	2/1/18 1:24	2/1/18 1:41	-0.87	1.07	-0.62	-0.15	-0.48	-0.25	0.08	-0.16	0.28	-1.62	-2.65	-2.99	-2.64	-2.28	-1.83	-1.71	0.46	1.87	1.33	1.34	1.87	1.89	-0.12	-0.85	-0.34	0.21	0.86	0.1	0.64	1.24	0.73	1.82	1.61	-0.75	2	1.55	2.91	1.57	1.66
7050	6	human	1	hero	tragic	Male	30	Zambia	1/30/18 9:24	1/30/18 9:43	2.17	0.97	0.97	-0.08	1.9	-1.22	2.02	2.39	-1.93	-0.93	-0.67	-0.23	-0.65	0.09	0.23	0.78	2.4	1.68	2.11	1.75	1.91	1.74	2.2	2.13	2.48	1.87	1.9	1.39	2.24	2.8	1.64	1.14	1.73	2.05	2.3	-1.1	2.25	1.64	0.92
10183	6	human	1	hero	tragic	Male	37	United States	1/30/18 4:14	1/30/18 4:33	1.18	-1.27	-1.66	-1.36	-1.48	-1.84	1.39	0.11	1.1	1.04	-1.74	-2.75	-1.76	-2.15	-1.47	-2.21	0.24	0.54	-0.84	-0.23	-0.24	0.92	-2.16	-1.23	-1.48	-0.48	-1.95	0.22	-0.96	-0.39	0.28	-1	0.2	-0.23	1.59	0.08	1.57	-0.59	-1.96
11801	6	human	1	hero	tragic	Male	26	China	2/1/18 10:25	2/1/18 10:42	1.45	2.17	1.59	1.92	0.81	1.95	0.93	-0.24	0.15	-1.78	-2.19	-0.5	0.05	-0.06	0.28	-0.27	1.98	0.99	2.58	1.45	2.06	2.11	2.41	2.18	2.41	1.42	1.37	2.01	2.09	0.04	1.79	2.29	1.47	1.95	1.88	2.15	2.04	1.94	1.68
13690	6	human	1	hero	tragic	Female	47	United States	1/31/18 3:23	1/31/18 3:38	1.66	-0.04	1.58	2.16	0.23	2.34	-1.37	1.78	-1.89	-2.03	0.04	-1.94	-1	-0.57	-0.57	-0.74	1.69	1.53	2.23	1.76	1.92	1.62	1.61	1.65	2.12	2.02	1.89	1.56	1.99	0.9	1.72	1.73	1.59	2.03	2.83	2.42	2.93	2.91	2.79
14608	6	human	1	hero	tragic	Female	35	United States	1/30/18 2:43	1/30/18 3:10	-1.37	0.19	-1.29	-0.76	-1.79	-1.96	-1.33	0.03	1.57	-0.06	-0.19	-0.02	-2.14	-0.88	0.15	-1.79	0.65	-0.02	0.19	1.21	2.3	1.33	-0.02	-0.02	0.69	-1.36	-0.78	-0.14	-0.02	-0.02	-0.19	-0.02	-0.13	0.02	1.27	-0.01	2.22	1.41	1.45
16018	6	human	1	hero	tragic	Female	29	United States	2/1/18 9:49	2/1/18 10:09	-0.93	-1.67	-1.08	-1.29	-1.88	-0.95	-0.74	2.95	1	1.41	0.65	-0.1	1.13	0.7	-1.89	0.68	0.86	-0.14	0.98	1.07	1.46	1.08	-0.97	-0.75	-1	-1.39	-0.81	0.16	0.02	0.05	1.07	1.12	-0.15	0.01	-1.38	-1.77	0.91	-1.11	-0.17
17676	6	human	1	hero	tragic	Male	25	Brazil	1/31/18 9:49	1/31/18 10:04	-0.06	-1.17	0.02	-0.89	-1.08	-0.11	-0.53	1.24	-0.89	0.26	-0.7	-0.98	-0.77	-0.73	-1.31	-1.35	0.12	0.02	1.57	1.17	1.03	1.12	0.07	1.08	1.69	0.65	1.45	0.98	0.82	0.92	0.92	1.11	2.11	0.06	2.61	-0.01	1.88	-2.01	1.81
22877	6	human	1	hero	tragic	Male	47	United States	2/3/18 9:07	2/3/18 9:30	-1.03	-0.69	-0.4	-0.55	-0.82	-0.69	-0.67	0.97	0.53	0.91	-0.51	0.15	-1.05	1.02	-1.15	-2.05	0.68	0.45	0.55	0.49	0.55	0.69	0.21	-0.21	-0.13	0.2	-0.15	0.06	0.68	0.13	-0.01	0.08	-0.86	-0.63	0.83	-0.83	1.84	-3	-1.88
24329	6	human	1	hero	tragic	Female	54	United States	2/2/18 10:41	2/2/18 11:01	-0.46	-1.88	1.71	2.85	1.36	2.57	-2.15	2.87	-2.98	0.95	1.36	-0.91	-2.85	-1.2	-0.22	-0.95	0.75	1.53	2.16	2.09	-2.87	-1.29	0.13	-1.23	-0.05	1.64	1.32	1.91	1.68	2.39	1.15	1.25	2.82	-0.11	2.92	2.94	2.91	2.81	1.95
24807	6	human	1	hero	tragic	Female	30	India	2/8/18 3:01	2/8/18 3:23	0.4	-0.95	-0.26	0.74	-0.63	-0.69	0.41	1.51	0.69	-0.66	-0.76	-0.55	0.08	-0.57	-1.62	-2.39	0.52	0.14	0.5	-0.09	0.15	0.28	-0.61	-1.2	-0.94	-0.9	-0.98	-1.84	-0.33	0.44	-1.28	-0.28	0.66	-0.12	-1.99	-2.02	0.9	0.7	-0.57
27244	6	human	1	hero	tragic	Female	25	Mexico	2/5/18 10:36	2/5/18 10:52	-1.39	-0.63	-0.99	0.67	0.23	-0.16	-1.23	0.9	-0.91	1.16	-0.63	-1.1	-1.15	-1.14	-1.48	-0.86	1.44	0.68	0.8	1.4	1.3	0.87	-0.15	0.63	0.72	-0.13	1.22	-0.02	1.4	0.2	1.41	-0.13	0.87	0.07	1.58	1.84	1.81	1.6	-1.1
28972	6	human	1	hero	tragic	Male	33	United States	2/4/18 5:38	2/4/18 5:57	0.03	-1.46	0.04	-0.07	0.02	-1.59	-1.88	-0.07	-0.93	-0.24	-1.67	-1.85	-1.05	-1.8	-0.04	-2.45	1.53	-0.02	-1.04	0.04	-0.07	1.43	-0.2	0.2	-0.93	-0.03	0.04	-0.02	-0.16	0.19	0.66	1.31	1.66	-0.96	0.13	0.2	2.74	-0.33	2.17
33794	6	human	1	hero	tragic	Female	23	United States	2/4/18 3:57	2/4/18 4:14	2.4	-0.04	-1.43	2.4	-1.53	-1.53	0.12	2.91	1.02	1.13	-0.67	-1.11	-1.55	-1.88	-1.29	-0.77	0.26	0.37	0.02	0.18	0.46	0.88	-1.3	-0.42	-1.46	-1.11	-0.46	-0.89	0.34	0.08	0.13	1.49	0.13	-0.35	-0.75	-1.64	1.29	-2.77	0.82
38945	6	human	1	hero	tragic	Female	29	United States	1/31/18 11:19	1/31/18 11:36	-0.11	-2.37	-2.99	-0.98	0.31	2.94	2.25	-0.04	-2.99	-1.14	-2.97	-2.9	-2.24	0.09	-0.11	0.1	2.75	2.97	2.91	2.98	2.87	2.99	2.97	2.97	2.87	2.65	2.97	2.94	2.93	2.97	2.98	2.96	2.85	2.38	2.15	2.93	2.97	-1.9	2.36
41984	6	human	1	hero	tragic	Female	28	United States	1/31/18 7:27	1/31/18 7:45	1.84	2.84	-0.21	0.18	0.14	-2.01	1.89	-2.75	-2.71	-2.73	-2.66	-2.54	-2.48	-2.72	-1.54	-2.43	1.89	2.57	2.7	2.84	1.89	1.6	2.48	2.36	2.64	1.84	2.18	2.21	1.86	2.57	2.19	2.42	2.81	2.22	2.66	1.92	2.59	1.43	1.9
42829	6	human	1	hero	tragic	Female	23	United States	2/3/18 9:10	2/3/18 9:28	0.09	-1.53	0.44	0.67	-0.9	1.5	0.51	-0.16	1.24	1.92	-0.07	-0.32	-0.23	-1.15	-1.75	-0.63	1.44	1.14	0.44	0.82	1.25	1.6	-0.84	-1.97	-0.95	-0.71	-1.6	-0.68	0.96	0.83	2.48	0.07	1.03	-1.08	0.25	0.01	1.57	0.26	0.32
43439	6	human	1	hero	tragic	Female	35	United States	2/1/18 6:49	2/1/18 7:06	1.15	-0.78	0.04	2.54	-0.52	0.53	-1.28	1.28	-0.5	-0.59	-1.27	-1.01	-0.81	-0.98	-1.09	-0.99	1.48	0.8	0.82	0.33	0.92	1.41	0.21	0.67	0.56	0.54	0.93	0.15	0.16	1.12	1.25	0.87	1.07	0.55	1.42	1.99	2.7	0.55	0.9
44296	6	human	1	hero	tragic	Female	33	United States	2/1/18 5:45	2/1/18 6:09	0.61	-0.09	-0.6	-0.98	-0.96	-0.21	-0.09	0.06	0.04	0.85	-0.09	0.06	-0.96	-0.63	-1.17	-1.59	-1.51	-0.91	-1.8	-1.25	-1	-0.53	-1.59	-1.14	-0.54	-1.32	-0.89	-0.93	-0.07	-0.5	-0.37	0.05	-0.58	-0.95	-0.01	-1.91	0.3	1.24	-0.15
45748	6	human	1	hero	tragic	Female	36	United States	2/2/18 5:52	2/2/18 6:10	1.11	-2.87	0.01	2.89	-2.88	1.05	1.36	2.9	1.86	2.85	2.9	0.01	-2.81	2.18	-2.81	-2.96	0.69	0.95	-1.12	-1.04	0.8	-1.71	-0.16	-1.69	0.6	-2.8	1.51	-2.85	-0.13	0.1	-2.92	0.68	-0.01	-2.87	2.06	-2.09	-0.89	-2.99	-0.59
45910	6	human	1	hero	tragic	Female	32	United States	2/7/18 9:43	2/7/18 10:03	1.53	-1.81	-0.08	-1.11	-0.94	-2.97	-1.06	2.87	2.96	2.83	2	0.01	-2.9	-2.14	-2.92	-2.97	-1.32	-2.83	-1.01	-1	-0.04	-1.97	-1.71	-2.96	-2.76	-2.96	-2.92	-0.69	-2.97	-2.6	-1.94	-1.65	-2.97	-2.89	-1.94	-2.79	-0.86	-1.76	-1.85
46163	6	human	1	hero	tragic	Female	33	United States	2/3/18 1:45	2/3/18 2:01	2.54	1.83	1	2.5	1.06	0.65	2.54	2.93	-0.63	-1.42	-1.14	-1.92	-1.15	-1.4	0.14	-0.65	2.92	2.96	2.87	2.9	2.92	2.87	1.18	2.99	2.89	2.99	2.89	2.97	2.49	3	2.54	2.99	2.86	2.86	2.93	2.4	2.97	2.9	2.9
48049	6	human	1	hero	tragic	Male	23	China	1/31/18 9:55	1/31/18 10:40	0.55	0.8	0.61	1.67	1.47	-0.22	-0.18	0.22	-1.97	-2.38	0.01	-0.01	0.1	0.05	1.75	-0.71	2.37	2.68	1.72	2.17	-2.38	1.99	0.87	2.84	2.84	1.98	1.91	2.35	2.8	2.74	1.93	2.84	1.29	1.78	1.53	0.15	1.98	1.21	0.87
72955	6	human	1	hero	tragic	Female	18	United States	1/31/18 4:59	1/31/18 5:56	2.92	-1.01	1.62	-2.99	2.97	-0.16	1.34	1.32	2.9	-2.88	-2.96	-2.96	-2.92	-2.97	-0.96	-0.16	2.86	-0.14	0.1	0.17	2.95	1.3	-1.27	0.25	-0.06	-0.18	0.1	0.18	-0.09	1.27	1.86	2.94	2.95	-0.23	2.95	-2.95	0.22	1.16	1.14
74153	6	human	1	hero	tragic	Female	21	United States	1/30/18 4:13	1/30/18 4:30	-1.46	-2.93	-0.82	-1.73	-1.2	-3	-1.53	0.18	1.57	-1.37	-2.95	0.16	-1.29	-2.93	-0.76	-0.72	0.02	-0.18	-1.23	1.89	2.35	2.03	-1.45	-2.1	-2.64	-2.3	-1.34	-2.24	-0.9	-0.01	0.03	0.05	-0.73	-0.98	-1.58	-1.22	0.14	-1.74	-2.26
133485	6	human	1	hero	tragic	Male	20	United States	3/9/18 9:24	3/9/18 9:37	-1.8	-1.95	-0.91	-2.03	-1.85	-0.73	-1.65	1.95	-0.07	-0.84	1.85	-0.5	2.18	-1.24	-0.61	-0.81	1.29	0.99	1.97	2.25	2.37	2.33	1.91	2.58	3	2.48	1.67	2.27	0.25	1.03	0.17	1.14	1.98	-0.72	1.55	2.1	2.1	1.2	1.23
249951	6	human	1	hero	tragic	Male	29	United States	1/31/18 8:11	1/31/18 8:26	-2.1	-1.94	-1.85	-0.22	-2.4	-2.16	-2.45	1.57	1.98	2.29	-1.11	-0.74	-2.68	1.86	-2.65	0.23	0.11	-0.23	-0.62	-0.32	-0.25	1.95	-0.04	-0.08	0.77	1.43	2.33	-1.29	0.11	-0.62	-0.2	1.04	-0.04	-1.08	-2.75	-1.19	1.14	-1.85	0.86
2517	7	human	1	villain	happy	Male	26	United States	2/18/18 2:08	2/18/18 2:20	2.59	0.19	0.94	1.12	1.58	2.77	1.84	2.9	2.9	1.75	2.15	-1.39	-2.81	0.26	1.22	-1.81	2.51	2.39	2.65	2.26	2.75	3	3	-3	-2.09	-2.86	0.98	-2.95	-0.86	-0.52	0.77	2.11	3	2.24	-3	-3	2.38	-1.31	2.06
3960	7	human	1	villain	happy	Male	82	United States	2/3/18 1:52	2/3/18 2:19	1.43	1.04	1.52	-1.25	-0.07	1.22	1.34	1.72	-0.02	-1.04	-1.67	0.06	1.47	-0.08	0.13	-0.05	1.92	1.25	1.29	1.68	1.37	1.78	1.49	1.6	1.42	1.33	1.78	1.4	1.67	1.71	1.54	1.44	1.17	1.23	1.32	1.72	1.77	1.5	1.65
5177	7	human	1	villain	happy	Female	28	United States	1/30/18 6:54	1/30/18 7:09	-1.23	-0.42	-0.55	-1.34	-0.23	-1.23	-1.75	1.2	1.16	2.29	-1.75	1.01	-0.85	0.05	-1.87	-2.01	0.85	0.03	-0.23	-2.43	-1.41	-1.38	-2.68	-1.94	-2.58	-2.43	-2.42	-1.66	-0.81	-0.05	-2.23	-0.61	-2.39	-1.35	-2.64	-2.2	-1.75	-0.14	-0.08
5226	7	human	1	villain	happy	Male	34	United States	1/30/18 7:24	1/30/18 7:39	1.76	1.78	-0.13	-1.29	-1.6	-2.26	-1	-1.86	-0.11	0.94	-1	0.06	-0.08	0.6	-0.49	-1.46	0.82	1.41	1.07	1.62	1.79	1.54	-2.19	-1.84	-2.02	-1.62	-1.64	0.01	-0.23	0.82	-0.13	1.27	-0.02	0.27	1.4	-0.58	2.07	1.76	1.54
6610	7	human	1	villain	happy	Female	28	United States	1/31/18 1:20	1/31/18 1:35	-0.63	-0.77	-1.56	-0.98	-1.74	-0.47	-0.94	2.93	-0.93	-0.09	-0.51	-0.92	-1.32	-0.59	-0.92	-1.18	1.37	0.99	0.83	0.68	1.27	1.74	-1.68	-0.75	-0.55	-2.04	-1.4	-0.68	0.06	-0.11	1.09	1.92	1.16	0.18	-0.12	-2.66	2.4	2.53	2.32
12048	7	human	1	villain	happy	Male	25	United States	1/31/18 3:26	1/31/18 3:39	-2.52	-1.21	-1.75	-1.31	-1.89	-2.75	-2.34	0.92	2.7	2.88	2.83	-0.3	2.39	-2.59	1.14	-2.52	-2.35	-2.85	-2.53	-2.9	-2.45	-2.7	-2.63	-2.41	-2.82	-2.99	-2.42	-2.89	-2.57	-2.52	-2.94	-2.59	-2.64	-2.7	-2.99	-2.79	-1.03	1.24	-2.6
13311	7	human	1	villain	happy	Female	25	United States	1/31/18 11:06	1/31/18 11:48	2.2	1.16	0.7	-0.03	-0.81	0.47	1.55	2.13	1.22	0.64	1.33	0.44	-0.02	0.67	-1.65	-0.21	2.8	0.95	2.87	1.15	2.54	1.76	-2.86	-2.19	-2.46	-2.47	-2.27	-2.34	-1.55	-1.68	-0.9	0.67	-2.37	-0.19	0.06	-2.09	0.43	0.46	1.44
16547	7	human	1	villain	happy	Female	24	United States	1/31/18 8:33	1/31/18 9:10	1.27	-1.54	-2.31	2.98	-1.2	1.89	-1.76	3	0.95	2.85	-0.67	-0.99	-2.16	-0.59	-1.68	-1.02	-1.05	-2.28	-1.8	-2.21	-1.16	-1.81	-2.98	-1.57	-2.86	-2.68	-2.53	-2.8	-1.19	2.97	-0.91	-0.12	-0.41	-2.91	-2.99	-2.93	1.76	-2.01	-0.97
25339	7	human	1	villain	happy	Female	41	United States	1/30/18 11:40	1/30/18 11:57	-2.87	2.46	1.33	-0.19	-2.87	-2.79	2.93	-0.02	2.9	2.89	2.9	-2.66	2.95	2.89	2.9	-2.89	1.68	0.15	1.67	1.52	0.01	0.01	-2.98	-2.82	-2.89	2.27	-2.98	-2.82	0.01	1.43	-2.19	1.99	-2.89	-2.91	-2.9	-2.93	-0.52	-2.89	-2.97
30716	7	human	1	villain	happy	Female	32	United States	2/1/18 9:59	2/1/18 10:16	0.03	-0.11	-0.04	0.25	-0.03	0.14	-0.08	-0.03	0.14	0.1	-0.03	-1.45	0.03	-1.45	-0.1	0.1	2.29	1.83	0.15	-0.93	1.79	0.85	-2.17	-2.92	-2.97	-1.62	-2.84	-2.87	-1.09	-1.37	-2.02	0.03	-1.27	-1.05	-1.02	-2.98	1.05	-0.17	-0.11
32540	7	human	1	villain	happy	Female	42	Indonesia	2/1/18 7:29	2/1/18 8:08	-1.89	-2.86	-1.74	-0.62	-1.69	-1.84	-1.54	0.02	0.67	0.74	0.05	-2.13	-1.8	0.68	0.45	-1.63	-0.04	0.08	-0.17	-0.11	0.04	0.95	-1.63	-1.83	-2.59	-0.37	-1.84	-1.96	-0.67	-0.47	-0.47	2.06	-1.7	-0.14	-2.72	-2.36	-2.38	-2.49	-2.56
33559	7	human	1	villain	happy	Female	54	United States	2/1/18 3:48	2/1/18 4:25	-0.82	-1.4	-2	-0.98	-1.06	-1.96	-0.71	-0.65	1.27	1.81	1.83	-2.02	-1.6	-1.6	-1.93	-2.28	-1.66	-1.12	-1.73	-2.12	-2.02	-2.41	-2.77	-2.61	-2.21	-1.53	-1.8	-1.89	-1.59	-1.75	-1.6	-1.87	-1.75	-2.02	-1.98	-2.09	-2.09	-2.15	-2
34230	7	human	1	villain	happy	Female	32	United States	2/23/18 2:37	2/23/18 2:58	2.97	1.26	0.3	2.96	-0.05	2.94	2.25	2.94	1.85	0.45	0.1	-2.97	1.19	0.13	2.53	2.41	-1.73	-1.94	-2.26	-0.79	-2.03	-2.33	-2.84	-2.91	-2.93	-2.91	-2.91	-2.94	-3	-2.47	-2.67	-2.23	-2.99	-2.94	-2.38	-0.97	-0.97	1.82	1.82
35128	7	human	1	villain	happy	Male	38	Chile	2/1/18 9:10	2/1/18 10:03	2.29	1.03	1.27	2.83	-1	-0.58	-2.01	2.97	0.88	0.77	0.64	-1.76	0.01	0.6	-0.86	-0.67	0.63	0.08	0.27	-0.73	1.03	1.1	-0.91	-0.96	-0.86	-1.17	-0.88	-0.65	-0.65	-0.07	-0.69	-0.93	-0.63	-1.4	0.6	-0.41	1.79	0.67	0.44
35202	7	human	1	villain	happy	Male	43	United States	2/1/18 6:30	2/1/18 6:52	-0.21	0.08	-2.18	2.42	-0.07	-1.31	0.87	0.08	2.07	2.18	-1.56	0.01	-1.6	-0.15	0.13	-0.1	0.17	0.01	-1.57	-1.28	1.3	-0.95	-3	-2.92	-3	-3	-2.16	-2.92	-1.21	-0.03	-2.68	-1.09	-1.57	-1.71	-1.94	-2.11	1.65	-1.78	-2.93
44990	7	human	1	villain	happy	Male	30	Saudi Arabia	1/31/18 10:06	1/31/18 10:23	-3	-1.25	-2.97	0.96	2.9	-0.73	-2.92	-0.48	2.76	3	3	0.31	1.39	1.76	1.85	-0.34	-0.18	-0.12	2	0.08	1.1	2.69	-3	-3	-0.02	-1.46	-0.21	1.41	0.06	-0.06	0.37	-0.48	2.01	1.43	0.54	0.64	-0.53	0.44	0.25
45191	7	human	1	villain	happy	Female	26	China	2/1/18 10:44	2/1/18 11:07	-0.77	1.64	-0.99	0.14	2.55	0.01	-0.08	0.14	-2.46	-2.82	-2.28	-1.88	-1.08	-0.01	-2.12	1.25	0.02	0.43	1.8	1.54	1.53	2.7	1.4	-1.38	1.02	-2.58	-0.32	-0.32	1.54	0.68	1.73	2.3	1.55	2.95	1.68	-0.28	1.59	1.04	-3
46654	7	human	1	villain	happy	Female	52	United States	2/5/18 10:47	2/5/18 11:05	-2.88	-2.84	-2.23	-2.91	-2.93	-2.75	-2.3	-1.88	2.94	2.9	2.5	1.43	-1.68	-2.3	1.12	-2.94	-2.4	-2.07	2.39	-2.83	-1.68	-2.08	-2.91	-2.94	-2.95	-2.57	-2.95	-2.95	-2.42	-1.86	-2.9	-2.88	-2.08	-2.77	-2.95	-2.93	-2.95	-2.84	-2.96
52075	7	human	1	villain	happy	Female	19	United States	2/13/18 4:26	2/13/18 4:50	0.03	-1.12	-1.7	-0.87	-1.6	-0.52	1.31	2.3	2.95	2.95	0.4	-0.62	0.65	2.51	0.61	-1.51	1.45	0.44	-0.48	-1.94	-0.48	-1.58	-1.78	-2.3	-1.56	-2.21	-2.42	-2.34	-1.35	-2.51	-1.82	-1.09	-2.03	-2.25	-2.83	-2.7	0.74	-1.78	1.87
52619	7	human	1	villain	happy	Female	48	United States	2/4/18 1:19	2/4/18 1:49	0.85	-0.8	0.06	0.9	1.09	-0.96	0.86	2.99	2.15	1.02	0.82	-1.16	-1.48	-1.71	-0.78	-2.66	0.94	0.09	1.04	0.26	1.44	-2.38	-1.92	-1.83	-2.27	-1.55	-1.87	-2.74	-1.87	-1.09	-1.76	-1.23	-1.94	-1.47	-1.65	-1.44	1.16	-1.51	0.64
106993	7	human	1	villain	happy	Female	18	United States	3/10/18 7:45	3/10/18 8:03	-0.24	-0.14	-0.37	-0.55	0.09	0.02	0.48	1.17	0.52	0.02	-0.02	-0.58	0.15	0.41	-1.78	-1.44	-0.25	0.02	-0.39	0.06	-0.42	0.06	-0.92	-2.34	-1.6	-1.23	-1.13	-0.78	0.11	0.05	-0.84	-0.64	-0.3	-0.64	-2.18	-1.91	1.75	-1.45	-0.7
145265	7	human	1	villain	happy	Female	19	United States	2/3/18 9:27	2/3/18 9:43	-1.52	-1.45	-2.05	-2.12	-1.67	-0.73	-1.02	0.07	1.7	1.66	1.68	-0.71	-1.27	1.56	1.64	-0.03	0.07	-0.25	-1.71	-1.71	-1.21	-1.85	-1.76	-1.93	-1.77	-1.69	-1.83	1.9	-1.06	-1.35	-1.24	-1.19	-1.74	-1.59	-2.2	-2.08	-0.07	0.14	0.37
189296	7	human	1	villain	happy	Male	23	United States	2/11/18 11:48	2/11/18 12:02	1.82	0.15	0.07	-0.04	-1.63	0.43	-1.2	0.01	0.88	-0.47	0.14	-2.23	0.45	-1.73	-0.11	-2.25	1.93	1.56	2.43	2.25	0.69	1.71	-1.22	-1.77	-2.19	-1.73	-1.62	-1.75	0.11	-1.88	-0.56	2.92	-2.44	2.01	-0.7	-2.48	1.34	-0.47	0.42
246507	7	human	1	villain	happy	Female	19	United States	3/5/18 10:02	3/5/18 10:22	-0.89	-1.14	-1.22	-1.56	-1.88	-1.67	-0.99	-0.07	1.39	1.76	1.5	1.28	-0.74	1.08	-1.56	-1.36	2.1	1.33	1.9	0.79	1.92	-0.03	-1.75	-1.89	-1.9	-2.26	-0.82	-2.18	-1.14	0.39	-1.81	1.17	-0.22	-1.21	-1.47	-1.19	0.44	0.42	-1.18
293719	7	human	1	villain	happy	Female	27	United States	1/31/18 12:13	1/31/18 12:39	-0.13	0.07	-1.34	-0.78	-1.92	-1.83	-0.04	-0.83	2.87	2.87	1.64	-0.78	1.11	2.84	2.97	-0.83	1.6	2.2	0.21	1.26	-2.91	-0.81	-2.94	-2.9	-2.96	-2.96	-2.94	-2.94	-2.13	-2.02	-1.92	0.04	-2.91	-2.91	-2.85	-2.91	-0.04	-1.27	-1.94
310269	7	human	1	villain	happy	Female	21	United States	2/2/18 6:01	2/2/18 6:17	-2.05	-0.01	1.76	-1.84	-2.55	2.36	-0.17	2.26	2.39	2.29	2.39	-2.23	-2.06	-1.86	-2.22	-2.17	-0.14	0.02	-1.73	0.06	-0.09	-0.12	-2.17	-2.02	-2.35	-2.29	-2.1	-2.28	-2.42	-2.39	-0.28	0.08	-1.94	-2.36	1.24	-2.92	2.56	2.16	2.06
315965	7	human	1	villain	happy	Female	57	United States	2/2/18 10:48	2/2/18 11:24	-0.86	-2.55	-2.78	-1.75	-2.6	-2.6	-0.43	-0.14	2.89	2.87	-2.6	-2.66	-2.89	-2.64	-2.66	-2.82	-2.66	-2.69	-2.57	-2.69	-1.89	-2.62	-2.57	-2.89	-2.87	-2.91	-2.66	-2.82	-2.86	-2.35	-3	-2.89	-2.66	-2.6	-2.91	-2.91	-2.95	-2.91	-2.96
1771	8	human	1	villain	tragic	Female	48	United States	1/31/18 10:43	1/31/18 10:59	-2.56	-2.81	-2.23	-2.04	-2.15	-1.65	-2.7	2.69	2.97	2.54	2	-1.49	-1.91	2.74	2.03	-2.61	-0.38	-1.48	-1.04	-1.92	1.13	-2.63	-2.48	-2.28	-2.11	-2.52	-2.07	-2.46	-2.65	-1.72	-2.24	-1.55	-2.48	-2.22	-2.77	-2.79	-0.68	-2.86	-2.74
3046	8	human	1	villain	tragic	Female	25	Nigeria	2/6/18 12:03	2/6/18 12:26	-0.01	2.21	0.2	-0.99	-0.62	-1.06	-0.55	-1.21	1.97	2.65	0.95	0.18	1.12	-1.39	1.12	1.17	-1.77	-1.45	-2.35	-2.58	-2.36	-1.99	-2.39	-2.51	-2.49	-1.68	-1.64	-2.46	-1.45	-0.95	-1.51	-1.72	-1.77	-1.83	-2.43	-2.88	-1.49	-1.77	-1.99
3600	8	human	1	villain	tragic	Male	28	United States	2/1/18 4:00	2/1/18 4:56	-1.91	-1.26	-0.74	-1.81	-1.94	-2.02	-1.57	-0.85	1.12	1.94	0.95	0.05	1.01	0.26	-0.39	-0.88	-1.09	-0.5	0.05	-0.6	-0.05	-0.57	-1.64	-1.94	-2.94	-2.12	-2.39	-2.09	-1.68	-1.01	-2.09	-0.19	-1.26	-1.94	-2.73	-2.8	0.81	0.61	-0.51
4100	8	human	1	villain	tragic	Female	28	Honduras	1/31/18 10:12	1/31/18 10:29	2.95	-2.95	-2.89	-2.91	-2.95	2.85	2.89	-2.95	2.92	2.91	2.95	-2.97	-2.9	2.93	-2.93	2.95	-2.88	-2.87	-2.91	-2.98	-2.92	2.82	-2.94	-2.91	-2.95	-2.92	-2.9	-2.79	-2.91	-2.9	-2.9	-2.94	-2.9	-2.78	-2.82	-2.97	-2.94	-2.85	-2.87
4419	8	human	1	villain	tragic	Female	49	United States	1/31/18 2:15	1/31/18 2:40	-2.3	-2.27	-2.91	-2.04	-2.87	-2.95	-2.12	0.07	2.85	3	1.68	1.98	0.97	2.26	2.91	-1.88	1.05	0.1	1.56	1.29	0.97	1.95	-2.94	-2.99	-2.99	-2.81	-2.93	-2.87	-1.28	-2.08	-1.8	1.57	-2.04	-2.9	-2.89	-2.74	1.19	0.44	-0.7
10179	8	human	1	villain	tragic	Female	50	United States	2/11/18 5:40	2/11/18 5:55	-0.04	-0.06	-0.21	0.3	0.06	-0.06	0.03	0.8	-0.03	1	0.71	0.06	0.14	0.43	0.81	-0.57	-0.06	0.11	-1.1	-1.55	-1.48	-0.49	-2.92	-2.84	-2.84	-1.37	-2.09	-2.74	0.11	-1.8	-1.03	-1.14	-2.22	0.11	-2.39	-2.6	-0.04	0.69	0.71
12086	8	human	1	villain	tragic	Female	32	United States	2/4/18 7:44	2/4/18 8:05	2.74	-1.27	2.71	2.71	1.75	1.27	2.7	2.76	0.71	1.85	-0.86	-2.47	-0.02	-0.19	1.04	-1.92	1.2	0.83	0.47	-1.89	2.18	0.02	-2.87	-2.96	-2.94	-2.35	-1.65	-2.57	-2.08	-2.18	-2.08	-2.47	-1.33	-1.39	-2.35	-2.34	1.75	0.5	-1.23
12707	8	human	1	villain	tragic	Male	29	India	1/31/18 12:02	1/31/18 12:20	-1.74	-2.43	-2.06	-2.53	0.45	-2.45	-2.42	-2.3	-0.13	2.38	1.35	-2	-2.33	-2.04	-1.16	-2.5	-1.29	-2.45	-2.43	-2.04	-2.36	-2.43	-2.4	-2.4	-1.87	-2.19	2.32	-2.35	-1.18	-1.92	-2.53	-1.77	-1.43	-2.1	-2.98	-3	-2.97	-2.94	-0.51
13776	8	human	1	villain	tragic	Female	26	United States	1/31/18 3:37	1/31/18 3:50	1.74	-1.99	-0.82	-0.12	-2.91	-1.48	0.84	1.98	1.55	2.24	1.5	-1.39	-0.02	1.75	-1.32	-1.72	1.25	0.91	0.06	-0.49	0.8	0.03	-2.97	-2.9	-2.9	-2.9	-2.68	-2.95	-1.49	-1.72	-0.94	-1.25	-2.23	-2.48	-2.95	-2.94	-0.77	-2.5	-2.5
31844	8	human	1	villain	tragic	Female	34	United States	2/1/18 4:35	2/5/18 11:44	-2.86	-2.91	-3	-2.95	-2.92	-2.95	-2.87	-2.96	3	2.84	2.9	-0.14	-1.26	3	2.94	-2.87	0.07	-2	-2.86	-2.92	-2.9	-2.84	-2.94	-2.87	-2.94	-2.87	-2.84	-3	-2.9	-2.86	-2.92	2.91	-3	-2.99	-2.95	-2.91	-0.82	-2.13	-2.21
33443	8	human	1	villain	tragic	Male	31	United States	2/2/18 4:15	2/2/18 4:32	0.7	-0.57	-0.48	0.88	2	2.05	1.14	2.99	0.96	1.39	-2.34	-2.34	-1.43	-0.39	-2.84	-2.96	2.82	2.62	2.81	1.75	2.27	0.73	-2.96	-2.9	-2.94	-2.96	-2.99	-1.49	-0.48	0.14	0.23	1.56	-0.58	-0.42	0.14	-2.88	1.66	-0.86	-1.26
35102	8	human	1	villain	tragic	Female	25	United States	2/1/18 7:18	2/1/18 7:39	-1.28	-1.52	-1.18	1.22	0.44	1.24	-0.92	1.06	0.34	-0.31	0.49	-0.96	-0.66	0.84	0.68	-1.11	0.42	0.77	0.06	0.81	0.85	0.77	0.17	-0.63	-1.45	0.39	0.1	-0.48	-0.22	0.11	0.47	1.01	-0.14	-1.03	1.23	1.12	1.72	-0.38	0.58
39949	8	human	1	villain	tragic	Female	23	United States	1/31/18 8:20	1/31/18 8:37	0.27	1.43	0.26	-0.36	0.33	0.3	0.13	0.85	-0.49	-1.01	-0.3	-1.73	-0.69	-1.58	-1.33	-0.85	1.68	0.32	0.56	1.23	0.29	0.42	-0.08	0.46	0.05	0.99	0.75	0.3	0.06	1.13	0.11	1.42	0.49	0.95	0.5	0.5	1.73	0.98	1.05
43706	8	human	1	villain	tragic	Female	34	United States	2/6/18 5:05	2/6/18 5:22	1.02	-1.29	-0.1	-1.59	-0.02	-0.09	0.64	0.84	-0.07	0.02	-0.98	-0.27	-0.9	-0.81	-0.09	-1.59	0.84	-0.01	-0.09	-0.05	1.48	0.78	-1.12	-1.4	-2.06	-0.65	-1.16	-1.57	-0.68	-0.27	-0.73	0.01	-0.85	-0.88	0.77	-0.77	1.59	0.78	0.78
43723	8	human	1	villain	tragic	Male	31	United States	1/31/18 11:36	1/31/18 11:55	-1.51	-1.49	-2.26	-1.82	-1.55	-1.9	-1.39	1.06	2.49	0.45	2.12	1	1.51	0.75	0.63	-1.63	1.86	1.55	2.22	-1.04	2.2	0.96	-2.46	-1.31	-1.04	-2.49	-1.12	-2	-1.78	-0.24	-1.02	1.88	-0.27	-1.75	-0.82	-1	-0.43	0.63	0.55
43976	8	human	1	villain	tragic	Male	53	United States	2/1/18 11:53	2/1/18 12:14	-0.04	-1.79	-0.95	-0.92	-1.06	-1.07	0.22	2.92	2.5	2.09	2.31	-0.78	-1.85	-1.42	2.78	-2.06	0.94	-0.57	0.8	-0.83	0.82	-0.18	-2.96	-1.82	-2.3	-2.34	-1.79	-1.34	-2.04	-2.28	-2.45	-2.1	-2.77	-0.99	-2.93	-2.77	1.38	-0.95	1.29
45154	8	human	1	villain	tragic	Female	39	United States	2/2/18 9:08	2/2/18 9:34	-1.09	-1.11	0.05	1.89	-1.24	-2	0.03	-0.09	0.01	-0.28	-0.03	0.05	-1.95	-1.96	0.04	-2.58	0.05	-0.05	-1.62	-0.05	-0.08	-0.01	-1.54	-1.98	-2.12	-1.31	-1.11	0.03	-0.09	-1.53	0.17	2.53	-1.02	-0.06	-2.54	-2.8	0.11	-2.26	-2.2
47002	8	human	1	villain	tragic	Female	35	India	2/1/18 12:12	2/1/18 12:30	-0.21	-1.32	-1.69	-2.51	-2.02	-1.99	-0.42	-0.21	2.5	1.66	1.1	-1.37	-1.99	2.73	1.82	-2.06	-0.74	0.11	-0.08	-0.68	0.88	-0.83	-1.55	-1.71	-2.67	-2.5	-2.29	-1.1	-0.01	0.71	-0.74	0.94	-0.34	-1.22	1.45	-1.45	1.4	0.96	0.99
137182	8	human	1	villain	tragic	Female	42	United States	2/2/18 11:18	2/2/18 11:40	-0.91	-1.72	-2.36	-1.36	-2.16	-1.69	-1.9	-0.14	2.45	2.72	2.32	-2.78	-2.32	-2.32	-2.4	2.85	-1.89	-2.36	-1.99	-2.05	-1.5	-2.32	-2.65	-2.65	-2.73	-2.53	-2.03	-2.95	-2.49	-2.36	-1.7	-2.3	-2.43	-1.67	-2.86	-2.95	-0.62	-0.8	-0.78
176967	8	human	1	villain	tragic	Female	20	United States	2/18/18 2:22	2/18/18 2:39	0.01	-1.84	-1.76	-0.05	-0.97	-0.02	0.58	1.39	1.88	1.81	2.84	-0.16	-0.44	1.51	1.89	-0.97	-0.96	-0.31	-2.98	-2.96	-1.52	-2.95	-2.91	-2.94	-2.96	-2.96	-2.95	-2.96	-2.95	-1.48	-2.98	-2.02	-2.99	-2.96	-0.69	-1.23	0.63	-1.14	-1.23
207418	8	human	1	villain	tragic	Female	35	United States	2/12/18 7:36	2/12/18 7:53	-0.2	-1.22	-2.23	-1.89	-2.13	-2.36	-2.4	-1.22	1.87	2.5	1.67	0.23	-2.94	-2.46	-2.96	-2.66	-0.11	0.5	1.17	0.2	-0.73	1.22	-2.94	-2.3	-2.3	-2.21	2.88	-0.69	-1.65	-0.87	-0.9	-1.55	-2.77	-1.82	1.51	-2.68	1.87	1.52	1.72
225161	8	human	1	villain	tragic	Female	27	United States Minor Outlying Islands	1/31/18 8:47	1/31/18 9:14	-1.38	-0.74	-0.49	0.34	-0.19	-0.26	1.06	-0.1	0.81	0.58	1.4	-0.47	-0.96	-0.72	-0.28	-1.32	-0.31	-0.03	-1.05	-1.3	-0.6	-0.86	-1.14	-0.72	-0.69	-1.35	-1.29	-0.41	-0.42	-1.58	-1.4	-1.27	-0.76	-0.19	-2.06	-1.85	-0.43	-1.59	-1.35
228067	8	human	1	villain	tragic	Female	22	United States	2/5/18 4:29	2/5/18 4:48	0.7	0.51	-0.47	-0.67	-0.77	-1.97	-1.23	-0.03	1.72	1.37	0.64	-0.07	-1.34	-1.58	0.07	-0.73	0.23	-0.5	-0.35	-0.1	-0.74	0.93	-2.77	-2.63	-2.97	-2.9	-2.85	-2.82	-2.91	-1.49	-2.56	-2.29	-2.18	-2.25	-1.37	-2.44	2.49	0.79	-1.62
249434	8	human	1	villain	tragic	Female	20	United States	2/7/18 10:22	2/7/18 10:41	1.89	-1.63	-1.04	0.96	0.54	1.12	1.06	-1.41	2.71	0.22	2.12	1.16	1.19	2.66	2.12	-2.07	1.1	1.17	2.07	0.58	0.5	2.14	-2.5	-2.1	-2.55	-2.38	-2.28	-1.65	-1.76	-1.98	-2.43	0.53	-2.03	-2.26	-2.14	-1.79	0.15	-1.63	-1.63
319774	8	human	1	villain	tragic	Female	20	United States	1/30/18 9:28	1/30/18 9:48	-1.66	-0.95	-1.83	-2.21	-1.27	2.33	-1.03	1.86	2.37	2.19	-1.78	0.1	2.55	-0.66	1.32	-2.37	1.06	-2.05	-1.79	-1.4	0.75	1.62	-0.32	-2.25	-2.32	-1.11	-1.22	-2.99	-2.54	-0.34	-1.02	1.64	-1.8	-2.22	-2.3	-1.84	-1.21	-2.46	-2.46
322190	8	human	1	villain	tragic	Female	25	United States	2/2/18 12:22	2/2/18 12:55	-2.27	1.79	-1.3	-1.37	-1.55	-1.88	-2.07	-0.6	2.58	2.62	0.93	-1.27	2.17	-2.82	-2.73	-2.32	0.18	-2.89	-1.05	-2.38	-1.25	-2.22	-2.93	-2.23	-2.68	-2.35	-2.78	-2.76	-2.34	-1.75	-1.32	-1.55	-2.05	-2.73	-2.74	-2.72	-2.67	-2.65	-2.7
325344	8	human	1	villain	tragic	Female	21	United States	1/30/18 12:51	1/30/18 1:11	-2.27	-0.04	-1.94	-0.95	-2.4	-2.46	1.59	0.1	2.48	2.8	1.49	-0.16	0.47	0.01	-2.91	1.77	1.97	0.25	0.15	-0.31	2.27	0.95	-2.88	-2.95	-2.9	-0.32	-2.98	-1.42	-2.66	-2.93	-2.7	2.95	0.07	-0.71	-2.93	-2.95	0.18	-2.24	-2.56
[truncated: 21 more columns]
